# Supplementary material for: Rapid Body-Wide Transcriptomic Turnover During Rhesus Macaque Perinatal Development
Source: Front Physiol. 2021 Jun 10;12:690540. doi: 10.3389/fphys.2021.690540 (PMC8223001; doi:10.3389/fphys.2021.690540)
Supplement: Supplementary Table 1 — Detailed information of DEGs in 11 brain regions of early developmental peak of rhesus macaques. [file Table_1.XLSX]

## Sheet: DEGs in Macaque&Human
Macaque						Human
Gene ID	Symbol	Stage	Adj. P			Gene ID	Symbol	Stage	Adj. P
ENSG00000000003.14	TSPAN6	E60_E82	0.00155719			ENSG00000000457.13	SCYL3	E60_E82	3.00209e-08
ENSG00000001167.14	NFYA	E60_E82	0.000330825			ENSG00000000938.12	FGR	E60_E82	3.64847e-07
ENSG00000001561.6	ENPP4	E60_E82	0.00129969			ENSG00000000971.15	CFH	E60_E82	8.67651e-08
ENSG00000001617.11	SEMA3F	E60_E82	1.31962e-07			ENSG00000001036.13	FUCA2	E60_E82	1.03333e-06
ENSG00000001626.14	CFTR	E60_E82	0.000848763			ENSG00000001167.14	NFYA	E60_E82	1.65867e-13
ENSG00000002587.9	HS3ST1	E60_E82	0.000100679			ENSG00000002016.17	RAD52	E60_E82	5.37215e-08
ENSG00000003096.13	KLHL13	E60_E82	2.85356e-05			ENSG00000002587.9	HS3ST1	E60_E82	0.00110185
ENSG00000003147.17	ICA1	E60_E82	0.004612			ENSG00000002745.12	WNT16	E60_E82	0.000129761
ENSG00000003436.14	TFPI	E60_E82	0.00116575			ENSG00000002746.14	HECW1	E60_E82	7.18113e-09
ENSG00000004399.12	PLXND1	E60_E82	8.96576e-09			ENSG00000003056.7	M6PR	E60_E82	0.00397438
ENSG00000004864.13	SLC25A13	E60_E82	0.00630851			ENSG00000003402.19	CFLAR	E60_E82	0.0047032
ENSG00000005059.15	CCDC109B	E60_E82	1.88882e-12			ENSG00000003436.14	TFPI	E60_E82	2.97125e-06
ENSG00000005189.19	AC004381.6	E60_E82	7.79743e-12			ENSG00000003756.16	RBM5	E60_E82	1.01435e-08
ENSG00000005469.11	CROT	E60_E82	0.00106124			ENSG00000003989.16	SLC7A2	E60_E82	3.98195e-10
ENSG00000005882.11	PDK2	E60_E82	0.00143494			ENSG00000004139.13	SARM1	E60_E82	8.69799e-09
ENSG00000005884.17	ITGA3	E60_E82	7.19677e-05			ENSG00000004660.14	CAMKK1	E60_E82	6.95446e-10
ENSG00000006042.11	TMEM98	E60_E82	0			ENSG00000004700.15	RECQL	E60_E82	0.000141231
ENSG00000006047.12	YBX2	E60_E82	0			ENSG00000004776.11	HSPB6	E60_E82	0.00049248
ENSG00000006128.11	TAC1	E60_E82	0.00875144			ENSG00000004838.13	ZMYND10	E60_E82	0.000254418
ENSG00000006282.20	SPATA20	E60_E82	7.71905e-12			ENSG00000004848.7	ARX	E60_E82	0.00449441
ENSG00000006283.17	CACNA1G	E60_E82	0			ENSG00000004864.13	SLC25A13	E60_E82	7.32626e-05
ENSG00000006468.13	ETV1	E60_E82	1.055e-10			ENSG00000004866.19	ST7	E60_E82	9.06122e-11
ENSG00000006704.10	GTF2IRD1	E60_E82	0.00979955			ENSG00000004975.11	DVL2	E60_E82	0.00104733
ENSG00000006740.16	ARHGAP44	E60_E82	0.00206603			ENSG00000005059.15	CCDC109B	E60_E82	5.49105e-12
ENSG00000006744.18	ELAC2	E60_E82	0.000105507			ENSG00000005108.15	THSD7A	E60_E82	1.44662e-13
ENSG00000006757.11	PNPLA4	E60_E82	0.00393677			ENSG00000005206.16	SPPL2B	E60_E82	2.582e-05
ENSG00000007062.11	PROM1	E60_E82	0			ENSG00000005238.19	FAM214B	E60_E82	0.000119986
ENSG00000007174.17	DNAH9	E60_E82	0.0014499			ENSG00000005243.9	COPZ2	E60_E82	1.14221e-06
ENSG00000007255.10	TRAPPC6A	E60_E82	1.34172e-05			ENSG00000005379.15	TSPOAP1	E60_E82	2.80562e-06
ENSG00000007264.14	MATK	E60_E82	1.40424e-11			ENSG00000005469.11	CROT	E60_E82	0.000213994
ENSG00000007376.7	RPUSD1	E60_E82	0.000272018			ENSG00000005513.9	SOX8	E60_E82	0.000714504
ENSG00000007384.15	RHBDF1	E60_E82	0.00678553			ENSG00000005801.16	ZNF195	E60_E82	0.00715
ENSG00000007944.14	MYLIP	E60_E82	0			ENSG00000005884.17	ITGA3	E60_E82	9.86089e-07
ENSG00000008056.12	SYN1	E60_E82	0			ENSG00000005961.17	ITGA2B	E60_E82	0.000206133
ENSG00000008118.9	CAMK1G	E60_E82	0.000549685			ENSG00000006016.10	CRLF1	E60_E82	3.3965e-06
ENSG00000008197.4	TFAP2D	E60_E82	0.00364811			ENSG00000006025.11	OSBPL7	E60_E82	8.54635e-06
ENSG00000008283.15	CYB561	E60_E82	1.32731e-09			ENSG00000006042.11	TMEM98	E60_E82	0.00482478
ENSG00000008394.12	MGST1	E60_E82	3.35287e-14			ENSG00000006047.12	YBX2	E60_E82	2.5423e-12
ENSG00000008513.14	ST3GAL1	E60_E82	0.00274287			ENSG00000006071.12	ABCC8	E60_E82	1.13021e-13
ENSG00000008838.18	MED24	E60_E82	0.00274744			ENSG00000006282.20	SPATA20	E60_E82	1.26454e-13
ENSG00000009694.13	TENM1	E60_E82	0			ENSG00000006283.17	CACNA1G	E60_E82	9.4702e-14
ENSG00000011105.11	TSPAN9	E60_E82	1.54635e-06			ENSG00000006432.15	MAP3K9	E60_E82	0.00789324
ENSG00000011243.17	AKAP8L	E60_E82	0.00140411			ENSG00000006453.13	BAIAP2L1	E60_E82	1.11623e-10
ENSG00000011638.10	TMEM159	E60_E82	1.89153e-05			ENSG00000006534.15	ALDH3B1	E60_E82	0.00127929
ENSG00000011677.12	GABRA3	E60_E82	2.56311e-09			ENSG00000006638.11	TBXA2R	E60_E82	9.37968e-06
ENSG00000012504.13	NR1H4	E60_E82	1.33254e-05			ENSG00000006756.15	ARSD	E60_E82	0.00599396
ENSG00000013016.15	EHD3	E60_E82	4.6531e-05			ENSG00000006757.11	PNPLA4	E60_E82	2.9753e-06
ENSG00000013364.18	MVP	E60_E82	3.19641e-05			ENSG00000007001.12	UPP2	E60_E82	0.000266765
ENSG00000013374.15	NUB1	E60_E82	1.93095e-08			ENSG00000007062.11	PROM1	E60_E82	2.46136e-13
ENSG00000013503.9	POLR3B	E60_E82	0.00040227			ENSG00000007264.14	MATK	E60_E82	7.086e-10
ENSG00000014164.6	ZC3H3	E60_E82	0.000627794			ENSG00000007341.18	ST7L	E60_E82	1.12335e-08
ENSG00000014257.15	ACPP	E60_E82	3.25537e-06			ENSG00000007384.15	RHBDF1	E60_E82	6.36218e-11
ENSG00000017427.15	IGF1	E60_E82	0			ENSG00000007541.16	PIGQ	E60_E82	7.49781e-05
ENSG00000018625.14	ATP1A2	E60_E82	0.00135614			ENSG00000007545.15	CRAMP1	E60_E82	0.00699953
ENSG00000019505.7	SYT13	E60_E82	0			ENSG00000007866.18	TEAD3	E60_E82	7.74505e-06
ENSG00000019549.8	SNAI2	E60_E82	5.36589e-07			ENSG00000007944.14	MYLIP	E60_E82	6.5381e-13
ENSG00000021300.13	PLEKHB1	E60_E82	9.00593e-09			ENSG00000008056.12	SYN1	E60_E82	1.14103e-07
ENSG00000021355.12	SERPINB1	E60_E82	0.000228491			ENSG00000008083.13	JARID2	E60_E82	4.1558e-05
ENSG00000021645.18	NRXN3	E60_E82	6.51553e-05			ENSG00000008118.9	CAMK1G	E60_E82	0.00631723
ENSG00000021826.14	CPS1	E60_E82	0.000453482			ENSG00000008197.4	TFAP2D	E60_E82	0.00579987
ENSG00000021852.12	C8B	E60_E82	0			ENSG00000008226.19	DLEC1	E60_E82	0.000471817
ENSG00000022355.16	GABRA1	E60_E82	0			ENSG00000008283.15	CYB561	E60_E82	6.4081e-10
ENSG00000025039.14	RRAGD	E60_E82	0			ENSG00000008405.11	CRY1	E60_E82	0.000567351
ENSG00000026025.14	VIM	E60_E82	6.206e-10			ENSG00000008710.18	PKD1	E60_E82	1.22818e-06
ENSG00000028137.17	TNFRSF1B	E60_E82	0.00149369			ENSG00000008853.16	RHOBTB2	E60_E82	8.50068e-11
ENSG00000028277.21	POU2F2	E60_E82	7.91062e-10			ENSG00000009413.15	REV3L	E60_E82	1.39125e-05
ENSG00000029153.14	ARNTL2	E60_E82	0			ENSG00000009694.13	TENM1	E60_E82	3.2112e-11
ENSG00000030066.13	NUP160	E60_E82	0.000168703			ENSG00000009724.16	MASP2	E60_E82	7.44128e-05
ENSG00000033011.11	ALG1	E60_E82	2.57848e-06			ENSG00000009830.11	POMT2	E60_E82	2.99649e-13
ENSG00000033030.13	ZCCHC8	E60_E82	7.76928e-06			ENSG00000010219.13	DYRK4	E60_E82	3.37018e-08
ENSG00000033867.16	SLC4A7	E60_E82	0.000142692			ENSG00000010318.20	PHF7	E60_E82	0.00441323
ENSG00000034239.10	EFCAB1	E60_E82	0.000301021			ENSG00000010319.6	SEMA3G	E60_E82	1.02854e-07
ENSG00000035403.16	VCL	E60_E82	1.61863e-07			ENSG00000010327.10	STAB1	E60_E82	1.33525e-11
ENSG00000035681.7	NSMAF	E60_E82	0.00283556			ENSG00000010379.15	SLC6A13	E60_E82	3.63454e-09
ENSG00000038274.16	MAT2B	E60_E82	8.50971e-09			ENSG00000010610.9	CD4	E60_E82	5.99027e-05
ENSG00000038295.7	TLL1	E60_E82	0.00374164			ENSG00000010704.18	HFE	E60_E82	3.54643e-06
ENSG00000039139.9	DNAH5	E60_E82	5.43652e-06			ENSG00000010932.15	FMO1	E60_E82	0.000120232
ENSG00000039560.13	RAI14	E60_E82	7.16094e-14			ENSG00000011028.13	MRC2	E60_E82	2.29485e-08
ENSG00000040731.10	CDH10	E60_E82	7.07003e-08			ENSG00000011201.11	ANOS1	E60_E82	1.06123e-05
ENSG00000041353.9	RAB27B	E60_E82	0.00749303			ENSG00000011304.18	PTBP1	E60_E82	0.00118905
ENSG00000041515.15	MYO16	E60_E82	0			ENSG00000011405.13	PIK3C2A	E60_E82	9.98891e-07
ENSG00000041982.15	TNC	E60_E82	2.04921e-09			ENSG00000011422.11	PLAUR	E60_E82	1.09718e-11
ENSG00000042304.10	C2orf83	E60_E82	1.99595e-05			ENSG00000011426.10	ANLN	E60_E82	1.588e-10
ENSG00000043355.11	ZIC2	E60_E82	1.11871e-05			ENSG00000011465.16	DCN	E60_E82	7.68163e-13
ENSG00000046647.13	GEMIN8	E60_E82	4.32259e-06			ENSG00000011478.11	QPCTL	E60_E82	1.45806e-06
ENSG00000046651.14	OFD1	E60_E82	1.43529e-11			ENSG00000011590.13	ZBTB32	E60_E82	1.09393e-09
ENSG00000047365.11	ARAP2	E60_E82	0			ENSG00000011638.10	TMEM159	E60_E82	1.64313e-13
ENSG00000047597.5	XK	E60_E82	0			ENSG00000012171.18	SEMA3B	E60_E82	4.91607e-13
ENSG00000047634.14	SCML1	E60_E82	2.60364e-06			ENSG00000012174.11	MBTPS2	E60_E82	0.00182447
ENSG00000047644.18	WWC3	E60_E82	0.000398074			ENSG00000012211.12	PRICKLE3	E60_E82	0.00150973
ENSG00000048052.21	HDAC9	E60_E82	3.23191e-06			ENSG00000012983.11	MAP4K5	E60_E82	1.41555e-05
ENSG00000048342.15	CC2D2A	E60_E82	0.000231386			ENSG00000013016.15	EHD3	E60_E82	0.000898639
ENSG00000049130.13	KITLG	E60_E82	5.42771e-11			ENSG00000013297.10	CLDN11	E60_E82	3.22326e-07
ENSG00000049192.14	ADAMTS6	E60_E82	5.64859e-05			ENSG00000013364.18	MVP	E60_E82	1.06692e-13
ENSG00000049768.14	FOXP3	E60_E82	4.27901e-06			ENSG00000013503.9	POLR3B	E60_E82	1.41316e-08
ENSG00000050030.13	KIAA2022	E60_E82	1.09972e-06			ENSG00000013523.9	ANGEL1	E60_E82	4.28392e-05
ENSG00000050393.11	MCUR1	E60_E82	6.56254e-07			ENSG00000013563.13	DNASE1L1	E60_E82	2.18997e-10
ENSG00000051128.18	HOMER3	E60_E82	0.000197222			ENSG00000013588.6	GPRC5A	E60_E82	1.11408e-05
ENSG00000051180.16	RAD51	E60_E82	0.000534986			ENSG00000014914.19	MTMR11	E60_E82	1.10435e-07
ENSG00000051620.10	HEBP2	E60_E82	8.80781e-10			ENSG00000015133.18	CCDC88C	E60_E82	0.00275007
ENSG00000052126.14	PLEKHA5	E60_E82	7.28934e-09			ENSG00000015153.14	YAF2	E60_E82	0.000776772
ENSG00000052749.13	RRP12	E60_E82	5.79073e-07			ENSG00000015479.17	MATR3	E60_E82	0.00117137
ENSG00000052850.5	ALX4	E60_E82	0.000415939			ENSG00000016391.10	CHDH	E60_E82	1.42332e-05
ENSG00000053747.15	LAMA3	E60_E82	0.000181767			ENSG00000017427.15	IGF1	E60_E82	5.61469e-09
ENSG00000054219.10	LY75	E60_E82	0.0010593			ENSG00000018236.14	CNTN1	E60_E82	0.000150282
ENSG00000054356.13	PTPRN	E60_E82	0.000906775			ENSG00000018625.14	ATP1A2	E60_E82	2.34868e-12
ENSG00000054654.15	SYNE2	E60_E82	0			ENSG00000018699.11	TTC27	E60_E82	4.98215e-09
ENSG00000055044.10	NOP58	E60_E82	7.17971e-05			ENSG00000019144.17	PHLDB1	E60_E82	0.0002664
ENSG00000055332.16	EIF2AK2	E60_E82	6.64012e-10			ENSG00000019485.12	PRDM11	E60_E82	5.12146e-13
ENSG00000056487.15	PHF21B	E60_E82	0			ENSG00000019549.8	SNAI2	E60_E82	1.51767e-13
ENSG00000056998.18	GYG2	E60_E82	0.00144993			ENSG00000020129.15	NCDN	E60_E82	0.000578866
ENSG00000057019.15	DCBLD2	E60_E82	2.77495e-07			ENSG00000020181.17	ADGRA2	E60_E82	2.06794e-10
ENSG00000058091.16	CDK14	E60_E82	0			ENSG00000021300.13	PLEKHB1	E60_E82	5.21663e-05
ENSG00000058453.16	CROCC	E60_E82	7.09459e-05			ENSG00000021355.12	SERPINB1	E60_E82	3.5979e-07
ENSG00000058668.14	ATP2B4	E60_E82	0.00426225			ENSG00000021488.12	SLC7A9	E60_E82	0.00128236
ENSG00000058866.14	DGKG	E60_E82	0.000441971			ENSG00000021645.18	NRXN3	E60_E82	0.000502688
ENSG00000059804.15	SLC2A3	E60_E82	0			ENSG00000021762.19	OSBPL5	E60_E82	1.15601e-05
ENSG00000060138.12	YBX3	E60_E82	1.30007e-13			ENSG00000021826.14	CPS1	E60_E82	0.00388648
ENSG00000060656.19	PTPRU	E60_E82	5.0979e-05			ENSG00000022355.16	GABRA1	E60_E82	1.55431e-13
ENSG00000060709.14	RIMBP2	E60_E82	0			ENSG00000022976.15	ZNF839	E60_E82	4.23409e-06
ENSG00000061337.15	LZTS1	E60_E82	5.08206e-06			ENSG00000023697.12	DERA	E60_E82	3.25006e-06
ENSG00000061455.10	PRDM6	E60_E82	0.0069566			ENSG00000023892.10	DEF6	E60_E82	0.000887538
ENSG00000061656.9	SPAG4	E60_E82	1.43083e-07			ENSG00000024422.11	EHD2	E60_E82	0.00018554
ENSG00000061918.12	GUCY1B3	E60_E82	0			ENSG00000025434.18	NR1H3	E60_E82	4.92245e-07
ENSG00000062282.14	DGAT2	E60_E82	8.13346e-07			ENSG00000025708.13	TYMP	E60_E82	1.34813e-07
ENSG00000063176.15	SPHK2	E60_E82	0.000302469			ENSG00000025772.7	TOMM34	E60_E82	0.00903392
ENSG00000064199.6	SPA17	E60_E82	9.56031e-08			ENSG00000026036.21	RTEL1-TNFRSF6B	E60_E82	0.000446654
ENSG00000064225.12	ST3GAL6	E60_E82	3.85167e-10			ENSG00000026297.15	RNASET2	E60_E82	4.33171e-10
ENSG00000064270.12	ATP2C2	E60_E82	0.00890124			ENSG00000026559.13	KCNG1	E60_E82	1.79234e-12
ENSG00000064300.8	NGFR	E60_E82	0			ENSG00000027644.4	INSRR	E60_E82	1.41026e-07
ENSG00000064687.12	ABCA7	E60_E82	9.27323e-07			ENSG00000028116.16	VRK2	E60_E82	0.00402816
ENSG00000064763.10	FAR2	E60_E82	0			ENSG00000028137.17	TNFRSF1B	E60_E82	5.93439e-05
ENSG00000064835.10	POU1F1	E60_E82	4.78403e-06			ENSG00000029153.14	ARNTL2	E60_E82	1.47327e-13
ENSG00000064961.18	HMG20B	E60_E82	1.09439e-07			ENSG00000030419.16	IKZF2	E60_E82	4.86178e-08
ENSG00000064999.13	ANKS1A	E60_E82	6.51783e-05			ENSG00000030582.16	GRN	E60_E82	0.000415973
ENSG00000065135.9	GNAI3	E60_E82	0.000353472			ENSG00000031081.10	ARHGAP31	E60_E82	6.78879e-08
ENSG00000065154.11	OAT	E60_E82	0			ENSG00000034239.10	EFCAB1	E60_E82	2.70743e-11
ENSG00000065183.15	WDR3	E60_E82	0.000491642			ENSG00000035403.16	VCL	E60_E82	3.46609e-08
ENSG00000065427.14	KARS	E60_E82	1.07084e-09			ENSG00000035664.11	DAPK2	E60_E82	3.34835e-08
ENSG00000065485.18	PDIA5	E60_E82	2.24575e-11			ENSG00000035681.7	NSMAF	E60_E82	0.000289105
ENSG00000065615.13	CYB5R4	E60_E82	1.57807e-06			ENSG00000036530.8	CYP46A1	E60_E82	8.63094e-10
ENSG00000065717.14	TLE2	E60_E82	4.81766e-09			ENSG00000037042.8	TUBG2	E60_E82	7.66892e-08
ENSG00000065833.8	ME1	E60_E82	0			ENSG00000037280.15	FLT4	E60_E82	0.00453167
ENSG00000066117.14	SMARCD1	E60_E82	0			ENSG00000037474.14	NSUN2	E60_E82	1.49567e-08
ENSG00000066322.13	ELOVL1	E60_E82	0.00373952			ENSG00000037757.13	MRI1	E60_E82	1.051e-05
ENSG00000066382.16	MPPED2	E60_E82	8.76569e-08			ENSG00000038210.12	PI4K2B	E60_E82	0.000474425
ENSG00000066651.17	TRMT11	E60_E82	8.47664e-08			ENSG00000039319.16	ZFYVE16	E60_E82	0.00298194
ENSG00000066735.14	KIF26A	E60_E82	0			ENSG00000039560.13	RAI14	E60_E82	9.02224e-08
ENSG00000067057.16	PFKP	E60_E82	0			ENSG00000040199.18	PHLPP2	E60_E82	1.11156e-08
ENSG00000067082.14	KLF6	E60_E82	3.38935e-10			ENSG00000040531.14	CTNS	E60_E82	6.12875e-09
ENSG00000067113.16	PLPP1	E60_E82	0			ENSG00000040731.10	CDH10	E60_E82	1.44773e-13
ENSG00000067141.16	NEO1	E60_E82	0.00731638			ENSG00000041353.9	RAB27B	E60_E82	0.00104724
ENSG00000067365.14	METTL22	E60_E82	0			ENSG00000041515.15	MYO16	E60_E82	1.5532e-13
ENSG00000068001.13	HYAL2	E60_E82	0			ENSG00000041880.14	PARP3	E60_E82	4.55244e-10
ENSG00000068024.16	HDAC4	E60_E82	1.16911e-05			ENSG00000041982.15	TNC	E60_E82	6.93901e-10
ENSG00000068078.17	FGFR3	E60_E82	1.1231e-05			ENSG00000042062.11	FAM65C	E60_E82	0.00412895
ENSG00000068724.15	TTC7A	E60_E82	3.84373e-09			ENSG00000042286.14	AIFM2	E60_E82	1.07137e-13
ENSG00000068831.18	RASGRP2	E60_E82	0			ENSG00000042304.10	C2orf83	E60_E82	0.000121468
ENSG00000069018.17	TRPC7	E60_E82	0.00247604			ENSG00000042832.11	TG	E60_E82	6.54597e-10
ENSG00000069020.18	MAST4	E60_E82	0.00695796			ENSG00000043143.20	JADE2	E60_E82	0.00013453
ENSG00000069188.16	SDK2	E60_E82	8.336e-12			ENSG00000043355.11	ZIC2	E60_E82	0.000304782
ENSG00000069424.14	KCNAB2	E60_E82	7.45419e-09			ENSG00000043462.11	LCP2	E60_E82	0.00942082
ENSG00000069535.13	MAOB	E60_E82	2.26055e-09			ENSG00000044446.11	PHKA2	E60_E82	0.00013177
ENSG00000070159.13	PTPN3	E60_E82	0			ENSG00000044459.14	CNTLN	E60_E82	0.00103705
ENSG00000070182.18	SPTB	E60_E82	0.000145696			ENSG00000044524.10	EPHA3	E60_E82	1.47483e-11
ENSG00000070371.15	CLTCL1	E60_E82	7.47502e-07			ENSG00000046889.18	PREX2	E60_E82	0.00856235
ENSG00000070731.10	ST6GALNAC2	E60_E82	3.76384e-05			ENSG00000047230.14	CTPS2	E60_E82	0.00692093
ENSG00000070759.16	TESK2	E60_E82	6.41053e-06			ENSG00000047365.11	ARAP2	E60_E82	1.73306e-13
ENSG00000070808.15	CAMK2A	E60_E82	1.07686e-08			ENSG00000047578.12	KIAA0556	E60_E82	0.000401157
ENSG00000070886.11	EPHA8	E60_E82	0.00851315			ENSG00000047617.14	ANO2	E60_E82	2.44993e-11
ENSG00000071073.12	MGAT4A	E60_E82	0			ENSG00000047644.18	WWC3	E60_E82	6.75245e-10
ENSG00000071246.10	VASH1	E60_E82	0.00141996			ENSG00000047648.21	ARHGAP6	E60_E82	4.99528e-07
ENSG00000071564.14	TCF3	E60_E82	1.61431e-09			ENSG00000048052.21	HDAC9	E60_E82	1.60052e-09
ENSG00000071894.15	CPSF1	E60_E82	0.0039832			ENSG00000049089.13	COL9A2	E60_E82	0.000426784
ENSG00000072041.16	SLC6A15	E60_E82	0.00637886			ENSG00000049130.13	KITLG	E60_E82	4.02642e-09
ENSG00000072163.19	LIMS2	E60_E82	0			ENSG00000049167.13	ERCC8	E60_E82	1.5889e-08
ENSG00000072182.12	ASIC4	E60_E82	0			ENSG00000049192.14	ADAMTS6	E60_E82	0.000494327
ENSG00000072201.13	LNX1	E60_E82	0.00260385			ENSG00000049245.12	VAMP3	E60_E82	1.73084e-13
ENSG00000072315.3	TRPC5	E60_E82	2.01425e-08			ENSG00000049323.15	LTBP1	E60_E82	0.00615592
ENSG00000072422.16	RHOBTB1	E60_E82	0			ENSG00000049449.8	RCN1	E60_E82	0.000172976
ENSG00000072609.17	CHFR	E60_E82	0.000726336			ENSG00000049540.16	ELN	E60_E82	7.47181e-11
ENSG00000072657.8	TRHDE	E60_E82	1.03184e-12			ENSG00000050344.8	NFE2L3	E60_E82	7.66881e-05
ENSG00000072682.18	P4HA2	E60_E82	1.70445e-09			ENSG00000050555.17	LAMC3	E60_E82	2.21906e-07
ENSG00000072858.10	SIDT1	E60_E82	3.52229e-10			ENSG00000050767.15	COL23A1	E60_E82	2.31072e-11
ENSG00000073150.13	PANX2	E60_E82	3.65731e-07			ENSG00000051620.10	HEBP2	E60_E82	0.000896945
ENSG00000073331.17	ALPK1	E60_E82	0			ENSG00000051825.14	MPHOSPH9	E60_E82	2.7138e-05
ENSG00000073792.15	IGF2BP2	E60_E82	1.29036e-06			ENSG00000052841.14	TTC17	E60_E82	0.00822296
ENSG00000074211.13	PPP2R2C	E60_E82	0			ENSG00000052850.5	ALX4	E60_E82	2.49432e-09
ENSG00000074266.18	EED	E60_E82	0			ENSG00000053328.8	METTL24	E60_E82	0.000770941
ENSG00000074410.13	CA12	E60_E82	0			ENSG00000053524.11	MCF2L2	E60_E82	3.36731e-13
ENSG00000074416.13	MGLL	E60_E82	1.20071e-07			ENSG00000053702.14	NRIP2	E60_E82	1.54159e-06
ENSG00000074590.13	NUAK1	E60_E82	0			ENSG00000053747.15	LAMA3	E60_E82	3.02231e-05
ENSG00000074706.13	IPCEF1	E60_E82	0			ENSG00000053918.15	KCNQ1	E60_E82	0.0082816
ENSG00000074935.13	TUBE1	E60_E82	2.02697e-06			ENSG00000054179.11	ENTPD2	E60_E82	0.0088788
ENSG00000075035.9	WSCD2	E60_E82	0.00903391			ENSG00000054356.13	PTPRN	E60_E82	7.26215e-08
ENSG00000075223.13	SEMA3C	E60_E82	3.5183e-06			ENSG00000054392.12	HHAT	E60_E82	0.00219069
ENSG00000075275.16	CELSR1	E60_E82	0.000132522			ENSG00000054598.6	FOXC1	E60_E82	1.10096e-07
ENSG00000075391.16	RASAL2	E60_E82	0.000264756			ENSG00000054654.15	SYNE2	E60_E82	1.82577e-10
ENSG00000075399.13	VPS9D1	E60_E82	0.00587561			ENSG00000054690.13	PLEKHH1	E60_E82	0.000403454
ENSG00000075426.11	FOSL2	E60_E82	5.8006e-05			ENSG00000054803.3	CBLN4	E60_E82	3.75584e-06
ENSG00000075826.16	SEC31B	E60_E82	2.4638e-08			ENSG00000055483.19	USP36	E60_E82	0.00360939
ENSG00000075884.12	ARHGAP15	E60_E82	3.12825e-05			ENSG00000055955.15	ITIH4	E60_E82	0.00963596
ENSG00000076248.10	UNG	E60_E82	3.26844e-06			ENSG00000056558.10	TRAF1	E60_E82	1.07191e-11
ENSG00000076356.6	PLXNA2	E60_E82	0.000205214			ENSG00000056736.9	IL17RB	E60_E82	2.89851e-06
ENSG00000076604.14	TRAF4	E60_E82	0.00278824			ENSG00000056972.18	TRAF3IP2	E60_E82	1.35572e-05
ENSG00000076641.4	PAG1	E60_E82	0.00683839			ENSG00000056998.18	GYG2	E60_E82	2.16277e-09
ENSG00000076716.8	GPC4	E60_E82	1.81721e-12			ENSG00000057019.15	DCBLD2	E60_E82	1.0251e-06
ENSG00000076944.15	STXBP2	E60_E82	0.000406497			ENSG00000057294.14	PKP2	E60_E82	7.41296e-13
ENSG00000077063.10	CTTNBP2	E60_E82	0			ENSG00000057704.11	TMCC3	E60_E82	1.52656e-13
ENSG00000077274.8	CAPN6	E60_E82	9.83261e-05			ENSG00000058085.14	LAMC2	E60_E82	1.90782e-05
ENSG00000077312.8	SNRPA	E60_E82	1.11978e-09			ENSG00000058091.16	CDK14	E60_E82	7.38072e-07
ENSG00000077380.15	DYNC1I2	E60_E82	0.00547747			ENSG00000058404.19	CAMK2B	E60_E82	7.45962e-11
ENSG00000077458.12	FAM76B	E60_E82	0.00408338			ENSG00000058729.10	RIOK2	E60_E82	6.69113e-05
ENSG00000077463.14	SIRT6	E60_E82	6.00299e-07			ENSG00000059378.12	PARP12	E60_E82	3.003e-08
ENSG00000077522.12	ACTN2	E60_E82	0			ENSG00000059588.9	TARBP1	E60_E82	0.00013541
ENSG00000077585.13	GPR137B	E60_E82	0.00191796			ENSG00000059758.7	CDK17	E60_E82	0.000102016
ENSG00000077616.10	NAALAD2	E60_E82	0.000205805			ENSG00000060138.12	YBX3	E60_E82	6.69205e-07
ENSG00000077935.16	SMC1B	E60_E82	2.55286e-05			ENSG00000060491.16	OGFR	E60_E82	0.000108516
ENSG00000077942.18	FBLN1	E60_E82	0			ENSG00000060642.10	PIGV	E60_E82	5.91572e-05
ENSG00000078061.12	ARAF	E60_E82	1.23708e-08			ENSG00000060656.19	PTPRU	E60_E82	0.000395787
ENSG00000078081.7	LAMP3	E60_E82	0			ENSG00000060709.14	RIMBP2	E60_E82	1.33338e-13
ENSG00000078114.18	NEBL	E60_E82	0			ENSG00000060718.19	COL11A1	E60_E82	3.13276e-07
ENSG00000078124.11	ACER3	E60_E82	0.000566885			ENSG00000061273.17	HDAC7	E60_E82	1.5099e-13
ENSG00000078177.13	N4BP2	E60_E82	0.00212634			ENSG00000061455.10	PRDM6	E60_E82	6.27359e-06
ENSG00000078237.6	TIGAR	E60_E82	0.00020924			ENSG00000061656.9	SPAG4	E60_E82	1.69405e-09
ENSG00000078246.16	TULP3	E60_E82	0.00106422			ENSG00000061938.16	TNK2	E60_E82	5.32994e-07
ENSG00000078795.16	PKD2L2	E60_E82	0.00132204			ENSG00000062096.14	ARSF	E60_E82	0.00478144
ENSG00000078900.14	TP73	E60_E82	0			ENSG00000062370.16	ZNF112	E60_E82	2.30592e-06
ENSG00000079134.11	THOC1	E60_E82	2.14879e-09			ENSG00000062725.9	APPBP2	E60_E82	0.00634433
ENSG00000079257.7	LXN	E60_E82	0.000211818			ENSG00000063046.17	EIF4B	E60_E82	9.45071e-07
ENSG00000079691.17	LRRC16A	E60_E82	0.000794271			ENSG00000063438.16	AHRR	E60_E82	0.000387191
ENSG00000079841.18	RIMS1	E60_E82	5.39013e-13			ENSG00000063587.13	ZNF275	E60_E82	9.16957e-05
ENSG00000080200.9	CRYBG3	E60_E82	0.00584985			ENSG00000063601.16	MTMR1	E60_E82	0.000183714
ENSG00000080298.15	RFX3	E60_E82	0.00269247			ENSG00000063761.15	ADCK1	E60_E82	3.79672e-06
ENSG00000080561.13	MID2	E60_E82	4.08732e-06			ENSG00000064012.21	CASP8	E60_E82	2.08351e-05
ENSG00000080709.14	KCNN2	E60_E82	8.18179e-07			ENSG00000064199.6	SPA17	E60_E82	0.00019852
ENSG00000081138.13	CDH7	E60_E82	1.38428e-06			ENSG00000064225.12	ST3GAL6	E60_E82	1.53544e-13
ENSG00000081803.15	CADPS2	E60_E82	2.06897e-05			ENSG00000064270.12	ATP2C2	E60_E82	0.000772045
ENSG00000082397.17	EPB41L3	E60_E82	1.45045e-05			ENSG00000064313.11	TAF2	E60_E82	0.00500151
ENSG00000082515.17	MRPL22	E60_E82	5.67622e-07			ENSG00000064547.13	LPAR2	E60_E82	5.47621e-05
ENSG00000082556.10	OPRK1	E60_E82	0			ENSG00000064601.16	CTSA	E60_E82	1.05138e-13
ENSG00000082684.14	SEMA5B	E60_E82	2.26358e-06			ENSG00000064651.13	SLC12A2	E60_E82	4.16603e-07
ENSG00000082781.11	ITGB5	E60_E82	4.36728e-07			ENSG00000064655.18	EYA2	E60_E82	2.69149e-09
ENSG00000083544.13	TDRD3	E60_E82	0			ENSG00000064692.18	SNCAIP	E60_E82	1.5529e-05
ENSG00000083720.12	OXCT1	E60_E82	0.000696641			ENSG00000064703.11	DDX20	E60_E82	0.00110832
ENSG00000083857.13	FAT1	E60_E82	5.34129e-05			ENSG00000064989.12	CALCRL	E60_E82	0.00438653
ENSG00000084092.6	NOA1	E60_E82	0.00217877			ENSG00000065054.13	SLC9A3R2	E60_E82	1.39289e-12
ENSG00000084093.15	REST	E60_E82	3.03797e-09			ENSG00000065135.9	GNAI3	E60_E82	1.94855e-12
ENSG00000084628.9	NKAIN1	E60_E82	0.00122742			ENSG00000065154.11	OAT	E60_E82	3.08934e-09
ENSG00000085552.16	IGSF9	E60_E82	5.52291e-05			ENSG00000065183.15	WDR3	E60_E82	0.00211881
ENSG00000085831.15	TTC39A	E60_E82	0.00445966			ENSG00000065308.4	TRAM2	E60_E82	1.36224e-13
ENSG00000085840.12	ORC1	E60_E82	3.44521e-05			ENSG00000065357.19	DGKA	E60_E82	1.44551e-13
ENSG00000085998.13	POMGNT1	E60_E82	0.00133591			ENSG00000065427.14	KARS	E60_E82	0.00191819
ENSG00000086289.11	EPDR1	E60_E82	0			ENSG00000065526.10	SPEN	E60_E82	0.00655645
ENSG00000086300.15	SNX10	E60_E82	0			ENSG00000065615.13	CYB5R4	E60_E82	5.7979e-07
ENSG00000086619.13	ERO1B	E60_E82	0.0086103			ENSG00000065675.14	PRKCQ	E60_E82	0.003096
ENSG00000086712.12	TXLNG	E60_E82	1.82721e-08			ENSG00000065802.11	ASB1	E60_E82	1.42659e-10
ENSG00000086717.18	PPEF1	E60_E82	7.13737e-09			ENSG00000065833.8	ME1	E60_E82	5.24471e-06
ENSG00000086827.8	ZW10	E60_E82	0.000362289			ENSG00000066056.13	TIE1	E60_E82	0.000441643
ENSG00000086848.14	ALG9	E60_E82	0.000160036			ENSG00000066322.13	ELOVL1	E60_E82	1.13187e-12
ENSG00000087076.8	HSD17B14	E60_E82	0.000269443			ENSG00000066382.16	MPPED2	E60_E82	1.29188e-07
ENSG00000087085.13	ACHE	E60_E82	0			ENSG00000066468.21	FGFR2	E60_E82	4.9218e-08
ENSG00000087250.8	MT3	E60_E82	5.01618e-05			ENSG00000066629.16	EML1	E60_E82	0.00312592
ENSG00000087266.15	SH3BP2	E60_E82	0.000807342			ENSG00000066735.14	KIF26A	E60_E82	7.19169e-12
ENSG00000087301.8	TXNDC16	E60_E82	5.02847e-08			ENSG00000066926.10	FECH	E60_E82	2.23125e-11
ENSG00000087302.8	C14orf166	E60_E82	0.00884819			ENSG00000067066.16	SP100	E60_E82	9.14996e-05
ENSG00000087589.16	CASS4	E60_E82	0.000730777			ENSG00000067082.14	KLF6	E60_E82	2.90838e-05
ENSG00000087884.14	AAMDC	E60_E82	0.00764471			ENSG00000067113.16	PLPP1	E60_E82	3.72491e-06
ENSG00000088205.12	DDX18	E60_E82	7.54604e-07			ENSG00000067141.16	NEO1	E60_E82	0.00100487
ENSG00000088305.18	DNMT3B	E60_E82	1.68059e-10			ENSG00000067177.14	PHKA1	E60_E82	0.000612488
ENSG00000088451.10	TGDS	E60_E82	0.00502142			ENSG00000067182.7	TNFRSF1A	E60_E82	2.95305e-07
ENSG00000088756.12	ARHGAP28	E60_E82	4.36318e-14			ENSG00000067191.15	CACNB1	E60_E82	0.000606009
ENSG00000088930.7	XRN2	E60_E82	1.12036e-06			ENSG00000067208.14	EVI5	E60_E82	0.00294145
ENSG00000088970.15	KIZ	E60_E82	6.03381e-07			ENSG00000067365.14	METTL22	E60_E82	0.000688777
ENSG00000089101.17	CFAP61	E60_E82	0.000207536			ENSG00000068024.16	HDAC4	E60_E82	7.81827e-11
ENSG00000089116.3	LHX5	E60_E82	0			ENSG00000068079.7	IFI35	E60_E82	1.51101e-13
ENSG00000089169.14	RPH3A	E60_E82	0			ENSG00000068137.14	PLEKHH3	E60_E82	5.42494e-05
ENSG00000089177.18	KIF16B	E60_E82	1.38017e-05			ENSG00000068489.12	PRR11	E60_E82	0.0022589
ENSG00000089289.15	IGBP1	E60_E82	2.71122e-05			ENSG00000068724.15	TTC7A	E60_E82	1.531e-13
ENSG00000089639.10	GMIP	E60_E82	4.7239e-05			ENSG00000068831.18	RASGRP2	E60_E82	4.44554e-08
ENSG00000089820.15	ARHGAP4	E60_E82	0.000595519			ENSG00000068885.14	IFT80	E60_E82	0.00917727
ENSG00000090013.9	BLVRB	E60_E82	2.74171e-05			ENSG00000069018.17	TRPC7	E60_E82	0.00395793
ENSG00000090376.9	IRAK3	E60_E82	0.000771662			ENSG00000069020.18	MAST4	E60_E82	3.74214e-11
ENSG00000090487.10	SPG21	E60_E82	2.18423e-06			ENSG00000069188.16	SDK2	E60_E82	6.17295e-12
ENSG00000090905.18	TNRC6A	E60_E82	0.00514242			ENSG00000069399.13	BCL3	E60_E82	7.27599e-11
ENSG00000090932.10	DLL3	E60_E82	1.71514e-08			ENSG00000069424.14	KCNAB2	E60_E82	8.95278e-08
ENSG00000090975.12	PITPNM2	E60_E82	3.06008e-07			ENSG00000069431.11	ABCC9	E60_E82	0.00521495
ENSG00000091127.13	PUS7	E60_E82	6.92193e-10			ENSG00000069493.14	CLEC2D	E60_E82	0.00281875
ENSG00000091428.17	RAPGEF4	E60_E82	0.000236672			ENSG00000069535.13	MAOB	E60_E82	9.89073e-06
ENSG00000091490.10	SEL1L3	E60_E82	6.60145e-06			ENSG00000069667.15	RORA	E60_E82	4.77601e-07
ENSG00000091513.14	TF	E60_E82	2.37673e-05			ENSG00000069702.10	TGFBR3	E60_E82	3.2736e-10
ENSG00000091622.15	PITPNM3	E60_E82	0			ENSG00000069869.15	NEDD4	E60_E82	0.000458235
ENSG00000091656.15	ZFHX4	E60_E82	8.10011e-11			ENSG00000069943.9	PIGB	E60_E82	0.00208051
ENSG00000091664.7	SLC17A6	E60_E82	3.98185e-05			ENSG00000069974.15	RAB27A	E60_E82	3.30237e-07
ENSG00000091732.15	ZC3HC1	E60_E82	5.82789e-07			ENSG00000070159.13	PTPN3	E60_E82	5.87927e-10
ENSG00000091844.7	RGS17	E60_E82	0.000833914			ENSG00000070182.18	SPTB	E60_E82	0.00108116
ENSG00000091986.15	CCDC80	E60_E82	0.0013537			ENSG00000070269.13	TMEM260	E60_E82	3.76221e-12
ENSG00000092020.10	PPP2R3C	E60_E82	0.00567417			ENSG00000070371.15	CLTCL1	E60_E82	5.16004e-05
ENSG00000092036.17	HAUS4	E60_E82	0.000391668			ENSG00000070404.9	FSTL3	E60_E82	0.000122159
ENSG00000092094.10	OSGEP	E60_E82	9.69041e-10			ENSG00000070444.14	MNT	E60_E82	0.0056717
ENSG00000092439.13	TRPM7	E60_E82	1.48058e-05			ENSG00000070540.12	WIPI1	E60_E82	1.53988e-13
ENSG00000092621.11	PHGDH	E60_E82	4.50995e-12			ENSG00000070778.12	PTPN21	E60_E82	4.32981e-07
ENSG00000092758.15	COL9A3	E60_E82	0			ENSG00000070808.15	CAMK2A	E60_E82	1.07072e-06
ENSG00000092850.11	TEKT2	E60_E82	0.00252163			ENSG00000070882.12	OSBPL3	E60_E82	3.477e-06
ENSG00000093009.9	CDC45	E60_E82	3.11709e-05			ENSG00000071073.12	MGAT4A	E60_E82	8.96912e-05
ENSG00000093167.17	LRRFIP2	E60_E82	0.000595724			ENSG00000071205.11	ARHGAP10	E60_E82	5.39712e-06
ENSG00000093217.9	XYLB	E60_E82	0.000438346			ENSG00000071282.11	LMCD1	E60_E82	5.94382e-05
ENSG00000094631.18	HDAC6	E60_E82	7.80597e-07			ENSG00000071539.13	TRIP13	E60_E82	0.000261158
ENSG00000094804.9	CDC6	E60_E82	7.82773e-05			ENSG00000071967.11	CYBRD1	E60_E82	9.34554e-06
ENSG00000095002.13	MSH2	E60_E82	0.00916324			ENSG00000072110.13	ACTN1	E60_E82	1.53941e-06
ENSG00000095015.5	MAP3K1	E60_E82	8.2657e-08			ENSG00000072121.15	ZFYVE26	E60_E82	0.00360779
ENSG00000095203.14	EPB41L4B	E60_E82	0			ENSG00000072135.12	PTPN18	E60_E82	0.00297632
ENSG00000095383.19	TBC1D2	E60_E82	0.00755608			ENSG00000072163.19	LIMS2	E60_E82	2.42584e-13
ENSG00000095539.15	SEMA4G	E60_E82	0.000617934			ENSG00000072182.12	ASIC4	E60_E82	9.04761e-09
ENSG00000095637.21	SORBS1	E60_E82	0.000132051			ENSG00000072195.14	SPEG	E60_E82	2.64562e-06
ENSG00000095713.13	CRTAC1	E60_E82	3.91676e-12			ENSG00000072401.14	UBE2D1	E60_E82	0.00106973
ENSG00000095906.16	NUBP2	E60_E82	2.46458e-05			ENSG00000072422.16	RHOBTB1	E60_E82	9.4702e-14
ENSG00000096872.15	IFT74	E60_E82	0.00166751			ENSG00000072657.8	TRHDE	E60_E82	3.74246e-05
ENSG00000097007.17	ABL1	E60_E82	3.95093e-05			ENSG00000072682.18	P4HA2	E60_E82	9.4702e-14
ENSG00000099139.13	PCSK5	E60_E82	8.19175e-09			ENSG00000072778.19	ACADVL	E60_E82	5.52719e-10
ENSG00000099204.18	ABLIM1	E60_E82	0			ENSG00000072818.11	ACAP1	E60_E82	9.69049e-06
ENSG00000099219.13	ERMP1	E60_E82	0.00735968			ENSG00000072840.12	EVC	E60_E82	6.02039e-05
ENSG00000099250.17	NRP1	E60_E82	0			ENSG00000072858.10	SIDT1	E60_E82	4.15726e-05
ENSG00000099284.13	H2AFY2	E60_E82	0			ENSG00000072952.18	MRVI1	E60_E82	0.000124767
ENSG00000099308.10	MAST3	E60_E82	0.00566818			ENSG00000072954.6	TMEM38A	E60_E82	1.06248e-13
ENSG00000099331.13	MYO9B	E60_E82	0.000521118			ENSG00000073146.15	MOV10L1	E60_E82	4.80621e-07
ENSG00000099381.16	SETD1A	E60_E82	0.00478944			ENSG00000073150.13	PANX2	E60_E82	6.27379e-06
ENSG00000099812.8	MISP	E60_E82	9.93771e-05			ENSG00000073169.13	SELO	E60_E82	2.1961e-06
ENSG00000099954.18	CECR2	E60_E82	5.48119e-07			ENSG00000073417.14	PDE8A	E60_E82	7.10505e-11
ENSG00000099960.12	SLC7A4	E60_E82	7.08126e-06			ENSG00000073464.11	CLCN4	E60_E82	2.68866e-05
ENSG00000099998.17	GGT5	E60_E82	0.00010956			ENSG00000073605.18	GSDMB	E60_E82	1.57068e-07
ENSG00000100038.19	TOP3B	E60_E82	0.00167315			ENSG00000073670.13	ADAM11	E60_E82	2.00395e-13
ENSG00000100065.14	CARD10	E60_E82	0.000258329			ENSG00000073711.10	PPP2R3A	E60_E82	0.00019037
ENSG00000100077.14	GRK3	E60_E82	1.03653e-09			ENSG00000073910.19	FRY	E60_E82	0.000607149
ENSG00000100078.3	PLA2G3	E60_E82	0.00659409			ENSG00000074181.8	NOTCH3	E60_E82	0.0048848
ENSG00000100095.18	SEZ6L	E60_E82	0			ENSG00000074211.13	PPP2R2C	E60_E82	1.44662e-13
ENSG00000100100.12	PIK3IP1	E60_E82	0.00550878			ENSG00000074266.18	EED	E60_E82	6.25976e-10
ENSG00000100105.17	PATZ1	E60_E82	0.000227378			ENSG00000074276.10	CDHR2	E60_E82	1.42251e-09
ENSG00000100146.16	SOX10	E60_E82	0.00236416			ENSG00000074317.10	SNCB	E60_E82	2.38665e-09
ENSG00000100211.10	CBY1	E60_E82	1.48344e-09			ENSG00000074356.16	NCBP3	E60_E82	0.00852614
ENSG00000100234.11	TIMP3	E60_E82	6.17238e-08			ENSG00000074370.17	ATP2A3	E60_E82	6.09102e-12
ENSG00000100292.16	HMOX1	E60_E82	0.00346785			ENSG00000074410.13	CA12	E60_E82	0.000196482
ENSG00000100296.13	THOC5	E60_E82	1.58013e-05			ENSG00000074603.18	DPP8	E60_E82	5.34135e-06
ENSG00000100297.15	MCM5	E60_E82	0.000140021			ENSG00000074621.13	SLC24A1	E60_E82	3.44618e-08
ENSG00000100300.17	TSPO	E60_E82	5.73571e-07			ENSG00000074935.13	TUBE1	E60_E82	0.00121634
ENSG00000100302.6	RASD2	E60_E82	1.8332e-05			ENSG00000074966.10	TXK	E60_E82	4.37529e-05
ENSG00000100311.16	PDGFB	E60_E82	0.00253226			ENSG00000075043.18	KCNQ2	E60_E82	0.000536563
ENSG00000100314.3	CABP7	E60_E82	0			ENSG00000075073.14	TACR2	E60_E82	9.08258e-06
ENSG00000100344.10	PNPLA3	E60_E82	7.01406e-07			ENSG00000075213.10	SEMA3A	E60_E82	0.000307917
ENSG00000100346.17	CACNA1I	E60_E82	0			ENSG00000075234.16	TTC38	E60_E82	1.92586e-06
ENSG00000100354.20	TNRC6B	E60_E82	0.000900172			ENSG00000075275.16	CELSR1	E60_E82	0.000358811
ENSG00000100376.11	FAM118A	E60_E82	0			ENSG00000075399.13	VPS9D1	E60_E82	1.58752e-06
ENSG00000100410.7	PHF5A	E60_E82	0.00438628			ENSG00000075426.11	FOSL2	E60_E82	0.000840282
ENSG00000100416.12	TRMU	E60_E82	9.61383e-05			ENSG00000075539.13	FRYL	E60_E82	0.00164971
ENSG00000100425.18	BRD1	E60_E82	1.37782e-06			ENSG00000075568.16	TMEM131	E60_E82	0.000212173
ENSG00000100427.15	MLC1	E60_E82	0.00453744			ENSG00000075651.15	PLD1	E60_E82	1.11772e-05
ENSG00000100433.15	KCNK10	E60_E82	1.56774e-06			ENSG00000075790.10	BCAP29	E60_E82	0.00827958
ENSG00000100445.17	SDR39U1	E60_E82	0.000840945			ENSG00000075826.16	SEC31B	E60_E82	1.85257e-08
ENSG00000100462.15	PRMT5	E60_E82	0.00067956			ENSG00000075884.12	ARHGAP15	E60_E82	0.00490768
ENSG00000100473.15	COCH	E60_E82	3.54506e-05			ENSG00000076248.10	UNG	E60_E82	0.00264232
ENSG00000100483.13	VCPKMT	E60_E82	0.00166776			ENSG00000076344.15	RGS11	E60_E82	1.66311e-13
ENSG00000100490.9	CDKL1	E60_E82	7.37814e-05			ENSG00000076351.12	SLC46A1	E60_E82	5.22075e-05
ENSG00000100503.23	NIN	E60_E82	3.1868e-05			ENSG00000076555.15	ACACB	E60_E82	0.000165324
ENSG00000100504.16	PYGL	E60_E82	0.000941958			ENSG00000076716.8	GPC4	E60_E82	1.02121e-05
ENSG00000100554.11	ATP6V1D	E60_E82	0.00468283			ENSG00000076928.17	ARHGEF1	E60_E82	2.05619e-09
ENSG00000100577.18	GSTZ1	E60_E82	0.000105392			ENSG00000077063.10	CTTNBP2	E60_E82	1.76132e-08
ENSG00000100578.14	KIAA0586	E60_E82	4.52332e-06			ENSG00000077092.18	RARB	E60_E82	8.08923e-07
ENSG00000100678.18	SLC8A3	E60_E82	0			ENSG00000077150.18	NFKB2	E60_E82	0.000126549
ENSG00000100714.15	MTHFD1	E60_E82	0.000128402			ENSG00000077380.15	DYNC1I2	E60_E82	2.16078e-07
ENSG00000100749.7	VRK1	E60_E82	0			ENSG00000077454.15	LRCH4	E60_E82	2.22848e-07
ENSG00000100802.14	C14orf93	E60_E82	8.54868e-11			ENSG00000077458.12	FAM76B	E60_E82	0.0014391
ENSG00000100842.12	EFS	E60_E82	0.000138345			ENSG00000077522.12	ACTN2	E60_E82	1.1291e-13
ENSG00000100884.9	CPNE6	E60_E82	0.000963834			ENSG00000077585.13	GPR137B	E60_E82	8.89436e-06
ENSG00000100889.11	PCK2	E60_E82	0.000257558			ENSG00000077713.18	SLC25A43	E60_E82	2.43694e-13
ENSG00000100911.14	PSME2	E60_E82	6.32252e-07			ENSG00000077943.7	ITGA8	E60_E82	6.00794e-11
ENSG00000100918.12	REC8	E60_E82	1.66734e-05			ENSG00000078053.16	AMPH	E60_E82	0.000157066
ENSG00000100982.11	PCIF1	E60_E82	0.000142666			ENSG00000078098.13	FAP	E60_E82	1.16736e-08
ENSG00000100983.9	GSS	E60_E82	4.79007e-09			ENSG00000078114.18	NEBL	E60_E82	9.72555e-14
ENSG00000101004.14	NINL	E60_E82	5.54421e-07			ENSG00000078237.6	TIGAR	E60_E82	4.33875e-13
ENSG00000101017.13	CD40	E60_E82	0.00156465			ENSG00000078246.16	TULP3	E60_E82	0.00321144
ENSG00000101074.3	R3HDML	E60_E82	3.95993e-06			ENSG00000078401.6	EDN1	E60_E82	0.00279315
ENSG00000101098.12	RIMS4	E60_E82	0			ENSG00000078487.17	ZCWPW1	E60_E82	6.82199e-07
ENSG00000101109.11	STK4	E60_E82	0.00564865			ENSG00000078699.21	CBFA2T2	E60_E82	3.4114e-05
ENSG00000101134.11	DOK5	E60_E82	3.88954e-07			ENSG00000078804.12	TP53INP2	E60_E82	0.00508352
ENSG00000101158.13	NELFCD	E60_E82	3.23063e-07			ENSG00000078814.15	MYH7B	E60_E82	0.00116404
ENSG00000101166.15	PRELID3B	E60_E82	0.0062035			ENSG00000079102.16	RUNX1T1	E60_E82	1.70194e-11
ENSG00000101180.15	HRH3	E60_E82	1.66003e-05			ENSG00000079134.11	THOC1	E60_E82	0.00321928
ENSG00000101188.4	NTSR1	E60_E82	0.000337607			ENSG00000079215.13	SLC1A3	E60_E82	1.86017e-05
ENSG00000101198.14	NKAIN4	E60_E82	5.45515e-05			ENSG00000079257.7	LXN	E60_E82	0.00103698
ENSG00000101247.17	NDUFAF5	E60_E82	2.15275e-07			ENSG00000079277.19	MKNK1	E60_E82	0.00335404
ENSG00000101298.13	SNPH	E60_E82	0.000685211			ENSG00000079308.16	TNS1	E60_E82	3.56341e-08
ENSG00000101311.15	FERMT1	E60_E82	2.08377e-06			ENSG00000079337.15	RAPGEF3	E60_E82	1.55653e-13
ENSG00000101425.12	BPI	E60_E82	0.000111446			ENSG00000079432.7	CIC	E60_E82	0.00153697
ENSG00000101438.3	SLC32A1	E60_E82	0.000212117			ENSG00000079691.17	LRRC16A	E60_E82	0.0011584
ENSG00000101452.14	DHX35	E60_E82	0			ENSG00000079739.15	PGM1	E60_E82	0.000216102
ENSG00000101574.14	METTL4	E60_E82	0.00319294			ENSG00000079819.17	EPB41L2	E60_E82	1.55409e-09
ENSG00000101605.12	MYOM1	E60_E82	3.36018e-07			ENSG00000079841.18	RIMS1	E60_E82	1.47327e-13
ENSG00000101608.12	MYL12A	E60_E82	0.00321557			ENSG00000079950.13	STX7	E60_E82	0.000102621
ENSG00000101638.13	ST8SIA5	E60_E82	4.64521e-07			ENSG00000080189.14	SLC35C2	E60_E82	4.41443e-09
ENSG00000101665.8	SMAD7	E60_E82	6.63719e-05			ENSG00000080200.9	CRYBG3	E60_E82	1.78349e-05
ENSG00000101773.17	RBBP8	E60_E82	0			ENSG00000080224.17	EPHA6	E60_E82	1.25333e-05
ENSG00000101811.13	CSTF2	E60_E82	6.19241e-05			ENSG00000080493.14	SLC4A4	E60_E82	1.72775e-09
ENSG00000101843.18	PSMD10	E60_E82	0.00135737			ENSG00000080573.6	COL5A3	E60_E82	7.05789e-11
ENSG00000101871.14	MID1	E60_E82	0.00105563			ENSG00000080709.14	KCNN2	E60_E82	9.57012e-14
ENSG00000101888.11	NXT2	E60_E82	1.6385e-05			ENSG00000080823.21	MOK	E60_E82	2.86411e-05
ENSG00000101911.12	PRPS2	E60_E82	9.62356e-08			ENSG00000080854.14	IGSF9B	E60_E82	0.000120593
ENSG00000101958.13	GLRA2	E60_E82	1.28526e-05			ENSG00000081019.13	RSBN1	E60_E82	0.000294092
ENSG00000101977.19	MCF2	E60_E82	0.000184915			ENSG00000081059.19	TCF7	E60_E82	0.00689163
ENSG00000102001.12	CACNA1F	E60_E82	0.000207162			ENSG00000081377.16	CDC14B	E60_E82	0.0042697
ENSG00000102043.15	MTMR8	E60_E82	6.36667e-05			ENSG00000081985.10	IL12RB2	E60_E82	9.2848e-13
ENSG00000102096.9	PIM2	E60_E82	2.00395e-13			ENSG00000082068.8	WDR70	E60_E82	0.000191686
ENSG00000102271.13	KLHL4	E60_E82	0			ENSG00000082293.12	COL19A1	E60_E82	1.96876e-12
ENSG00000102287.17	GABRE	E60_E82	1.51894e-05			ENSG00000082397.17	EPB41L3	E60_E82	1.01474e-13
ENSG00000102290.21	PCDH11X	E60_E82	3.89471e-06			ENSG00000082438.15	COBLL1	E60_E82	2.29789e-07
ENSG00000102445.18	KIAA0226L	E60_E82	3.4015e-06			ENSG00000082482.13	KCNK2	E60_E82	1.74194e-13
ENSG00000102452.15	NALCN	E60_E82	0			ENSG00000082512.14	TRAF5	E60_E82	1.49111e-11
ENSG00000102466.15	FGF14	E60_E82	0			ENSG00000082556.10	OPRK1	E60_E82	6.5421e-12
ENSG00000102554.13	KLF5	E60_E82	3.75682e-08			ENSG00000082781.11	ITGB5	E60_E82	2.99852e-07
ENSG00000102678.6	FGF9	E60_E82	3.61337e-09			ENSG00000083099.10	LYRM2	E60_E82	8.375e-08
ENSG00000102683.7	SGCG	E60_E82	0.00205559			ENSG00000083223.17	ZCCHC6	E60_E82	1.25338e-05
ENSG00000102755.10	FLT1	E60_E82	0.00116333			ENSG00000083307.10	GRHL2	E60_E82	0.0035617
ENSG00000102786.14	INTS6	E60_E82	0.00264799			ENSG00000083454.21	P2RX5	E60_E82	1.09579e-13
ENSG00000102871.15	TRADD	E60_E82	0.00123847			ENSG00000083535.15	PIBF1	E60_E82	8.21026e-07
ENSG00000102890.14	ELMO3	E60_E82	0.00143323			ENSG00000083544.13	TDRD3	E60_E82	2.31171e-09
ENSG00000102935.11	ZNF423	E60_E82	0.00137171			ENSG00000083799.17	CYLD	E60_E82	0.000603799
ENSG00000102984.14	ZNF821	E60_E82	0.0010474			ENSG00000084092.6	NOA1	E60_E82	0.000104609
ENSG00000103044.10	HAS3	E60_E82	1.88709e-10			ENSG00000084636.17	COL16A1	E60_E82	1.26294e-06
ENSG00000103047.7	TANGO6	E60_E82	0.000215296			ENSG00000085117.11	CD82	E60_E82	8.76388e-05
ENSG00000103051.18	COG4	E60_E82	2.46576e-10			ENSG00000085274.15	MYNN	E60_E82	0.000371605
ENSG00000103064.13	SLC7A6	E60_E82	0.000755269			ENSG00000085276.17	MECOM	E60_E82	0.00162603
ENSG00000103126.14	AXIN1	E60_E82	2.70823e-07			ENSG00000085465.12	OVGP1	E60_E82	4.03789e-07
ENSG00000103154.9	NECAB2	E60_E82	0.00554642			ENSG00000085514.15	PILRA	E60_E82	0.000351926
ENSG00000103196.11	CRISPLD2	E60_E82	0.00737612			ENSG00000085552.16	IGSF9	E60_E82	0.00775449
ENSG00000103253.17	HAGHL	E60_E82	3.15807e-10			ENSG00000085563.14	ABCB1	E60_E82	2.18936e-09
ENSG00000103269.13	RHBDL1	E60_E82	0			ENSG00000085719.12	CPNE3	E60_E82	5.47774e-11
ENSG00000103375.10	AQP8	E60_E82	8.70884e-05			ENSG00000085741.12	WNT11	E60_E82	2.18449e-09
ENSG00000103404.14	USP31	E60_E82	1.68133e-11			ENSG00000085871.8	MGST2	E60_E82	0.00145169
ENSG00000103489.11	XYLT1	E60_E82	5.07585e-07			ENSG00000086062.12	B4GALT1	E60_E82	6.9446e-06
ENSG00000103528.16	SYT17	E60_E82	5.91638e-13			ENSG00000086289.11	EPDR1	E60_E82	1.24965e-07
ENSG00000103549.21	RNF40	E60_E82	0.00730719			ENSG00000086544.2	ITPKC	E60_E82	1.43358e-08
ENSG00000103742.11	IGDCC4	E60_E82	0.000530101			ENSG00000086570.12	FAT2	E60_E82	2.95101e-09
ENSG00000103942.12	HOMER2	E60_E82	0			ENSG00000086598.10	TMED2	E60_E82	0.000990933
ENSG00000104044.15	OCA2	E60_E82	5.72098e-13			ENSG00000086619.13	ERO1B	E60_E82	2.25608e-07
ENSG00000104133.14	SPG11	E60_E82	0.00451495			ENSG00000086827.8	ZW10	E60_E82	0.00671433
ENSG00000104154.6	SLC30A4	E60_E82	0			ENSG00000087077.12	TRIP6	E60_E82	0.00112506
ENSG00000104218.14	CSPP1	E60_E82	1.77238e-05			ENSG00000087116.14	ADAMTS2	E60_E82	3.42836e-11
ENSG00000104219.12	ZDHHC2	E60_E82	0			ENSG00000087206.16	UIMC1	E60_E82	1.89332e-07
ENSG00000104324.15	CPQ	E60_E82	0.000428647			ENSG00000087237.10	CETP	E60_E82	0.00376665
ENSG00000104325.6	DECR1	E60_E82	0			ENSG00000087245.12	MMP2	E60_E82	1.67755e-13
ENSG00000104341.16	LAPTM4B	E60_E82	1.23535e-12			ENSG00000087250.8	MT3	E60_E82	9.4967e-07
ENSG00000104356.10	POP1	E60_E82	0.000426484			ENSG00000087303.17	NID2	E60_E82	1.84186e-10
ENSG00000104365.13	IKBKB	E60_E82	0.000265054			ENSG00000087842.10	PIR	E60_E82	0.00230492
ENSG00000104375.15	STK3	E60_E82	0.000533676			ENSG00000088002.11	SULT2B1	E60_E82	0.00134758
ENSG00000104450.12	SPAG1	E60_E82	5.60562e-07			ENSG00000088305.18	DNMT3B	E60_E82	4.48997e-06
ENSG00000104472.9	CHRAC1	E60_E82	0.00939342			ENSG00000088340.15	FER1L4	E60_E82	0.00102691
ENSG00000104490.17	NCALD	E60_E82	0			ENSG00000088387.18	DOCK9	E60_E82	4.73588e-07
ENSG00000104722.13	NEFM	E60_E82	1.20629e-05			ENSG00000088448.14	ANKRD10	E60_E82	0.001867
ENSG00000104763.18	ASAH1	E60_E82	1.77868e-11			ENSG00000088756.12	ARHGAP28	E60_E82	6.63414e-12
ENSG00000104774.12	MAN2B1	E60_E82	4.26877e-05			ENSG00000088808.16	PPP1R13B	E60_E82	0.00413992
ENSG00000104783.11	KCNN4	E60_E82	3.12702e-08			ENSG00000088827.12	SIGLEC1	E60_E82	5.91416e-05
ENSG00000104808.7	DHDH	E60_E82	3.56918e-06			ENSG00000088881.20	EBF4	E60_E82	2.13052e-13
ENSG00000104835.14	SARS2	E60_E82	1.2648e-06			ENSG00000088882.7	CPXM1	E60_E82	5.73874e-13
ENSG00000104859.14	CLASRP	E60_E82	0.000324098			ENSG00000088888.17	MAVS	E60_E82	1.11699e-05
ENSG00000104870.12	FCGRT	E60_E82	0.000252465			ENSG00000088899.14	RP5-1187M17.10	E60_E82	6.49189e-05
ENSG00000104879.4	CKM	E60_E82	0.00715992			ENSG00000088970.15	KIZ	E60_E82	9.05168e-07
ENSG00000104883.7	PEX11G	E60_E82	7.98611e-08			ENSG00000088992.17	TESC	E60_E82	0.00302277
ENSG00000104885.17	DOT1L	E60_E82	0.00735739			ENSG00000089060.11	SLC8B1	E60_E82	0.000361841
ENSG00000104888.9	SLC17A7	E60_E82	0.00421218			ENSG00000089091.16	DZANK1	E60_E82	0.000898953
ENSG00000104921.14	FCER2	E60_E82	0.00182994			ENSG00000089116.3	LHX5	E60_E82	1.74993e-07
ENSG00000105011.8	ASF1B	E60_E82	0.00574823			ENSG00000089169.14	RPH3A	E60_E82	1.0647e-13
ENSG00000105135.15	ILVBL	E60_E82	4.30526e-06			ENSG00000089177.18	KIF16B	E60_E82	1.08658e-12
ENSG00000105176.17	URI1	E60_E82	8.9367e-10			ENSG00000089327.14	FXYD5	E60_E82	7.33831e-06
ENSG00000105227.14	PRX	E60_E82	9.7113e-05			ENSG00000089472.16	HEPH	E60_E82	5.13412e-05
ENSG00000105229.6	PIAS4	E60_E82	0.00775115			ENSG00000089486.16	CDIP1	E60_E82	1.41084e-05
ENSG00000105278.10	ZFR2	E60_E82	0			ENSG00000089639.10	GMIP	E60_E82	8.61454e-08
ENSG00000105287.12	PRKD2	E60_E82	1.45881e-10			ENSG00000089692.8	LAG3	E60_E82	0.000202594
ENSG00000105321.12	CCDC9	E60_E82	2.84605e-05			ENSG00000089820.15	ARHGAP4	E60_E82	0.00221513
ENSG00000105327.16	BBC3	E60_E82	6.0656e-10			ENSG00000089847.12	ANKRD24	E60_E82	4.92574e-11
ENSG00000105372.6	RPS19	E60_E82	5.0603e-09			ENSG00000089876.11	DHX32	E60_E82	1.09279e-12
ENSG00000105376.4	ICAM5	E60_E82	0			ENSG00000090006.17	LTBP4	E60_E82	3.53133e-10
ENSG00000105397.13	TYK2	E60_E82	0.00272476			ENSG00000090020.10	SLC9A1	E60_E82	1.37468e-06
ENSG00000105419.17	MEIS3	E60_E82	1.31328e-09			ENSG00000090104.11	RGS1	E60_E82	6.6378e-05
ENSG00000105464.3	GRIN2D	E60_E82	3.19744e-14			ENSG00000090339.8	ICAM1	E60_E82	0.000367598
ENSG00000105467.8	SYNGR4	E60_E82	0.00304907			ENSG00000090376.9	IRAK3	E60_E82	6.46289e-09
ENSG00000105518.13	TMEM205	E60_E82	0.000491065			ENSG00000090530.9	P3H2	E60_E82	0.0015209
ENSG00000105519.14	CAPS	E60_E82	0.00463971			ENSG00000090534.17	THPO	E60_E82	9.78498e-05
ENSG00000105523.3	FAM83E	E60_E82	0.0041649			ENSG00000090539.15	CHRD	E60_E82	2.35545e-12
ENSG00000105607.12	GCDH	E60_E82	0.00126763			ENSG00000090615.13	GOLGA3	E60_E82	9.79787e-08
ENSG00000105610.4	KLF1	E60_E82	0.000167055			ENSG00000090659.17	CD209	E60_E82	0.000985754
ENSG00000105612.8	DNASE2	E60_E82	0.000108602			ENSG00000090857.13	PDPR	E60_E82	0.00220519
ENSG00000105643.9	ARRDC2	E60_E82	0.000119215			ENSG00000090905.18	TNRC6A	E60_E82	0.000216333
ENSG00000105655.18	ISYNA1	E60_E82	0.000786559			ENSG00000090924.14	PLEKHG2	E60_E82	0.00403301
ENSG00000105726.16	ATP13A1	E60_E82	0.00116708			ENSG00000090932.10	DLL3	E60_E82	0.0011142
ENSG00000105784.15	RUNDC3B	E60_E82	0			ENSG00000090975.12	PITPNM2	E60_E82	5.83023e-12
ENSG00000105851.10	PIK3CG	E60_E82	1.89311e-08			ENSG00000091009.7	RBM27	E60_E82	0.00243446
ENSG00000105894.11	PTN	E60_E82	0.00350661			ENSG00000091127.13	PUS7	E60_E82	2.28911e-09
ENSG00000105926.15	MPP6	E60_E82	0			ENSG00000091136.13	LAMB1	E60_E82	1.41528e-11
ENSG00000105971.14	CAV2	E60_E82	0			ENSG00000091409.14	ITGA6	E60_E82	0.000259408
ENSG00000105974.11	CAV1	E60_E82	3.42352e-07			ENSG00000091428.17	RAPGEF4	E60_E82	2.50466e-12
ENSG00000105976.14	MET	E60_E82	1.49147e-05			ENSG00000091436.16	AC013461.1	E60_E82	2.02178e-06
ENSG00000106049.8	HIBADH	E60_E82	0.000969173			ENSG00000091490.10	SEL1L3	E60_E82	7.63543e-07
ENSG00000106069.20	CHN2	E60_E82	8.69305e-14			ENSG00000091513.14	TF	E60_E82	0.000967436
ENSG00000106078.17	COBL	E60_E82	1.82775e-09			ENSG00000091536.16	MYO15A	E60_E82	5.52238e-07
ENSG00000106263.17	EIF3B	E60_E82	2.64387e-06			ENSG00000091622.15	PITPNM3	E60_E82	1.06692e-13
ENSG00000106266.9	SNX8	E60_E82	0			ENSG00000091656.15	ZFHX4	E60_E82	8.69207e-08
ENSG00000106346.11	USP42	E60_E82	0.00318072			ENSG00000091664.7	SLC17A6	E60_E82	1.55217e-07
ENSG00000106459.14	NRF1	E60_E82	0.000214839			ENSG00000091986.15	CCDC80	E60_E82	1.22121e-07
ENSG00000106462.10	EZH2	E60_E82	0			ENSG00000092036.17	HAUS4	E60_E82	0.000566034
ENSG00000106479.10	ZNF862	E60_E82	0.00104688			ENSG00000092054.12	MYH7	E60_E82	0.00524258
ENSG00000106591.3	MRPL32	E60_E82	8.51023e-08			ENSG00000092068.19	SLC7A8	E60_E82	2.85027e-05
ENSG00000106624.9	AEBP1	E60_E82	0.00407567			ENSG00000092094.10	OSGEP	E60_E82	0.000105298
ENSG00000106686.16	SPATA6L	E60_E82	2.10147e-06			ENSG00000092295.11	TGM1	E60_E82	9.64771e-10
ENSG00000106689.10	LHX2	E60_E82	9.3179e-10			ENSG00000092421.16	SEMA6A	E60_E82	0.00566784
ENSG00000106771.12	TMEM245	E60_E82	2.01243e-06			ENSG00000092439.13	TRPM7	E60_E82	2.10066e-06
ENSG00000106799.12	TGFBR1	E60_E82	9.76594e-08			ENSG00000092531.9	SNAP23	E60_E82	9.92018e-12
ENSG00000106829.18	TLE4	E60_E82	0.00763279			ENSG00000092607.13	TBX15	E60_E82	1.49897e-10
ENSG00000106852.15	LHX6	E60_E82	0.000296216			ENSG00000092758.15	COL9A3	E60_E82	1.52989e-13
ENSG00000107159.12	CA9	E60_E82	0.000495936			ENSG00000092969.11	TGFB2	E60_E82	1.04238e-07
ENSG00000107186.16	MPDZ	E60_E82	2.85207e-06			ENSG00000093217.9	XYLB	E60_E82	0.00788164
ENSG00000107249.21	GLIS3	E60_E82	2.05391e-14			ENSG00000095002.13	MSH2	E60_E82	0.00589315
ENSG00000107263.18	RAPGEF1	E60_E82	0.00398645			ENSG00000095015.5	MAP3K1	E60_E82	0.00320317
ENSG00000107317.11	PTGDS	E60_E82	1.49173e-10			ENSG00000095066.11	HOOK2	E60_E82	3.37095e-06
ENSG00000107614.21	TRDMT1	E60_E82	0			ENSG00000095203.14	EPB41L4B	E60_E82	3.71092e-12
ENSG00000107742.12	SPOCK2	E60_E82	4.10413e-06			ENSG00000095383.19	TBC1D2	E60_E82	3.56933e-06
ENSG00000107815.7	C10orf2	E60_E82	3.85647e-08			ENSG00000095539.15	SEMA4G	E60_E82	0.000557036
ENSG00000107937.18	GTPBP4	E60_E82	1.13185e-07			ENSG00000095713.13	CRTAC1	E60_E82	9.60343e-14
ENSG00000107938.17	EDRF1	E60_E82	0.000171485			ENSG00000095739.10	BAMBI	E60_E82	1.20409e-08
ENSG00000107954.10	NEURL1	E60_E82	5.86415e-10			ENSG00000096063.15	SRPK1	E60_E82	4.35909e-05
ENSG00000107984.9	DKK1	E60_E82	0.000242456			ENSG00000096433.10	ITPR3	E60_E82	1.83955e-06
ENSG00000108001.13	EBF3	E60_E82	0			ENSG00000096696.13	DSP	E60_E82	3.30858e-08
ENSG00000108018.15	SORCS1	E60_E82	0			ENSG00000099139.13	PCSK5	E60_E82	3.34954e-13
ENSG00000108231.12	LGI1	E60_E82	0			ENSG00000099204.18	ABLIM1	E60_E82	1.30562e-13
ENSG00000108370.16	RGS9	E60_E82	0.00800328			ENSG00000099250.17	NRP1	E60_E82	9.4702e-14
ENSG00000108469.14	RECQL5	E60_E82	0.00110235			ENSG00000099256.18	PRTFDC1	E60_E82	0.00391906
ENSG00000108479.11	GALK1	E60_E82	9.70752e-06			ENSG00000099260.10	PALMD	E60_E82	1.92915e-06
ENSG00000108592.16	FTSJ3	E60_E82	0			ENSG00000099284.13	H2AFY2	E60_E82	1.7486e-13
ENSG00000108604.15	SMARCD2	E60_E82	2.22644e-11			ENSG00000099308.10	MAST3	E60_E82	0.00021444
ENSG00000108924.13	HLF	E60_E82	0.000264088			ENSG00000099330.8	OCEL1	E60_E82	0.000485812
ENSG00000108950.11	FAM20A	E60_E82	0			ENSG00000099331.13	MYO9B	E60_E82	0.000205712
ENSG00000109046.14	WSB1	E60_E82	1.14649e-05			ENSG00000099338.22	CATSPERG	E60_E82	0.000158315
ENSG00000109065.11	NAT9	E60_E82	0.000695475			ENSG00000099364.16	FBXL19	E60_E82	0.00791238
ENSG00000109072.13	VTN	E60_E82	2.10329e-07			ENSG00000099814.15	CEP170B	E60_E82	3.36192e-10
ENSG00000109083.13	IFT20	E60_E82	0.00286245			ENSG00000099840.13	IZUMO4	E60_E82	1.49773e-10
ENSG00000109118.13	PHF12	E60_E82	0.000157205			ENSG00000099866.14	MADCAM1	E60_E82	5.98344e-08
ENSG00000109158.10	GABRA4	E60_E82	0			ENSG00000099869.7	IGF2-AS	E60_E82	2.07646e-05
ENSG00000109189.12	USP46	E60_E82	1.26871e-08			ENSG00000099889.13	ARVCF	E60_E82	2.47833e-05
ENSG00000109193.10	SULT1E1	E60_E82	2.3135e-05			ENSG00000099904.15	ZDHHC8	E60_E82	3.18779e-06
ENSG00000109255.11	NMU	E60_E82	0.00268313			ENSG00000099937.10	SERPIND1	E60_E82	5.83052e-07
ENSG00000109339.18	MAPK10	E60_E82	0			ENSG00000099998.17	GGT5	E60_E82	3.13243e-06
ENSG00000109686.17	SH3D19	E60_E82	0			ENSG00000100034.13	PPM1F	E60_E82	2.99232e-10
ENSG00000109758.8	HGFAC	E60_E82	0.00130286			ENSG00000100036.12	SLC35E4	E60_E82	0.000705719
ENSG00000109762.15	SNX25	E60_E82	3.62539e-06			ENSG00000100065.14	CARD10	E60_E82	5.88887e-09
ENSG00000109794.13	FAM149A	E60_E82	0			ENSG00000100095.18	SEZ6L	E60_E82	3.91123e-07
ENSG00000109846.7	CRYAB	E60_E82	0.00953578			ENSG00000100097.11	LGALS1	E60_E82	1.02428e-09
ENSG00000109854.13	HTATIP2	E60_E82	0.000581037			ENSG00000100105.17	PATZ1	E60_E82	0.00440676
ENSG00000109906.13	ZBTB16	E60_E82	0.000375457			ENSG00000100106.19	TRIOBP	E60_E82	0.00228325
ENSG00000109920.12	FNBP4	E60_E82	0.00302693			ENSG00000100206.9	DMC1	E60_E82	0.00692675
ENSG00000109927.9	TECTA	E60_E82	0.00116621			ENSG00000100228.12	RAB36	E60_E82	4.10447e-05
ENSG00000110013.12	SIAE	E60_E82	0.00200285			ENSG00000100234.11	TIMP3	E60_E82	1.17936e-08
ENSG00000110104.11	CCDC86	E60_E82	9.90865e-05			ENSG00000100249.4	C22orf31	E60_E82	0.000400668
ENSG00000110148.9	CCKBR	E60_E82	8.0943e-12			ENSG00000100284.20	TOM1	E60_E82	0.00677359
ENSG00000110172.11	CHORDC1	E60_E82	0.000345557			ENSG00000100288.19	CHKB	E60_E82	4.29551e-07
ENSG00000110318.13	CEP126	E60_E82	4.9012e-06			ENSG00000100299.17	ARSA	E60_E82	0.000270653
ENSG00000110328.5	GALNT18	E60_E82	6.19504e-14			ENSG00000100302.6	RASD2	E60_E82	5.11269e-10
ENSG00000110400.10	NECTIN1	E60_E82	0.00102607			ENSG00000100307.12	CBX7	E60_E82	0.000378519
ENSG00000110660.14	SLC35F2	E60_E82	2.59446e-06			ENSG00000100314.3	CABP7	E60_E82	0.00551385
ENSG00000110713.15	NUP98	E60_E82	0.000929908			ENSG00000100336.17	APOL4	E60_E82	8.61588e-05
ENSG00000110717.11	NDUFS8	E60_E82	1.89213e-05			ENSG00000100345.20	MYH9	E60_E82	0.00443741
ENSG00000110719.9	TCIRG1	E60_E82	0.00107065			ENSG00000100346.17	CACNA1I	E60_E82	9.4702e-14
ENSG00000110801.13	PSMD9	E60_E82	8.30845e-05			ENSG00000100351.16	GRAP2	E60_E82	1.75556e-08
ENSG00000110841.13	PPFIBP1	E60_E82	0			ENSG00000100354.20	TNRC6B	E60_E82	1.19563e-10
ENSG00000110888.17	CAPRIN2	E60_E82	3.61121e-06			ENSG00000100410.7	PHF5A	E60_E82	0.00876535
ENSG00000111011.17	RSRC2	E60_E82	0.00175302			ENSG00000100416.12	TRMU	E60_E82	6.45161e-10
ENSG00000111052.7	LIN7A	E60_E82	0			ENSG00000100427.15	MLC1	E60_E82	0.000134912
ENSG00000111110.11	PPM1H	E60_E82	8.87068e-14			ENSG00000100429.17	HDAC10	E60_E82	2.58242e-09
ENSG00000111206.12	FOXM1	E60_E82	0.000464528			ENSG00000100433.15	KCNK10	E60_E82	5.88229e-05
ENSG00000111249.13	CUX2	E60_E82	4.94882e-12			ENSG00000100439.10	ABHD4	E60_E82	3.16424e-05
ENSG00000111252.10	SH2B3	E60_E82	0.00316833			ENSG00000100441.9	KHNYN	E60_E82	7.56728e-09
ENSG00000111262.4	KCNA1	E60_E82	1.21166e-10			ENSG00000100445.17	SDR39U1	E60_E82	0.00193413
ENSG00000111300.9	NAA25	E60_E82	0.00542032			ENSG00000100462.15	PRMT5	E60_E82	4.79651e-05
ENSG00000111331.12	OAS3	E60_E82	0.00015818			ENSG00000100473.15	COCH	E60_E82	8.2013e-06
ENSG00000111344.11	RASAL1	E60_E82	1.41795e-06			ENSG00000100478.14	AP4S1	E60_E82	2.4164e-12
ENSG00000111348.8	ARHGDIB	E60_E82	0.0039678			ENSG00000100490.9	CDKL1	E60_E82	2.01319e-08
ENSG00000111364.15	DDX55	E60_E82	2.14656e-07			ENSG00000100504.16	PYGL	E60_E82	1.61938e-09
ENSG00000111581.9	NUP107	E60_E82	1.65244e-05			ENSG00000100601.9	ALKBH1	E60_E82	0.000113998
ENSG00000111642.14	CHD4	E60_E82	6.93454e-07			ENSG00000100647.7	SUSD6	E60_E82	5.0771e-06
ENSG00000111644.7	ACRBP	E60_E82	0.00143256			ENSG00000100652.4	SLC10A1	E60_E82	0.000192787
ENSG00000111666.10	CHPT1	E60_E82	0.0036586			ENSG00000100711.13	ZFYVE21	E60_E82	4.13384e-09
ENSG00000111671.9	SPSB2	E60_E82	2.7223e-11			ENSG00000100714.15	MTHFD1	E60_E82	4.53739e-07
ENSG00000111696.11	NT5DC3	E60_E82	1.70848e-11			ENSG00000100749.7	VRK1	E60_E82	9.60343e-14
ENSG00000111799.20	COL12A1	E60_E82	1.58781e-09			ENSG00000100767.15	PAPLN	E60_E82	4.2957e-07
ENSG00000111817.16	DSE	E60_E82	4.01678e-05			ENSG00000100784.10	RPS6KA5	E60_E82	0.00286826
ENSG00000111859.16	NEDD9	E60_E82	0.00810546			ENSG00000100802.14	C14orf93	E60_E82	8.20238e-06
ENSG00000111875.7	ASF1A	E60_E82	0.00131758			ENSG00000100889.11	PCK2	E60_E82	0.00234886
ENSG00000111877.17	MCM9	E60_E82	6.63343e-09			ENSG00000100911.14	PSME2	E60_E82	0.000177019
ENSG00000111907.20	TPD52L1	E60_E82	0.00036892			ENSG00000100918.12	REC8	E60_E82	1.14011e-08
ENSG00000111961.17	SASH1	E60_E82	9.64203e-10			ENSG00000100968.13	NFATC4	E60_E82	1.01968e-05
ENSG00000111962.7	UST	E60_E82	0			ENSG00000100979.14	PLTP	E60_E82	8.28337e-13
ENSG00000112039.3	FANCE	E60_E82	1.08684e-05			ENSG00000101004.14	NINL	E60_E82	0.00105385
ENSG00000112053.13	SLC26A8	E60_E82	1.41131e-09			ENSG00000101082.13	SLA2	E60_E82	0.0012652
ENSG00000112139.14	MDGA1	E60_E82	0			ENSG00000101098.12	RIMS4	E60_E82	1.48104e-13
ENSG00000112182.14	BACH2	E60_E82	3.28167e-05			ENSG00000101104.12	PABPC1L	E60_E82	0.000247495
ENSG00000112183.14	RBM24	E60_E82	2.11427e-10			ENSG00000101115.12	SALL4	E60_E82	0.000365112
ENSG00000112200.16	ZNF451	E60_E82	2.61781e-08			ENSG00000101134.11	DOK5	E60_E82	4.96655e-11
ENSG00000112208.11	BAG2	E60_E82	0			ENSG00000101160.13	CTSZ	E60_E82	0.00141122
ENSG00000112210.11	RAB23	E60_E82	0.00023047			ENSG00000101180.15	HRH3	E60_E82	1.52212e-13
ENSG00000112378.11	PERP	E60_E82	6.16288e-06			ENSG00000101181.17	MTG2	E60_E82	2.73891e-06
ENSG00000112425.13	EPM2A	E60_E82	0.000477739			ENSG00000101197.12	BIRC7	E60_E82	0.00549731
ENSG00000112531.16	QKI	E60_E82	0.00315368			ENSG00000101203.16	COL20A1	E60_E82	6.142e-05
ENSG00000112578.9	BYSL	E60_E82	0.00264389			ENSG00000101216.10	GMEB2	E60_E82	0.00203668
ENSG00000112655.15	PTK7	E60_E82	8.4825e-06			ENSG00000101222.12	SPEF1	E60_E82	0.00820781
ENSG00000112695.11	COX7A2	E60_E82	0.00549318			ENSG00000101224.17	CDC25B	E60_E82	9.70419e-05
ENSG00000112773.15	FAM46A	E60_E82	0.00050914			ENSG00000101230.5	ISM1	E60_E82	7.45848e-13
ENSG00000112787.12	FBRSL1	E60_E82	0.00257867			ENSG00000101255.10	TRIB3	E60_E82	1.07532e-08
ENSG00000112812.15	PRSS16	E60_E82	1.03056e-08			ENSG00000101265.15	RASSF2	E60_E82	1.51656e-13
ENSG00000112877.7	CEP72	E60_E82	1.56271e-05			ENSG00000101298.13	SNPH	E60_E82	3.08673e-07
ENSG00000112981.4	NME5	E60_E82	7.93759e-05			ENSG00000101311.15	FERMT1	E60_E82	7.7854e-06
ENSG00000113100.9	CDH9	E60_E82	0			ENSG00000101331.15	CCM2L	E60_E82	2.01008e-06
ENSG00000113272.13	THG1L	E60_E82	2.39852e-07			ENSG00000101333.16	PLCB4	E60_E82	0.00663985
ENSG00000113273.15	ARSB	E60_E82	0.00728254			ENSG00000101335.9	MYL9	E60_E82	2.24216e-08
ENSG00000113318.9	MSH3	E60_E82	0.00267348			ENSG00000101384.11	JAG1	E60_E82	0.00691555
ENSG00000113319.11	RASGRF2	E60_E82	3.80806e-14			ENSG00000101400.5	SNTA1	E60_E82	7.4134e-06
ENSG00000113368.11	LMNB1	E60_E82	1.09727e-11			ENSG00000101425.12	BPI	E60_E82	0.00363343
ENSG00000113389.15	NPR3	E60_E82	6.3598e-08			ENSG00000101438.3	SLC32A1	E60_E82	0.00668801
ENSG00000113441.15	LNPEP	E60_E82	1.27695e-11			ENSG00000101440.9	ASIP	E60_E82	2.30899e-05
ENSG00000113532.12	ST8SIA4	E60_E82	1.22789e-06			ENSG00000101443.17	WFDC2	E60_E82	3.55928e-06
ENSG00000113580.14	NR3C1	E60_E82	2.3513e-08			ENSG00000101542.9	CDH20	E60_E82	4.12285e-05
ENSG00000113593.11	PPWD1	E60_E82	1.75117e-05			ENSG00000101546.12	RBFA	E60_E82	0.000128113
ENSG00000113645.14	WWC1	E60_E82	0			ENSG00000101605.12	MYOM1	E60_E82	0.00505037
ENSG00000113657.12	DPYSL3	E60_E82	0.00757295			ENSG00000101638.13	ST8SIA5	E60_E82	4.3242e-09
ENSG00000113739.10	STC2	E60_E82	0.000505018			ENSG00000101665.8	SMAD7	E60_E82	1.56208e-13
ENSG00000113916.17	BCL6	E60_E82	0.00751569			ENSG00000101680.13	LAMA1	E60_E82	1.34226e-13
ENSG00000114200.9	BCHE	E60_E82	0.00606994			ENSG00000101751.10	POLI	E60_E82	0.00610315
ENSG00000114251.13	WNT5A	E60_E82	5.26913e-08			ENSG00000101752.11	MIB1	E60_E82	7.36295e-10
ENSG00000114279.13	FGF12	E60_E82	0			ENSG00000101782.14	RIOK3	E60_E82	0.000218804
ENSG00000114378.16	HYAL1	E60_E82	1.42922e-08			ENSG00000101871.14	MID1	E60_E82	2.54879e-11
ENSG00000114423.18	CBLB	E60_E82	0			ENSG00000101911.12	PRPS2	E60_E82	0.000218841
ENSG00000114480.12	GBE1	E60_E82	7.79484e-06			ENSG00000101945.16	SUV39H1	E60_E82	1.81088e-06
ENSG00000114529.12	C3orf52	E60_E82	3.95378e-05			ENSG00000101955.14	SRPX	E60_E82	2.97887e-09
ENSG00000114541.14	FRMD4B	E60_E82	2.70225e-06			ENSG00000102024.17	PLS3	E60_E82	4.78089e-08
ENSG00000114544.16	SLC41A3	E60_E82	0.00130481			ENSG00000102053.12	ZC3H12B	E60_E82	0.00488644
ENSG00000114554.11	PLXNA1	E60_E82	0.00476467			ENSG00000102057.9	KCND1	E60_E82	1.45362e-07
ENSG00000114626.17	ABTB1	E60_E82	5.4822e-09			ENSG00000102096.9	PIM2	E60_E82	1.08802e-13
ENSG00000114670.13	NEK11	E60_E82	0.00243429			ENSG00000102125.15	TAZ	E60_E82	0.000106213
ENSG00000114735.9	HEMK1	E60_E82	5.26862e-06			ENSG00000102158.19	MAGT1	E60_E82	0.000183231
ENSG00000114757.18	PEX5L	E60_E82	2.94054e-12			ENSG00000102174.8	PHEX	E60_E82	0.000178729
ENSG00000114853.13	ZBTB47	E60_E82	0.00363406			ENSG00000102221.13	JADE3	E60_E82	3.57213e-06
ENSG00000114861.18	FOXP1	E60_E82	0			ENSG00000102265.11	TIMP1	E60_E82	9.17876e-05
ENSG00000114942.13	EEF1B2	E60_E82	5.22174e-05			ENSG00000102271.13	KLHL4	E60_E82	9.4702e-14
ENSG00000115085.13	ZAP70	E60_E82	3.88936e-09			ENSG00000102290.21	PCDH11X	E60_E82	0.000450276
ENSG00000115109.13	EPB41L5	E60_E82	8.35396e-09			ENSG00000102359.5	SRPX2	E60_E82	4.42652e-06
ENSG00000115165.9	CYTIP	E60_E82	0.00269598			ENSG00000102362.15	SYTL4	E60_E82	4.70965e-10
ENSG00000115211.15	EIF2B4	E60_E82	1.66293e-11			ENSG00000102385.12	DRP2	E60_E82	0.00667404
ENSG00000115252.18	PDE1A	E60_E82	1.42353e-09			ENSG00000102445.18	KIAA0226L	E60_E82	3.05177e-09
ENSG00000115257.15	PCSK4	E60_E82	0.00163353			ENSG00000102452.15	NALCN	E60_E82	8.17613e-07
ENSG00000115271.10	GCA	E60_E82	0.00228995			ENSG00000102468.10	HTR2A	E60_E82	0.00328628
ENSG00000115290.9	GRB14	E60_E82	0			ENSG00000102543.14	CDADC1	E60_E82	1.03572e-08
ENSG00000115325.13	DOK1	E60_E82	0.000225263			ENSG00000102554.13	KLF5	E60_E82	1.50546e-13
ENSG00000115339.13	GALNT3	E60_E82	0.000250748			ENSG00000102575.10	ACP5	E60_E82	0.00841779
ENSG00000115457.9	IGFBP2	E60_E82	0.000763206			ENSG00000102595.18	UGGT2	E60_E82	9.93648e-11
ENSG00000115461.4	IGFBP5	E60_E82	0			ENSG00000102678.6	FGF9	E60_E82	1.61871e-13
ENSG00000115507.9	OTX1	E60_E82	1.91014e-12			ENSG00000102699.5	PARP4	E60_E82	0.000533384
ENSG00000115523.16	GNLY	E60_E82	0			ENSG00000102743.14	SLC25A15	E60_E82	0.00840014
ENSG00000115526.10	CHST10	E60_E82	0.000981827			ENSG00000102763.16	VWA8	E60_E82	0.00667066
ENSG00000115548.16	KDM3A	E60_E82	0.000122679			ENSG00000102796.10	DHRS12	E60_E82	7.19652e-11
ENSG00000115602.16	IL1RL1	E60_E82	0.00110583			ENSG00000102886.14	GDPD3	E60_E82	3.83468e-07
ENSG00000115641.18	FHL2	E60_E82	0			ENSG00000102890.14	ELMO3	E60_E82	4.47918e-08
ENSG00000115808.11	STRN	E60_E82	0.000481313			ENSG00000102901.12	CENPT	E60_E82	6.59994e-12
ENSG00000115828.15	QPCT	E60_E82	5.63438e-13			ENSG00000102904.14	TSNAXIP1	E60_E82	5.40806e-06
ENSG00000115840.13	SLC25A12	E60_E82	0.00314215			ENSG00000102931.7	ARL2BP	E60_E82	0.00164567
ENSG00000115841.19	RMDN2	E60_E82	7.12259e-06			ENSG00000102934.9	PLLP	E60_E82	1.36361e-06
ENSG00000115844.10	DLX2	E60_E82	9.79728e-05			ENSG00000102935.11	ZNF423	E60_E82	0.00166257
ENSG00000115896.15	PLCL1	E60_E82	0.000838437			ENSG00000103044.10	HAS3	E60_E82	3.25651e-05
ENSG00000115919.14	KYNU	E60_E82	0.000294941			ENSG00000103047.7	TANGO6	E60_E82	1.3356e-13
ENSG00000115956.9	PLEK	E60_E82	0.000644657			ENSG00000103154.9	NECAB2	E60_E82	2.32663e-08
ENSG00000116001.15	TIA1	E60_E82	1.16394e-08			ENSG00000103168.16	TAF1C	E60_E82	4.35255e-05
ENSG00000116016.13	EPAS1	E60_E82	0.000368132			ENSG00000103174.11	NAGPA	E60_E82	2.36984e-07
ENSG00000116044.15	NFE2L2	E60_E82	0.000172055			ENSG00000103175.10	WFDC1	E60_E82	0.000648395
ENSG00000116095.10	PLEKHA3	E60_E82	0.000464437			ENSG00000103187.7	COTL1	E60_E82	0.00618035
ENSG00000116106.11	EPHA4	E60_E82	2.82294e-05			ENSG00000103196.11	CRISPLD2	E60_E82	9.16464e-11
ENSG00000116157.5	GPX7	E60_E82	1.8896e-07			ENSG00000103227.18	LMF1	E60_E82	2.95701e-05
ENSG00000116254.17	CHD5	E60_E82	0			ENSG00000103241.6	FOXF1	E60_E82	4.22958e-05
ENSG00000116273.5	PHF13	E60_E82	0.00709523			ENSG00000103248.18	MTHFSD	E60_E82	2.97452e-05
ENSG00000116299.16	KIAA1324	E60_E82	0.0069624			ENSG00000103253.17	HAGHL	E60_E82	1.52878e-13
ENSG00000116329.10	OPRD1	E60_E82	0.0013195			ENSG00000103269.13	RHBDL1	E60_E82	6.19915e-12
ENSG00000116396.14	KCNC4	E60_E82	0.000103379			ENSG00000103310.10	ZP2	E60_E82	1.97575e-07
ENSG00000116478.11	HDAC1	E60_E82	1.01487e-06			ENSG00000103316.10	CRYM	E60_E82	1.49769e-13
ENSG00000116497.17	S100PBP	E60_E82	5.52584e-11			ENSG00000103319.11	EEF2K	E60_E82	2.95664e-07
ENSG00000116641.17	DOCK7	E60_E82	0.00863153			ENSG00000103335.20	PIEZO1	E60_E82	0.00836919
ENSG00000116663.10	FBXO6	E60_E82	2.89228e-10			ENSG00000103381.11	CPPED1	E60_E82	4.55279e-06
ENSG00000116704.7	SLC35D1	E60_E82	0.00380888			ENSG00000103404.14	USP31	E60_E82	3.923e-07
ENSG00000116717.11	GADD45A	E60_E82	3.44861e-06			ENSG00000103460.16	TOX3	E60_E82	5.85332e-05
ENSG00000116754.13	SRSF11	E60_E82	0.00491549			ENSG00000103489.11	XYLT1	E60_E82	2.68262e-05
ENSG00000116761.11	CTH	E60_E82	9.02796e-08			ENSG00000103522.15	IL21R	E60_E82	1.15566e-05
ENSG00000116830.11	TTF2	E60_E82	5.11131e-07			ENSG00000103528.16	SYT17	E60_E82	1.99189e-10
ENSG00000116874.11	WARS2	E60_E82	0.000228325			ENSG00000103540.16	CCP110	E60_E82	2.1709e-05
ENSG00000116962.14	NID1	E60_E82	0.000276319			ENSG00000103591.12	AAGAB	E60_E82	2.52608e-09
ENSG00000116983.12	HPCAL4	E60_E82	5.39568e-13			ENSG00000103642.11	LACTB	E60_E82	0.000583921
ENSG00000116990.10	MYCL	E60_E82	1.65906e-11			ENSG00000103707.9	MTFMT	E60_E82	6.60089e-08
ENSG00000116991.10	SIPA1L2	E60_E82	9.15157e-13			ENSG00000103742.11	IGDCC4	E60_E82	1.01474e-13
ENSG00000117013.14	KCNQ4	E60_E82	4.52037e-11			ENSG00000103811.15	CTSH	E60_E82	0.00105193
ENSG00000117069.14	ST6GALNAC5	E60_E82	0			ENSG00000103876.11	FAH	E60_E82	0.000270276
ENSG00000117115.12	PADI2	E60_E82	2.11734e-06			ENSG00000103942.12	HOMER2	E60_E82	8.27869e-06
ENSG00000117152.13	RGS4	E60_E82	8.93195e-05			ENSG00000104081.13	BMF	E60_E82	8.69001e-09
ENSG00000117155.16	SSX2IP	E60_E82	1.6252e-11			ENSG00000104140.6	RHOV	E60_E82	0.00033851
ENSG00000117245.12	KIF17	E60_E82	4.43845e-10			ENSG00000104177.17	MYEF2	E60_E82	0.00123955
ENSG00000117280.12	RAB29	E60_E82	2.30834e-11			ENSG00000104205.12	SGK3	E60_E82	7.16316e-08
ENSG00000117305.14	HMGCL	E60_E82	0			ENSG00000104213.12	PDGFRL	E60_E82	1.13731e-05
ENSG00000117461.14	PIK3R3	E60_E82	0			ENSG00000104313.17	EYA1	E60_E82	1.40987e-12
ENSG00000117477.12	CCDC181	E60_E82	2.7399e-06			ENSG00000104324.15	CPQ	E60_E82	3.85606e-10
ENSG00000117525.13	F3	E60_E82	0			ENSG00000104327.7	CALB1	E60_E82	5.15264e-08
ENSG00000117569.18	PTBP2	E60_E82	0.00040212			ENSG00000104341.16	LAPTM4B	E60_E82	6.9765e-06
ENSG00000117586.10	TNFSF4	E60_E82	0			ENSG00000104361.9	NIPAL2	E60_E82	0.0042967
ENSG00000117620.13	SLC35A3	E60_E82	6.28066e-06			ENSG00000104365.13	IKBKB	E60_E82	1.4102e-07
ENSG00000117643.14	MAN1C1	E60_E82	0			ENSG00000104368.17	PLAT	E60_E82	0.000465037
ENSG00000117691.9	NENF	E60_E82	1.84376e-08			ENSG00000104369.4	JPH1	E60_E82	5.3868e-07
ENSG00000117707.15	PROX1	E60_E82	0			ENSG00000104408.9	EIF3E	E60_E82	2.02222e-09
ENSG00000117859.18	OSBPL9	E60_E82	0.00862952			ENSG00000104415.13	WISP1	E60_E82	2.18933e-05
ENSG00000117862.11	TXNDC12	E60_E82	5.03819e-07			ENSG00000104432.12	IL7	E60_E82	2.26418e-10
ENSG00000118257.16	NRP2	E60_E82	0			ENSG00000104450.12	SPAG1	E60_E82	7.49911e-12
ENSG00000118420.16	UBE3D	E60_E82	0.000201175			ENSG00000104472.9	CHRAC1	E60_E82	2.79975e-08
ENSG00000118496.4	FBXO30	E60_E82	0			ENSG00000104490.17	NCALD	E60_E82	3.7654e-05
ENSG00000118503.14	TNFAIP3	E60_E82	8.57547e-06			ENSG00000104722.13	NEFM	E60_E82	4.38013e-10
ENSG00000118508.4	RAB32	E60_E82	7.50236e-06			ENSG00000104731.13	KLHDC4	E60_E82	9.25095e-08
ENSG00000118513.18	MYB	E60_E82	1.46154e-11			ENSG00000104774.12	MAN2B1	E60_E82	0.00444727
ENSG00000118515.11	SGK1	E60_E82	0.000112105			ENSG00000104808.7	DHDH	E60_E82	0.000325294
ENSG00000118520.13	ARG1	E60_E82	6.095e-05			ENSG00000104814.12	MAP4K1	E60_E82	5.66432e-05
ENSG00000118523.5	CTGF	E60_E82	0.00562157			ENSG00000104870.12	FCGRT	E60_E82	0.000429736
ENSG00000118557.15	PMFBP1	E60_E82	0.0043685			ENSG00000104888.9	SLC17A7	E60_E82	0.00012189
ENSG00000118596.11	SLC16A7	E60_E82	3.41315e-07			ENSG00000104899.6	AMH	E60_E82	1.42178e-05
ENSG00000118600.11	TMEM5	E60_E82	1.78052e-05			ENSG00000104918.7	RETN	E60_E82	0.000765669
ENSG00000118655.4	DCLRE1B	E60_E82	2.92771e-07			ENSG00000104936.17	DMPK	E60_E82	3.8779e-12
ENSG00000118707.9	TGIF2	E60_E82	0.00142579			ENSG00000104976.11	SNAPC2	E60_E82	0.00015742
ENSG00000118729.11	CASQ2	E60_E82	0			ENSG00000104983.8	CCDC61	E60_E82	0.00456308
ENSG00000118733.16	OLFM3	E60_E82	0			ENSG00000104998.3	IL27RA	E60_E82	2.27451e-12
ENSG00000118777.10	ABCG2	E60_E82	3.21825e-06			ENSG00000105137.12	SYDE1	E60_E82	0.000303598
ENSG00000118946.11	PCDH17	E60_E82	5.79083e-05			ENSG00000105173.13	CCNE1	E60_E82	4.77002e-06
ENSG00000119004.15	CYP20A1	E60_E82	7.16312e-05			ENSG00000105219.8	CNTD2	E60_E82	0.00327872
ENSG00000119042.16	SATB2	E60_E82	1.45208e-05			ENSG00000105227.14	PRX	E60_E82	0.00237316
ENSG00000119125.16	GDA	E60_E82	4.54081e-14			ENSG00000105251.10	SHD	E60_E82	0.000134297
ENSG00000119138.4	KLF9	E60_E82	0			ENSG00000105261.7	OVOL3	E60_E82	2.6683e-06
ENSG00000119283.15	TRIM67	E60_E82	0			ENSG00000105278.10	ZFR2	E60_E82	8.47178e-12
ENSG00000119314.15	PTBP3	E60_E82	1.08545e-05			ENSG00000105339.10	DENND3	E60_E82	2.89913e-12
ENSG00000119326.14	CTNNAL1	E60_E82	0.000204209			ENSG00000105376.4	ICAM5	E60_E82	2.07431e-10
ENSG00000119397.16	CNTRL	E60_E82	1.46224e-05			ENSG00000105379.9	ETFB	E60_E82	6.3106e-06
ENSG00000119408.16	NEK6	E60_E82	0.000441098			ENSG00000105397.13	TYK2	E60_E82	5.12231e-07
ENSG00000119514.6	GALNT12	E60_E82	0.0017076			ENSG00000105464.3	GRIN2D	E60_E82	2.495e-09
ENSG00000119547.5	ONECUT2	E60_E82	5.72456e-10			ENSG00000105479.15	CCDC114	E60_E82	0.00303115
ENSG00000119636.15	BBOF1	E60_E82	1.1877e-07			ENSG00000105499.13	PLA2G4C	E60_E82	0.000977852
ENSG00000119655.9	NPC2	E60_E82	0.00690664			ENSG00000105509.10	HAS1	E60_E82	3.72839e-05
ENSG00000119699.7	TGFB3	E60_E82	0			ENSG00000105552.14	BCAT2	E60_E82	5.08827e-05
ENSG00000119714.10	GPR68	E60_E82	8.48263e-09			ENSG00000105559.11	PLEKHA4	E60_E82	4.17656e-06
ENSG00000119771.14	KLHL29	E60_E82	8.2166e-07			ENSG00000105639.18	JAK3	E60_E82	2.80095e-09
ENSG00000119977.20	TCTN3	E60_E82	6.71437e-07			ENSG00000105641.3	SLC5A5	E60_E82	6.84908e-06
ENSG00000120254.15	MTHFD1L	E60_E82	0.00509831			ENSG00000105643.9	ARRDC2	E60_E82	3.6307e-05
ENSG00000120332.15	TNN	E60_E82	1.04125e-05			ENSG00000105650.21	PDE4C	E60_E82	0.00940521
ENSG00000120333.4	MRPS14	E60_E82	0.000366355			ENSG00000105655.18	ISYNA1	E60_E82	5.11658e-05
ENSG00000120437.8	ACAT2	E60_E82	1.47259e-05			ENSG00000105679.8	GAPDHS	E60_E82	3.7765e-05
ENSG00000120549.17	KIAA1217	E60_E82	8.55769e-08			ENSG00000105699.16	LSR	E60_E82	2.2022e-10
ENSG00000120594.16	PLXDC2	E60_E82	9.25924e-05			ENSG00000105711.10	SCN1B	E60_E82	1.32644e-05
ENSG00000120616.15	EPC1	E60_E82	0			ENSG00000105717.13	PBX4	E60_E82	0.000364326
ENSG00000120645.11	IQSEC3	E60_E82	1.63159e-05			ENSG00000105738.10	SIPA1L3	E60_E82	0.00627244
ENSG00000120647.9	CCDC77	E60_E82	1.28536e-11			ENSG00000105851.10	PIK3CG	E60_E82	6.80911e-07
ENSG00000120669.15	SOHLH2	E60_E82	0.0032203			ENSG00000105854.12	PON2	E60_E82	0.000689008
ENSG00000120699.12	EXOSC8	E60_E82	0.000474091			ENSG00000105880.4	DLX5	E60_E82	0.00290102
ENSG00000120738.7	EGR1	E60_E82	3.40635e-07			ENSG00000105926.15	MPP6	E60_E82	7.45517e-05
ENSG00000120820.12	GLT8D2	E60_E82	7.74845e-08			ENSG00000105928.13	DFNA5	E60_E82	3.89645e-05
ENSG00000120833.13	SOCS2	E60_E82	1.52438e-06			ENSG00000105976.14	MET	E60_E82	1.09104e-06
ENSG00000120875.8	DUSP4	E60_E82	0.000758182			ENSG00000106012.17	IQCE	E60_E82	0.00533053
ENSG00000120885.20	CLU	E60_E82	0.000261524			ENSG00000106066.14	CPVL	E60_E82	1.29585e-09
ENSG00000120899.17	PTK2B	E60_E82	0			ENSG00000106069.20	CHN2	E60_E82	1.28564e-13
ENSG00000121005.8	CRISPLD1	E60_E82	0.000349823			ENSG00000106078.17	COBL	E60_E82	2.20619e-06
ENSG00000121207.11	LRAT	E60_E82	1.54925e-11			ENSG00000106089.11	STX1A	E60_E82	1.58429e-13
ENSG00000121289.17	CEP89	E60_E82	0.00367602			ENSG00000106100.10	NOD1	E60_E82	5.19205e-07
ENSG00000121297.6	TSHZ3	E60_E82	3.84803e-13			ENSG00000106153.12	CHCHD2	E60_E82	0.00249758
ENSG00000121350.15	PYROXD1	E60_E82	0.000345081			ENSG00000106236.3	NPTX2	E60_E82	0.000436508
ENSG00000121440.14	PDZRN3	E60_E82	0			ENSG00000106327.12	TFR2	E60_E82	1.46105e-13
ENSG00000121446.18	RGSL1	E60_E82	9.55789e-10			ENSG00000106333.12	PCOLCE	E60_E82	1.07359e-13
ENSG00000121481.10	RNF2	E60_E82	1.09075e-05			ENSG00000106336.12	FBXO24	E60_E82	3.2132e-07
ENSG00000121542.11	SEC22A	E60_E82	0.0057129			ENSG00000106351.12	AGFG2	E60_E82	0.000487538
ENSG00000121594.11	CD80	E60_E82	0.00160006			ENSG00000106397.11	PLOD3	E60_E82	7.86293e-12
ENSG00000121764.11	HCRTR1	E60_E82	0.00235692			ENSG00000106399.11	RPA3	E60_E82	0.00646886
ENSG00000121769.7	FABP3	E60_E82	0			ENSG00000106404.13	CLDN15	E60_E82	4.59244e-12
ENSG00000121871.3	SLITRK3	E60_E82	2.90518e-06			ENSG00000106460.18	TMEM106B	E60_E82	6.64442e-07
ENSG00000121900.18	TMEM54	E60_E82	0.00607984			ENSG00000106477.18	CEP41	E60_E82	9.52906e-11
ENSG00000121904.17	CSMD2	E60_E82	2.07162e-07			ENSG00000106479.10	ZNF862	E60_E82	3.61002e-07
ENSG00000121931.15	LRIF1	E60_E82	3.86634e-05			ENSG00000106511.5	MEOX2	E60_E82	5.00815e-06
ENSG00000122121.10	XPNPEP2	E60_E82	0.00411928			ENSG00000106538.9	RARRES2	E60_E82	4.47498e-08
ENSG00000122257.18	RBBP6	E60_E82	2.58807e-07			ENSG00000106541.11	AGR2	E60_E82	0.00018521
ENSG00000122432.16	SPATA1	E60_E82	0.00129444			ENSG00000106546.12	AHR	E60_E82	5.96376e-10
ENSG00000122435.9	TRMT13	E60_E82	0.00592252			ENSG00000106560.10	GIMAP2	E60_E82	0.00106415
ENSG00000122477.12	LRRC39	E60_E82	1.28246e-06			ENSG00000106624.9	AEBP1	E60_E82	1.40332e-13
ENSG00000122574.10	WIPF3	E60_E82	0.000616753			ENSG00000106633.15	GCK	E60_E82	4.23017e-06
ENSG00000122584.12	NXPH1	E60_E82	4.75798e-05			ENSG00000106686.16	SPATA6L	E60_E82	2.71645e-05
ENSG00000122585.7	NPY	E60_E82	0			ENSG00000106689.10	LHX2	E60_E82	1.5099e-13
ENSG00000122641.10	INHBA	E60_E82	1.39333e-13			ENSG00000106701.11	FSD1L	E60_E82	0.00521794
ENSG00000122679.8	RAMP3	E60_E82	0			ENSG00000106785.14	TRIM14	E60_E82	1.803e-13
ENSG00000122707.11	RECK	E60_E82	0.00428684			ENSG00000106809.10	OGN	E60_E82	1.90017e-07
ENSG00000122733.12	PHF24	E60_E82	1.90661e-05			ENSG00000106819.11	ASPN	E60_E82	1.48672e-05
ENSG00000122779.17	TRIM24	E60_E82	1.89404e-13			ENSG00000106823.12	ECM2	E60_E82	2.49864e-05
ENSG00000122786.19	CALD1	E60_E82	1.87819e-07			ENSG00000106852.15	LHX6	E60_E82	1.14604e-07
ENSG00000122824.10	NUDT10	E60_E82	6.56147e-11			ENSG00000106976.20	DNM1	E60_E82	1.01878e-06
ENSG00000123119.11	NECAB1	E60_E82	0.00348346			ENSG00000107021.15	TBC1D13	E60_E82	3.32101e-12
ENSG00000123136.14	DDX39A	E60_E82	0			ENSG00000107147.12	KCNT1	E60_E82	1.35225e-13
ENSG00000123213.22	NLN	E60_E82	2.78017e-06			ENSG00000107159.12	CA9	E60_E82	4.91984e-05
ENSG00000123243.14	ITIH5	E60_E82	3.25186e-05			ENSG00000107249.21	GLIS3	E60_E82	1.63203e-13
ENSG00000123358.19	NR4A1	E60_E82	0.00115209			ENSG00000107317.11	PTGDS	E60_E82	1.58207e-13
ENSG00000123416.15	TUBA1B	E60_E82	3.61168e-06			ENSG00000107331.16	ABCA2	E60_E82	0.00768402
ENSG00000123444.13	KBTBD4	E60_E82	0.00127157			ENSG00000107338.9	SHB	E60_E82	0.000344625
ENSG00000123496.7	IL13RA2	E60_E82	7.93781e-06			ENSG00000107551.20	RASSF4	E60_E82	1.55764e-13
ENSG00000123560.13	PLP1	E60_E82	0.000768132			ENSG00000107554.16	DNMBP	E60_E82	0.000836736
ENSG00000123612.15	ACVR1C	E60_E82	2.05207e-06			ENSG00000107562.16	CXCL12	E60_E82	2.22378e-13
ENSG00000123700.4	KCNJ2	E60_E82	0.000105018			ENSG00000107614.21	TRDMT1	E60_E82	8.57716e-05
ENSG00000123737.12	EXOSC9	E60_E82	4.76225e-05			ENSG00000107679.14	PLEKHA1	E60_E82	1.13132e-13
ENSG00000124140.13	SLC12A5	E60_E82	0			ENSG00000107719.8	PALD1	E60_E82	1.84873e-05
ENSG00000124145.6	SDC4	E60_E82	0.00621177			ENSG00000107731.12	UNC5B	E60_E82	0.000808106
ENSG00000124151.18	NCOA3	E60_E82	2.263e-08			ENSG00000107742.12	SPOCK2	E60_E82	8.07487e-09
ENSG00000124181.14	PLCG1	E60_E82	3.89387e-07			ENSG00000107796.13	ACTA2	E60_E82	1.73902e-06
ENSG00000124212.5	PTGIS	E60_E82	0.000240578			ENSG00000107798.17	LIPA	E60_E82	3.62899e-06
ENSG00000124232.10	RBPJL	E60_E82	0.00603059			ENSG00000107816.17	LZTS2	E60_E82	0.00713684
ENSG00000124279.11	FASTKD3	E60_E82	0.0046239			ENSG00000107863.17	ARHGAP21	E60_E82	0.000314627
ENSG00000124299.13	PEPD	E60_E82	0.00241833			ENSG00000107872.12	FBXL15	E60_E82	1.71256e-06
ENSG00000124302.12	CHST8	E60_E82	0.000126145			ENSG00000107960.10	OBFC1	E60_E82	8.76688e-09
ENSG00000124313.12	IQSEC2	E60_E82	0			ENSG00000107984.9	DKK1	E60_E82	6.8644e-10
ENSG00000124383.8	MPHOSPH10	E60_E82	1.34702e-06			ENSG00000108001.13	EBF3	E60_E82	0.00893718
ENSG00000124570.17	SERPINB6	E60_E82	0.00115308			ENSG00000108018.15	SORCS1	E60_E82	8.27449e-13
ENSG00000124571.17	XPO5	E60_E82	2.74952e-06			ENSG00000108187.15	PBLD	E60_E82	5.20021e-05
ENSG00000124688.13	MAD2L1BP	E60_E82	0.00043689			ENSG00000108231.12	LGI1	E60_E82	1.53766e-13
ENSG00000124762.13	CDKN1A	E60_E82	0.00450027			ENSG00000108352.11	RAPGEFL1	E60_E82	1.39e-13
ENSG00000124766.6	SOX4	E60_E82	0			ENSG00000108465.14	CDK5RAP3	E60_E82	0.000596697
ENSG00000124772.11	CPNE5	E60_E82	7.67659e-09			ENSG00000108469.14	RECQL5	E60_E82	0.000474887
ENSG00000124785.8	NRN1	E60_E82	0.0043862			ENSG00000108474.16	PIGL	E60_E82	9.19192e-07
ENSG00000124788.17	ATXN1	E60_E82	4.59088e-12			ENSG00000108506.11	INTS2	E60_E82	9.86479e-06
ENSG00000125247.15	TMTC4	E60_E82	0.00809541			ENSG00000108509.20	CAMTA2	E60_E82	3.84812e-05
ENSG00000125266.6	EFNB2	E60_E82	1.64064e-09			ENSG00000108576.9	SLC6A4	E60_E82	3.19126e-08
ENSG00000125351.11	UPF3B	E60_E82	0.00262231			ENSG00000108604.15	SMARCD2	E60_E82	1.37893e-07
ENSG00000125375.14	ATP5S	E60_E82	2.21518e-06			ENSG00000108639.7	SYNGR2	E60_E82	0.00185597
ENSG00000125378.15	BMP4	E60_E82	6.09721e-05			ENSG00000108669.16	CYTH1	E60_E82	9.22823e-10
ENSG00000125434.10	SLC25A35	E60_E82	2.74432e-05			ENSG00000108679.12	LGALS3BP	E60_E82	1.87141e-07
ENSG00000125454.11	SLC25A19	E60_E82	0.00119749			ENSG00000108684.14	ASIC2	E60_E82	6.6319e-11
ENSG00000125485.17	DDX31	E60_E82	0.000349465			ENSG00000108691.9	CCL2	E60_E82	8.57674e-07
ENSG00000125510.15	OPRL1	E60_E82	0.00693268			ENSG00000108759.3	KRT32	E60_E82	0.00069062
ENSG00000125520.13	SLC2A4RG	E60_E82	1.68481e-05			ENSG00000108771.12	DHX58	E60_E82	2.03787e-08
ENSG00000125571.9	IL37	E60_E82	0.000150345			ENSG00000108784.9	NAGLU	E60_E82	9.70187e-09
ENSG00000125648.14	SLC25A23	E60_E82	0.00962117			ENSG00000108797.11	CNTNAP1	E60_E82	9.51461e-14
ENSG00000125676.19	THOC2	E60_E82	6.27954e-06			ENSG00000108821.13	COL1A1	E60_E82	6.72882e-05
ENSG00000125733.17	TRIP10	E60_E82	4.40881e-09			ENSG00000108828.15	VAT1	E60_E82	1.23052e-11
ENSG00000125734.14	GPR108	E60_E82	3.41734e-06			ENSG00000108839.11	ALOX12	E60_E82	0.00632061
ENSG00000125741.4	OPA3	E60_E82	0.00103649			ENSG00000108924.13	HLF	E60_E82	1.37557e-13
ENSG00000125743.10	SNRPD2	E60_E82	0.00430933			ENSG00000108950.11	FAM20A	E60_E82	1.90181e-13
ENSG00000125814.17	NAPB	E60_E82	2.41273e-08			ENSG00000109046.14	WSB1	E60_E82	6.04979e-07
ENSG00000125841.12	NRSN2	E60_E82	8.45987e-10			ENSG00000109062.10	SLC9A3R1	E60_E82	2.41008e-05
ENSG00000125843.10	AP5S1	E60_E82	6.62054e-05			ENSG00000109065.11	NAT9	E60_E82	0.00230225
ENSG00000125845.6	BMP2	E60_E82	5.43134e-05			ENSG00000109066.13	TMEM104	E60_E82	0.000489546
ENSG00000125846.15	ZNF133	E60_E82	2.31277e-06			ENSG00000109072.13	VTN	E60_E82	3.48197e-08
ENSG00000125848.9	FLRT3	E60_E82	0			ENSG00000109099.13	PMP22	E60_E82	1.72847e-08
ENSG00000125850.10	OVOL2	E60_E82	7.71716e-13			ENSG00000109113.18	RAB34	E60_E82	0.000661323
ENSG00000125851.9	PCSK2	E60_E82	2.40414e-07			ENSG00000109158.10	GABRA4	E60_E82	4.67699e-10
ENSG00000125871.13	MGME1	E60_E82	1.29574e-12			ENSG00000109189.12	USP46	E60_E82	1.5962e-09
ENSG00000125885.13	MCM8	E60_E82	0.00684464			ENSG00000109193.10	SULT1E1	E60_E82	0.0004195
ENSG00000125895.5	TMEM74B	E60_E82	1.39432e-07			ENSG00000109458.8	GAB1	E60_E82	0.000606361
ENSG00000126016.14	AMOT	E60_E82	4.87635e-07			ENSG00000109586.11	GALNT7	E60_E82	0.00892443
ENSG00000126215.13	XRCC3	E60_E82	0.000724956			ENSG00000109686.17	SH3D19	E60_E82	9.25586e-05
ENSG00000126456.15	IRF3	E60_E82	0.000865124			ENSG00000109743.10	BST1	E60_E82	9.68848e-08
ENSG00000126709.14	IFI6	E60_E82	0.00111332			ENSG00000109758.8	HGFAC	E60_E82	1.11844e-08
ENSG00000126861.4	OMG	E60_E82	0.00183559			ENSG00000109771.15	LRP2BP	E60_E82	0.00186343
ENSG00000127081.13	ZNF484	E60_E82	2.12484e-11			ENSG00000109790.16	KLHL5	E60_E82	1.35669e-13
ENSG00000127124.14	HIVEP3	E60_E82	0.000967454			ENSG00000109805.9	NCAPG	E60_E82	1.60205e-13
ENSG00000127152.17	BCL11B	E60_E82	0			ENSG00000109819.8	PPARGC1A	E60_E82	0.000330803
ENSG00000127241.16	MASP1	E60_E82	0.00101484			ENSG00000109846.7	CRYAB	E60_E82	5.91914e-06
ENSG00000127252.5	HRASLS	E60_E82	1.75059e-08			ENSG00000109854.13	HTATIP2	E60_E82	1.48659e-13
ENSG00000127334.10	DYRK2	E60_E82	0			ENSG00000109906.13	ZBTB16	E60_E82	4.00235e-13
ENSG00000127415.12	IDUA	E60_E82	1.62276e-08			ENSG00000109944.10	C11orf63	E60_E82	0.00569383
ENSG00000127527.13	EPS15L1	E60_E82	0.00301683			ENSG00000110011.13	DNAJC4	E60_E82	4.8439e-13
ENSG00000127616.17	SMARCA4	E60_E82	6.05532e-07			ENSG00000110013.12	SIAE	E60_E82	4.724e-13
ENSG00000127838.13	PNKD	E60_E82	0.00190282			ENSG00000110060.8	PUS3	E60_E82	2.55961e-05
ENSG00000127980.15	PEX1	E60_E82	0.000733045			ENSG00000110090.12	CPT1A	E60_E82	1.57818e-11
ENSG00000128016.5	ZFP36	E60_E82	0.00838577			ENSG00000110092.3	CCND1	E60_E82	1.95626e-06
ENSG00000128045.6	RASL11B	E60_E82	1.52952e-08			ENSG00000110169.10	HPX	E60_E82	3.70112e-06
ENSG00000128159.11	TUBGCP6	E60_E82	0.00591656			ENSG00000110171.18	TRIM3	E60_E82	1.63514e-05
ENSG00000128191.14	DGCR8	E60_E82	0.0014837			ENSG00000110237.3	ARHGEF17	E60_E82	0.000111643
ENSG00000128228.4	SDF2L1	E60_E82	6.6416e-07			ENSG00000110274.14	CEP164	E60_E82	0.000320823
ENSG00000128254.12	C22orf24	E60_E82	1.69919e-11			ENSG00000110318.13	CEP126	E60_E82	0.00110093
ENSG00000128294.15	TPST2	E60_E82	9.90804e-08			ENSG00000110328.5	GALNT18	E60_E82	5.53002e-13
ENSG00000128311.13	TST	E60_E82	0.00969947			ENSG00000110400.10	NECTIN1	E60_E82	2.79377e-05
ENSG00000128342.4	LIF	E60_E82	0.00028586			ENSG00000110446.10	SLC15A3	E60_E82	0.00785476
ENSG00000128463.12	EMC4	E60_E82	1.09427e-07			ENSG00000110455.13	ACCS	E60_E82	3.06505e-11
ENSG00000128510.10	CPA4	E60_E82	0.00377875			ENSG00000110536.13	PTPMT1	E60_E82	1.13385e-06
ENSG00000128536.15	CDHR3	E60_E82	0.000340416			ENSG00000110583.12	NAA40	E60_E82	1.79349e-10
ENSG00000128602.9	SMO	E60_E82	0			ENSG00000110660.14	SLC35F2	E60_E82	4.64949e-11
ENSG00000128604.18	IRF5	E60_E82	8.05573e-10			ENSG00000110719.9	TCIRG1	E60_E82	0.000264679
ENSG00000128641.18	MYO1B	E60_E82	4.26449e-06			ENSG00000110756.17	HPS5	E60_E82	0.000184354
ENSG00000128683.13	GAD1	E60_E82	1.6192e-07			ENSG00000110799.13	VWF	E60_E82	0.000832772
ENSG00000128805.14	ARHGAP22	E60_E82	0.000317746			ENSG00000110811.19	P3H3	E60_E82	1.61835e-07
ENSG00000128917.6	DLL4	E60_E82	3.3993e-07			ENSG00000110841.13	PPFIBP1	E60_E82	9.49241e-14
ENSG00000128918.14	ALDH1A2	E60_E82	0.00724499			ENSG00000110844.13	PRPF40B	E60_E82	0.00384573
ENSG00000128923.10	FAM63B	E60_E82	0.000928215			ENSG00000110888.17	CAPRIN2	E60_E82	7.66723e-09
ENSG00000129038.15	LOXL1	E60_E82	0			ENSG00000110900.14	TSPAN11	E60_E82	2.28373e-13
ENSG00000129159.6	KCNC1	E60_E82	0.00227564			ENSG00000110921.12	MVK	E60_E82	1.74359e-11
ENSG00000129197.14	RPAIN	E60_E82	3.92922e-06			ENSG00000111052.7	LIN7A	E60_E82	3.93811e-09
ENSG00000129295.8	LRRC6	E60_E82	0.000687606			ENSG00000111058.7	ACSS3	E60_E82	0.000941398
ENSG00000129422.14	MTUS1	E60_E82	0			ENSG00000111077.17	TNS2	E60_E82	2.78555e-13
ENSG00000129538.13	RNASE1	E60_E82	9.01326e-06			ENSG00000111087.9	GLI1	E60_E82	0.00193229
ENSG00000129749.3	CHRNA10	E60_E82	0.0014374			ENSG00000111110.11	PPM1H	E60_E82	4.43053e-06
ENSG00000130035.6	GALNT8	E60_E82	3.14304e-13			ENSG00000111145.7	ELK3	E60_E82	2.41965e-05
ENSG00000130037.4	KCNA5	E60_E82	0.00113992			ENSG00000111181.12	SLC6A12	E60_E82	5.65177e-11
ENSG00000130052.13	STARD8	E60_E82	2.67181e-09			ENSG00000111186.12	WNT5B	E60_E82	7.89647e-10
ENSG00000130147.15	SH3BP4	E60_E82	0			ENSG00000111203.11	ITFG2	E60_E82	0.00225638
ENSG00000130203.9	APOE	E60_E82	4.1893e-11			ENSG00000111218.11	PRMT8	E60_E82	7.89144e-08
ENSG00000130222.10	GADD45G	E60_E82	0.00596157			ENSG00000111224.13	PARP11	E60_E82	0.000253511
ENSG00000130338.12	TULP4	E60_E82	0.00711012			ENSG00000111249.13	CUX2	E60_E82	1.36113e-13
ENSG00000130396.20	MLLT4	E60_E82	0.00297863			ENSG00000111252.10	SH2B3	E60_E82	5.86864e-09
ENSG00000130517.13	PGPEP1	E60_E82	0.00708339			ENSG00000111271.14	ACAD10	E60_E82	1.86236e-09
ENSG00000130584.10	ZBTB46	E60_E82	8.86929e-07			ENSG00000111300.9	NAA25	E60_E82	0.00622919
ENSG00000130695.13	CEP85	E60_E82	0.00303117			ENSG00000111321.10	LTBR	E60_E82	7.69034e-09
ENSG00000130711.3	PRDM12	E60_E82	0.000192445			ENSG00000111325.16	OGFOD2	E60_E82	0.00087399
ENSG00000130720.12	FIBCD1	E60_E82	5.53845e-08			ENSG00000111331.12	OAS3	E60_E82	3.63304e-06
ENSG00000130751.9	NPAS1	E60_E82	0			ENSG00000111335.12	OAS2	E60_E82	3.17432e-10
ENSG00000130762.14	ARHGEF16	E60_E82	0.00118371			ENSG00000111341.9	MGP	E60_E82	0.00177332
ENSG00000130772.13	MED18	E60_E82	0.00401078			ENSG00000111344.11	RASAL1	E60_E82	1.45644e-06
ENSG00000130812.10	ANGPTL6	E60_E82	2.18205e-07			ENSG00000111364.15	DDX55	E60_E82	0.000154691
ENSG00000130813.17	C19orf66	E60_E82	0			ENSG00000111452.12	ADGRD1	E60_E82	3.23145e-08
ENSG00000130816.14	DNMT1	E60_E82	0.00047138			ENSG00000111644.7	ACRBP	E60_E82	3.78845e-11
ENSG00000130822.15	PNCK	E60_E82	0			ENSG00000111664.10	GNB3	E60_E82	9.1835e-10
ENSG00000130829.17	DUSP9	E60_E82	7.64232e-05			ENSG00000111665.11	CDCA3	E60_E82	0.00035439
ENSG00000130940.14	CASZ1	E60_E82	0.00066407			ENSG00000111696.11	NT5DC3	E60_E82	1.39777e-13
ENSG00000130957.4	FBP2	E60_E82	0.000322156			ENSG00000111728.10	ST8SIA1	E60_E82	2.9254e-11
ENSG00000131013.3	PPIL4	E60_E82	0.00207304			ENSG00000111799.20	COL12A1	E60_E82	9.50906e-13
ENSG00000131016.16	AKAP12	E60_E82	1.85739e-05			ENSG00000111816.7	FRK	E60_E82	4.10374e-05
ENSG00000131018.22	SYNE1	E60_E82	1.17684e-14			ENSG00000111817.16	DSE	E60_E82	1.42811e-11
ENSG00000131069.19	ACSS2	E60_E82	0			ENSG00000111837.11	MAK	E60_E82	0.00131877
ENSG00000131095.11	GFAP	E60_E82	0.00166006			ENSG00000111846.15	GCNT2	E60_E82	1.91588e-05
ENSG00000131149.18	GSE1	E60_E82	2.48634e-12			ENSG00000111859.16	NEDD9	E60_E82	7.85156e-05
ENSG00000131153.8	GINS2	E60_E82	0			ENSG00000111875.7	ASF1A	E60_E82	5.28059e-07
ENSG00000131187.9	F12	E60_E82	4.49033e-08			ENSG00000111877.17	MCM9	E60_E82	0.00580492
ENSG00000131323.14	TRAF3	E60_E82	0.00026934			ENSG00000111885.6	MAN1A1	E60_E82	1.47104e-10
ENSG00000131398.13	KCNC3	E60_E82	2.8518e-10			ENSG00000111907.20	TPD52L1	E60_E82	2.97908e-05
ENSG00000131470.14	PSMC3IP	E60_E82	2.87215e-13			ENSG00000111913.16	FAM65B	E60_E82	1.4444e-13
ENSG00000131471.6	AOC3	E60_E82	3.33606e-05			ENSG00000111961.17	SASH1	E60_E82	9.53682e-14
ENSG00000131503.20	ANKHD1	E60_E82	0.000323229			ENSG00000111962.7	UST	E60_E82	1.72307e-13
ENSG00000131771.13	PPP1R1B	E60_E82	0			ENSG00000112079.8	STK38	E60_E82	8.42723e-06
ENSG00000131778.17	CHD1L	E60_E82	0.000353376			ENSG00000112139.14	MDGA1	E60_E82	3.07177e-12
ENSG00000131848.9	ZSCAN5A	E60_E82	1.79005e-06			ENSG00000112144.15	ICK	E60_E82	0.00026095
ENSG00000131943.17	C19orf12	E60_E82	0.000442946			ENSG00000112146.16	FBXO9	E60_E82	1.5099e-13
ENSG00000131944.9	FAAP24	E60_E82	8.61783e-07			ENSG00000112149.9	CD83	E60_E82	9.09134e-07
ENSG00000132017.10	DCAF15	E60_E82	0.00669413			ENSG00000112175.7	BMP5	E60_E82	1.35986e-06
ENSG00000132026.13	RTBDN	E60_E82	1.53059e-11			ENSG00000112182.14	BACH2	E60_E82	0.00598344
ENSG00000132164.9	SLC6A11	E60_E82	0			ENSG00000112183.14	RBM24	E60_E82	1.31672e-13
ENSG00000132182.11	NUP210	E60_E82	2.22653e-05			ENSG00000112200.16	ZNF451	E60_E82	0.00949774
ENSG00000132205.10	EMILIN2	E60_E82	0.00104201			ENSG00000112210.11	RAB23	E60_E82	0.0052654
ENSG00000132294.14	EFR3A	E60_E82	0.00131655			ENSG00000112276.13	BVES	E60_E82	0.00469581
ENSG00000132321.16	IQCA1	E60_E82	1.22644e-06			ENSG00000112297.14	AIM1	E60_E82	4.95863e-05
ENSG00000132329.10	RAMP1	E60_E82	1.16161e-06			ENSG00000112304.10	ACOT13	E60_E82	5.10116e-07
ENSG00000132359.14	RAP1GAP2	E60_E82	0.000961252			ENSG00000112378.11	PERP	E60_E82	1.92302e-12
ENSG00000132382.14	MYBBP1A	E60_E82	0.00408953			ENSG00000112379.8	ARFGEF3	E60_E82	2.24377e-06
ENSG00000132406.11	TMEM128	E60_E82	3.63783e-05			ENSG00000112419.14	PHACTR2	E60_E82	1.54432e-13
ENSG00000132478.9	UNK	E60_E82	4.54462e-06			ENSG00000112499.12	SLC22A2	E60_E82	0.00771897
ENSG00000132612.15	VPS4A	E60_E82	0.00123208			ENSG00000112530.11	PACRG	E60_E82	3.98938e-05
ENSG00000132646.10	PCNA	E60_E82	7.47421e-11			ENSG00000112539.14	C6orf118	E60_E82	0.00389484
ENSG00000132692.18	BCAN	E60_E82	4.04754e-12			ENSG00000112541.13	PDE10A	E60_E82	0.000922634
ENSG00000132698.14	RAB25	E60_E82	0.00232789			ENSG00000112559.13	MDFI	E60_E82	0.000343011
ENSG00000132740.8	IGHMBP2	E60_E82	0.000517775			ENSG00000112562.18	SMOC2	E60_E82	6.30366e-08
ENSG00000132746.14	ALDH3B2	E60_E82	2.48286e-07			ENSG00000112619.7	PRPH2	E60_E82	1.65978e-13
ENSG00000132773.11	TOE1	E60_E82	1.78655e-06			ENSG00000112715.20	VEGFA	E60_E82	0.000180078
ENSG00000132781.17	MUTYH	E60_E82	1.13583e-06			ENSG00000112759.16	SLC29A1	E60_E82	2.07945e-13
ENSG00000132821.11	VSTM2L	E60_E82	1.38649e-10			ENSG00000112769.18	LAMA4	E60_E82	6.64935e-07
ENSG00000132825.6	PPP1R3D	E60_E82	0.000767814			ENSG00000112773.15	FAM46A	E60_E82	8.11674e-10
ENSG00000132854.18	KANK4	E60_E82	0.00599875			ENSG00000112837.16	TBX18	E60_E82	2.77453e-07
ENSG00000132879.13	FBXO44	E60_E82	0.00198634			ENSG00000112852.6	PCDHB2	E60_E82	5.6485e-05
ENSG00000132881.11	RSG1	E60_E82	0.00923702			ENSG00000112874.9	NUDT12	E60_E82	0.00448316
ENSG00000132938.19	MTUS2	E60_E82	1.68025e-07			ENSG00000112936.18	C7	E60_E82	4.11174e-06
ENSG00000132964.11	CDK8	E60_E82	0.000230686			ENSG00000112981.4	NME5	E60_E82	0.000463122
ENSG00000133019.11	CHRM3	E60_E82	0			ENSG00000113083.12	LOX	E60_E82	1.74441e-07
ENSG00000133065.10	SLC41A1	E60_E82	8.60844e-09			ENSG00000113100.9	CDH9	E60_E82	1.92521e-05
ENSG00000133101.9	CCNA1	E60_E82	3.93319e-12			ENSG00000113119.12	TMCO6	E60_E82	5.30054e-06
ENSG00000133105.7	RXFP2	E60_E82	0.00462368			ENSG00000113140.10	SPARC	E60_E82	4.91766e-05
ENSG00000133107.14	TRPC4	E60_E82	0			ENSG00000113231.13	PDE8B	E60_E82	0.00985881
ENSG00000133110.14	POSTN	E60_E82	0			ENSG00000113272.13	THG1L	E60_E82	0.000270461
ENSG00000133119.12	RFC3	E60_E82	2.95905e-06			ENSG00000113282.13	CLINT1	E60_E82	8.03953e-07
ENSG00000133131.14	MORC4	E60_E82	0.00337357			ENSG00000113318.9	MSH3	E60_E82	4.07243e-09
ENSG00000133135.13	RNF128	E60_E82	0.00585508			ENSG00000113319.11	RASGRF2	E60_E82	2.40877e-08
ENSG00000133247.13	KMT5C	E60_E82	0.00332523			ENSG00000113361.12	CDH6	E60_E82	1.60427e-13
ENSG00000133250.13	ZNF414	E60_E82	0.000203743			ENSG00000113369.8	ARRDC3	E60_E82	3.89416e-11
ENSG00000133422.12	MORC2	E60_E82	5.00008e-07			ENSG00000113389.15	NPR3	E60_E82	9.4702e-14
ENSG00000133619.17	KRBA1	E60_E82	5.00933e-13			ENSG00000113441.15	LNPEP	E60_E82	1.18713e-08
ENSG00000133739.15	LRRCC1	E60_E82	6.89471e-05			ENSG00000113494.16	PRLR	E60_E82	2.06511e-07
ENSG00000133740.10	E2F5	E60_E82	0.000295184			ENSG00000113532.12	ST8SIA4	E60_E82	2.74693e-05
ENSG00000133805.15	AMPD3	E60_E82	3.08964e-05			ENSG00000113555.5	PCDH12	E60_E82	1.49174e-10
ENSG00000133816.13	MICAL2	E60_E82	0.000331867			ENSG00000113558.18	SKP1	E60_E82	6.30401e-08
ENSG00000133874.1	RNF122	E60_E82	0			ENSG00000113578.17	FGF1	E60_E82	3.57601e-06
ENSG00000134072.10	CAMK1	E60_E82	0.00306163			ENSG00000113580.14	NR3C1	E60_E82	2.67342e-13
ENSG00000134107.4	BHLHE40	E60_E82	0			ENSG00000113597.17	TRAPPC13	E60_E82	0.00241144
ENSG00000134115.12	CNTN6	E60_E82	0			ENSG00000113638.13	TTC33	E60_E82	0.000225607
ENSG00000134198.9	TSPAN2	E60_E82	0.00236881			ENSG00000113645.14	WWC1	E60_E82	9.4702e-14
ENSG00000134207.14	SYT6	E60_E82	0			ENSG00000113721.13	PDGFRB	E60_E82	2.69522e-05
ENSG00000134245.17	WNT2B	E60_E82	0.0057351			ENSG00000113749.7	HRH2	E60_E82	0.000281371
ENSG00000134248.13	LAMTOR5	E60_E82	0.000602823			ENSG00000113763.10	UNC5A	E60_E82	3.95459e-05
ENSG00000134256.12	CD101	E60_E82	0			ENSG00000113805.8	CNTN3	E60_E82	3.65835e-06
ENSG00000134262.12	AP4B1	E60_E82	9.79298e-07			ENSG00000113916.17	BCL6	E60_E82	2.13053e-06
ENSG00000134285.10	FKBP11	E60_E82	0.00378338			ENSG00000114023.15	FAM162A	E60_E82	4.51267e-07
ENSG00000134323.10	MYCN	E60_E82	0.00369118			ENSG00000114054.13	PCCB	E60_E82	4.66305e-09
ENSG00000134326.11	CMPK2	E60_E82	4.55167e-05			ENSG00000114062.18	UBE3A	E60_E82	0.00109346
ENSG00000134343.12	ANO3	E60_E82	0			ENSG00000114115.9	RBP1	E60_E82	1.00837e-06
ENSG00000134352.19	IL6ST	E60_E82	8.67899e-07			ENSG00000114126.17	TFDP2	E60_E82	0.00685388
ENSG00000134443.9	GRP	E60_E82	1.61128e-10			ENSG00000114166.7	KAT2B	E60_E82	0.00992702
ENSG00000134452.19	FBXO18	E60_E82	2.49595e-06			ENSG00000114200.9	BCHE	E60_E82	0.00271808
ENSG00000134463.14	ECHDC3	E60_E82	1.514e-06			ENSG00000114251.13	WNT5A	E60_E82	2.47921e-09
ENSG00000134508.12	CABLES1	E60_E82	9.59426e-07			ENSG00000114270.16	COL7A1	E60_E82	2.39947e-08
ENSG00000134532.15	SOX5	E60_E82	1.36131e-07			ENSG00000114331.13	ACAP2	E60_E82	5.67431e-08
ENSG00000134538.2	SLCO1B1	E60_E82	0.000664458			ENSG00000114378.16	HYAL1	E60_E82	1.0303e-05
ENSG00000134597.14	RBMX2	E60_E82	8.32261e-05			ENSG00000114423.18	CBLB	E60_E82	1.1104e-10
ENSG00000134709.10	HOOK1	E60_E82	2.79215e-08			ENSG00000114646.9	CSPG5	E60_E82	9.62563e-14
ENSG00000134717.17	BTF3L4	E60_E82	0.00141973			ENSG00000114654.7	EFCC1	E60_E82	0.0012317
ENSG00000134755.14	DSC2	E60_E82	3.66708e-08			ENSG00000114698.14	PLSCR4	E60_E82	1.39457e-06
ENSG00000134874.17	DZIP1	E60_E82	5.3737e-05			ENSG00000114744.8	COMMD2	E60_E82	4.69735e-13
ENSG00000134899.18	ERCC5	E60_E82	9.85565e-05			ENSG00000114770.16	ABCC5	E60_E82	1.70567e-05
ENSG00000134901.12	KDELC1	E60_E82	4.75885e-06			ENSG00000114779.19	ABHD14B	E60_E82	7.27695e-11
ENSG00000134917.9	ADAMTS8	E60_E82	7.24253e-11			ENSG00000114786.16	ABHD14A-ACY1	E60_E82	3.90052e-05
ENSG00000134962.6	KLB	E60_E82	3.00458e-09			ENSG00000114805.16	PLCH1	E60_E82	0.000931461
ENSG00000134996.11	OSTF1	E60_E82	3.89892e-10			ENSG00000114841.17	DNAH1	E60_E82	1.42247e-08
ENSG00000135063.17	FAM189A2	E60_E82	3.79796e-06			ENSG00000114853.13	ZBTB47	E60_E82	5.40357e-12
ENSG00000135097.6	MSI1	E60_E82	8.92221e-11			ENSG00000114857.17	NKTR	E60_E82	7.23013e-07
ENSG00000135111.15	TBX3	E60_E82	0.00293275			ENSG00000114859.15	CLCN2	E60_E82	6.14284e-05
ENSG00000135205.14	CCDC146	E60_E82	1.5384e-05			ENSG00000114861.18	FOXP1	E60_E82	1.24678e-13
ENSG00000135218.17	CD36	E60_E82	3.73438e-10			ENSG00000114923.16	SLC4A3	E60_E82	4.00783e-09
ENSG00000135245.9	HILPDA	E60_E82	7.3819e-06			ENSG00000114933.15	INO80D	E60_E82	0.00837545
ENSG00000135269.17	TES	E60_E82	0			ENSG00000114993.15	RTKN	E60_E82	0.00515371
ENSG00000135315.11	CEP162	E60_E82	1.08866e-09			ENSG00000115041.12	KCNIP3	E60_E82	0.00147933
ENSG00000135318.11	NT5E	E60_E82	0			ENSG00000115084.12	SLC35F5	E60_E82	0.00730376
ENSG00000135333.13	EPHA7	E60_E82	0.00923033			ENSG00000115129.13	TP53I3	E60_E82	2.40585e-13
ENSG00000135409.10	AMHR2	E60_E82	8.72368e-07			ENSG00000115155.16	OTOF	E60_E82	0.00380663
ENSG00000135439.11	AGAP2	E60_E82	0.0020137			ENSG00000115183.13	TANC1	E60_E82	4.85488e-05
ENSG00000135472.8	FAIM2	E60_E82	0			ENSG00000115232.13	ITGA4	E60_E82	3.42694e-08
ENSG00000135477.11	KRT87P	E60_E82	0.00770181			ENSG00000115252.18	PDE1A	E60_E82	9.4702e-14
ENSG00000135486.17	HNRNPA1	E60_E82	0.000175508			ENSG00000115263.14	GCG	E60_E82	0.00766755
ENSG00000135525.18	MAP7	E60_E82	7.2014e-07			ENSG00000115274.14	INO80B	E60_E82	0.000321841
ENSG00000135541.20	AHI1	E60_E82	0.00123459			ENSG00000115282.19	TTC31	E60_E82	4.93152e-10
ENSG00000135547.8	HEY2	E60_E82	0.000182701			ENSG00000115286.19	NDUFS7	E60_E82	6.06139e-05
ENSG00000135605.12	TEC	E60_E82	1.75445e-11			ENSG00000115290.9	GRB14	E60_E82	2.4547e-13
ENSG00000135697.9	BCO1	E60_E82	0.000492118			ENSG00000115295.19	CLIP4	E60_E82	9.08574e-05
ENSG00000135722.8	FBXL8	E60_E82	3.35727e-08			ENSG00000115318.11	LOXL3	E60_E82	1.49214e-13
ENSG00000135750.14	KCNK1	E60_E82	0.00206673			ENSG00000115325.13	DOK1	E60_E82	1.45994e-13
ENSG00000135775.13	COG2	E60_E82	0.00191342			ENSG00000115339.13	GALNT3	E60_E82	3.14256e-08
ENSG00000135824.12	RGS8	E60_E82	3.0799e-05			ENSG00000115353.10	TACR1	E60_E82	0.00179158
ENSG00000135838.13	NPL	E60_E82	1.46809e-06			ENSG00000115361.7	ACADL	E60_E82	2.75702e-11
ENSG00000135917.13	SLC19A3	E60_E82	4.08718e-06			ENSG00000115380.19	EFEMP1	E60_E82	3.27634e-06
ENSG00000136040.8	PLXNC1	E60_E82	1.08902e-12			ENSG00000115414.18	FN1	E60_E82	0.00838037
ENSG00000136141.14	LRCH1	E60_E82	0			ENSG00000115457.9	IGFBP2	E60_E82	0.00647249
ENSG00000136147.17	PHF11	E60_E82	0.00126301			ENSG00000115468.11	EFHD1	E60_E82	0.00287845
ENSG00000136158.11	SPRY2	E60_E82	7.09003e-05			ENSG00000115526.10	CHST10	E60_E82	3.72419e-09
ENSG00000136160.14	EDNRB	E60_E82	7.76584e-08			ENSG00000115548.16	KDM3A	E60_E82	2.76668e-13
ENSG00000136231.13	IGF2BP3	E60_E82	0.000446283			ENSG00000115556.13	PLCD4	E60_E82	0.000169059
ENSG00000136237.18	RAPGEF5	E60_E82	0			ENSG00000115594.11	IL1R1	E60_E82	0.00206076
ENSG00000136267.13	DGKB	E60_E82	0.00793684			ENSG00000115596.3	WNT6	E60_E82	0.00158092
ENSG00000136297.14	MMD2	E60_E82	0.00265114			ENSG00000115616.2	SLC9A2	E60_E82	0.00621665
ENSG00000136319.11	TTC5	E60_E82	2.86601e-05			ENSG00000115648.13	MLPH	E60_E82	0.0020695
ENSG00000136457.9	CHAD	E60_E82	0			ENSG00000115657.12	ABCB6	E60_E82	1.6608e-05
ENSG00000136518.16	ACTL6A	E60_E82	0			ENSG00000115816.14	CEBPZ	E60_E82	0.00055533
ENSG00000136535.14	TBR1	E60_E82	0			ENSG00000115841.19	RMDN2	E60_E82	0.00518543
ENSG00000136560.13	TANK	E60_E82	0.00187045			ENSG00000115844.10	DLX2	E60_E82	3.50805e-05
ENSG00000136750.11	GAD2	E60_E82	0.000287066			ENSG00000115884.10	SDC1	E60_E82	1.27882e-05
ENSG00000136770.10	DNAJC1	E60_E82	3.78455e-06			ENSG00000115896.15	PLCL1	E60_E82	2.7813e-06
ENSG00000136819.15	C9orf78	E60_E82	4.5348e-05			ENSG00000115935.17	WIPF1	E60_E82	4.49871e-05
ENSG00000136826.14	KLF4	E60_E82	0.000279381			ENSG00000115970.18	THADA	E60_E82	1.50879e-13
ENSG00000136828.18	RALGPS1	E60_E82	0.00247065			ENSG00000115998.7	C2orf42	E60_E82	5.94703e-07
ENSG00000136842.13	TMOD1	E60_E82	0			ENSG00000116032.5	GRIN3B	E60_E82	0.000104723
ENSG00000136861.17	CDK5RAP2	E60_E82	2.8972e-06			ENSG00000116062.14	MSH6	E60_E82	2.7605e-07
ENSG00000136918.7	WDR38	E60_E82	0.000983538			ENSG00000116095.10	PLEKHA3	E60_E82	4.56327e-08
ENSG00000136929.12	HEMGN	E60_E82	7.31827e-08			ENSG00000116106.11	EPHA4	E60_E82	7.36444e-12
ENSG00000136960.12	ENPP2	E60_E82	0.000237088			ENSG00000116132.11	PRRX1	E60_E82	2.18515e-06
ENSG00000136997.15	MYC	E60_E82	1.45846e-07			ENSG00000116151.13	MORN1	E60_E82	0.00624339
ENSG00000136999.4	NOV	E60_E82	6.47142e-05			ENSG00000116183.10	PAPPA2	E60_E82	3.27815e-07
ENSG00000137073.20	UBAP2	E60_E82	3.77278e-05			ENSG00000116198.12	CEP104	E60_E82	0.00158967
ENSG00000137078.8	SIT1	E60_E82	0.00264208			ENSG00000116254.17	CHD5	E60_E82	9.65894e-14
ENSG00000137142.4	IGFBPL1	E60_E82	2.01509e-07			ENSG00000116396.14	KCNC4	E60_E82	2.0992e-09
ENSG00000137166.14	FOXP4	E60_E82	8.06688e-13			ENSG00000116478.11	HDAC1	E60_E82	0.000241956
ENSG00000137252.9	HCRTR2	E60_E82	1.58702e-09			ENSG00000116544.11	DLGAP3	E60_E82	1.03649e-06
ENSG00000137269.14	LRRC1	E60_E82	0			ENSG00000116641.17	DOCK7	E60_E82	0.00544257
ENSG00000137449.15	CPEB2	E60_E82	1.3668e-12			ENSG00000116668.12	SWT1	E60_E82	1.61369e-05
ENSG00000137571.10	SLCO5A1	E60_E82	8.53633e-08			ENSG00000116678.18	LEPR	E60_E82	2.50701e-07
ENSG00000137573.13	SULF1	E60_E82	7.48568e-12			ENSG00000116701.14	NCF2	E60_E82	0.00336686
ENSG00000137713.15	PPP2R1B	E60_E82	2.25347e-06			ENSG00000116704.7	SLC35D1	E60_E82	0.00040788
ENSG00000137727.12	ARHGAP20	E60_E82	1.46867e-11			ENSG00000116774.11	OLFML3	E60_E82	0.00373494
ENSG00000137801.10	THBS1	E60_E82	1.69607e-06			ENSG00000116819.6	TFAP2E	E60_E82	1.50094e-06
ENSG00000137802.13	MAPKBP1	E60_E82	0.00408209			ENSG00000116954.7	RRAGC	E60_E82	0.000213053
ENSG00000137831.14	UACA	E60_E82	9.53028e-05			ENSG00000116962.14	NID1	E60_E82	2.42079e-07
ENSG00000137843.11	PAK6	E60_E82	0			ENSG00000116977.18	LGALS8	E60_E82	1.2379e-13
ENSG00000137880.5	GCHFR	E60_E82	2.72111e-06			ENSG00000116981.3	NT5C1A	E60_E82	1.35344e-05
ENSG00000138050.14	THUMPD2	E60_E82	0			ENSG00000116983.12	HPCAL4	E60_E82	6.28411e-09
ENSG00000138131.3	LOXL4	E60_E82	0.00109621			ENSG00000116984.12	MTR	E60_E82	6.29246e-05
ENSG00000138182.14	KIF20B	E60_E82	0.00186688			ENSG00000117000.8	RLF	E60_E82	0.000144639
ENSG00000138207.13	RBP4	E60_E82	0			ENSG00000117010.15	ZNF684	E60_E82	2.79271e-07
ENSG00000138231.12	DBR1	E60_E82	1.12217e-09			ENSG00000117013.14	KCNQ4	E60_E82	1.32672e-13
ENSG00000138311.15	ZNF365	E60_E82	0			ENSG00000117016.9	RIMS3	E60_E82	5.22749e-12
ENSG00000138316.10	ADAMTS14	E60_E82	0			ENSG00000117069.14	ST6GALNAC5	E60_E82	3.49165e-13
ENSG00000138336.8	TET1	E60_E82	0.00279918			ENSG00000117114.19	ADGRL2	E60_E82	3.86433e-07
ENSG00000138356.13	AOX1	E60_E82	0.00166837			ENSG00000117152.13	RGS4	E60_E82	0.0059636
ENSG00000138363.14	ATIC	E60_E82	3.79284e-05			ENSG00000117154.11	IGSF21	E60_E82	0.000168438
ENSG00000138386.16	NAB1	E60_E82	1.3999e-07			ENSG00000117245.12	KIF17	E60_E82	4.31154e-08
ENSG00000138411.10	HECW2	E60_E82	2.59689e-05			ENSG00000117280.12	RAB29	E60_E82	1.34004e-13
ENSG00000138434.16	SSFA2	E60_E82	0.000270988			ENSG00000117281.15	CD160	E60_E82	1.51328e-05
ENSG00000138448.11	ITGAV	E60_E82	9.05021e-12			ENSG00000117298.14	ECE1	E60_E82	3.19273e-08
ENSG00000138463.8	DIRC2	E60_E82	5.98791e-06			ENSG00000117305.14	HMGCL	E60_E82	6.11569e-07
ENSG00000138594.13	TMOD3	E60_E82	4.207e-07			ENSG00000117318.8	ID3	E60_E82	0.00220681
ENSG00000138604.9	GLCE	E60_E82	0			ENSG00000117335.19	CD46	E60_E82	1.80456e-06
ENSG00000138622.3	HCN4	E60_E82	2.56397e-06			ENSG00000117385.15	P3H1	E60_E82	2.72774e-06
ENSG00000138650.8	PCDH10	E60_E82	1.33697e-08			ENSG00000117407.16	ARTN	E60_E82	2.63573e-08
ENSG00000138658.15	ZGRF1	E60_E82	0.0074017			ENSG00000117411.16	B4GALT2	E60_E82	4.53745e-08
ENSG00000138685.12	FGF2	E60_E82	5.25405e-10			ENSG00000117425.13	PTCH2	E60_E82	1.25693e-05
ENSG00000138696.10	BMPR1B	E60_E82	0.000391796			ENSG00000117461.14	PIK3R3	E60_E82	3.53083e-10
ENSG00000138738.10	PRDM5	E60_E82	0.00428145			ENSG00000117500.12	TMED5	E60_E82	0.000929712
ENSG00000138794.9	CASP6	E60_E82	0.000312539			ENSG00000117505.12	DR1	E60_E82	1.00284e-05
ENSG00000138829.11	FBN2	E60_E82	1.27279e-07			ENSG00000117525.13	F3	E60_E82	1.28453e-13
ENSG00000139044.10	B4GALNT3	E60_E82	1.09186e-05			ENSG00000117543.20	DPH5	E60_E82	0.00084474
ENSG00000139083.10	ETV6	E60_E82	1.70409e-05			ENSG00000117643.14	MAN1C1	E60_E82	1.65312e-13
ENSG00000139155.8	SLCO1C1	E60_E82	0.000869412			ENSG00000117707.15	PROX1	E60_E82	1.90427e-09
ENSG00000139173.9	TMEM117	E60_E82	2.27686e-09			ENSG00000117791.15	2021-03-02	E60_E82	1.46994e-13
ENSG00000139180.10	NDUFA9	E60_E82	0.00439982			ENSG00000117862.11	TXNDC12	E60_E82	4.56275e-05
ENSG00000139211.6	AMIGO2	E60_E82	0.000693107			ENSG00000118007.12	STAG1	E60_E82	8.81654e-05
ENSG00000139219.17	COL2A1	E60_E82	0.00295103			ENSG00000118094.11	TREH	E60_E82	1.18925e-05
ENSG00000139263.11	LRIG3	E60_E82	1.5792e-05			ENSG00000118197.13	DDX59	E60_E82	1.13153e-10
ENSG00000139289.13	PHLDA1	E60_E82	7.91528e-08			ENSG00000118257.16	NRP2	E60_E82	0.00372001
ENSG00000139318.7	DUSP6	E60_E82	2.22679e-08			ENSG00000118260.14	CREB1	E60_E82	0.000396291
ENSG00000139350.11	NEDD1	E60_E82	0.000446211			ENSG00000118276.11	B4GALT6	E60_E82	0.00814453
ENSG00000139352.3	ASCL1	E60_E82	0.00465483			ENSG00000118402.5	ELOVL4	E60_E82	0.000465386
ENSG00000139354.10	GAS2L3	E60_E82	0.00460249			ENSG00000118495.18	PLAGL1	E60_E82	2.49927e-07
ENSG00000139364.10	TMEM132B	E60_E82	0			ENSG00000118503.14	TNFAIP3	E60_E82	1.60509e-05
ENSG00000139546.10	TARBP2	E60_E82	9.21695e-07			ENSG00000118507.15	AKAP7	E60_E82	4.59342e-07
ENSG00000139597.17	N4BP2L1	E60_E82	6.21204e-07			ENSG00000118515.11	SGK1	E60_E82	6.24729e-05
ENSG00000139636.15	LMBR1L	E60_E82	3.78015e-05			ENSG00000118702.9	GHRH	E60_E82	0.00401004
ENSG00000139651.10	ZNF740	E60_E82	4.15911e-10			ENSG00000118733.16	OLFM3	E60_E82	1.73565e-09
ENSG00000139684.13	ESD	E60_E82	1.28381e-06			ENSG00000118762.7	PKD2	E60_E82	3.6958e-06
ENSG00000139767.8	SRRM4	E60_E82	0.000466949			ENSG00000118777.10	ABCG2	E60_E82	0.000743851
ENSG00000139874.5	SSTR1	E60_E82	0			ENSG00000118785.13	SPP1	E60_E82	0.0024688
ENSG00000139915.18	MDGA2	E60_E82	2.13031e-08			ENSG00000118849.9	RARRES1	E60_E82	0.000894122
ENSG00000139946.9	PELI2	E60_E82	0.00590041			ENSG00000118900.14	UBN1	E60_E82	8.68384e-06
ENSG00000139971.15	C14orf37	E60_E82	0.00375804			ENSG00000118946.11	PCDH17	E60_E82	0.00180133
ENSG00000139988.9	RDH12	E60_E82	5.7769e-06			ENSG00000118997.13	DNAH7	E60_E82	1.34939e-11
ENSG00000140015.19	KCNH5	E60_E82	0			ENSG00000119004.15	CYP20A1	E60_E82	7.51526e-05
ENSG00000140044.12	JDP2	E60_E82	0.00817829			ENSG00000119041.10	GTF3C3	E60_E82	1.49561e-11
ENSG00000140263.13	SORD	E60_E82	0.00012714			ENSG00000119042.16	SATB2	E60_E82	1.31483e-05
ENSG00000140274.13	DUOXA2	E60_E82	1.7763e-09			ENSG00000119121.21	TRPM6	E60_E82	0.000135308
ENSG00000140280.13	LYSMD2	E60_E82	8.33132e-11			ENSG00000119125.16	GDA	E60_E82	8.34366e-12
ENSG00000140284.10	SLC27A2	E60_E82	2.1907e-08			ENSG00000119138.4	KLF9	E60_E82	1.53075e-06
ENSG00000140350.15	ANP32A	E60_E82	0			ENSG00000119139.17	TJP2	E60_E82	0.0006892
ENSG00000140367.11	UBE2Q2	E60_E82	9.3445e-06			ENSG00000119227.7	PIGZ	E60_E82	1.06137e-13
ENSG00000140368.12	PSTPIP1	E60_E82	0			ENSG00000119280.16	C1orf198	E60_E82	0.00593906
ENSG00000140398.13	NEIL1	E60_E82	0.00122414			ENSG00000119283.15	TRIM67	E60_E82	3.42782e-05
ENSG00000140443.13	IGF1R	E60_E82	0.00426213			ENSG00000119326.14	CTNNAL1	E60_E82	1.66951e-05
ENSG00000140450.8	ARRDC4	E60_E82	0			ENSG00000119408.16	NEK6	E60_E82	1.05815e-12
ENSG00000140455.16	USP3	E60_E82	0			ENSG00000119471.14	HSDL2	E60_E82	2.03401e-08
ENSG00000140465.13	CYP1A1	E60_E82	0.000186566			ENSG00000119508.17	NR4A3	E60_E82	1.33618e-07
ENSG00000140470.13	ADAMTS17	E60_E82	2.70817e-09			ENSG00000119514.6	GALNT12	E60_E82	0.00203689
ENSG00000140479.16	PCSK6	E60_E82	2.32294e-08			ENSG00000119522.16	DENND1A	E60_E82	1.7896e-11
ENSG00000140519.12	RHCG	E60_E82	0.00767176			ENSG00000119523.9	ALG2	E60_E82	2.10892e-06
ENSG00000140525.17	FANCI	E60_E82	0.000104187			ENSG00000119547.5	ONECUT2	E60_E82	4.22877e-09
ENSG00000140538.16	NTRK3	E60_E82	0.00299282			ENSG00000119608.12	PROX2	E60_E82	0.00685068
ENSG00000140543.14	DET1	E60_E82	0.00213411			ENSG00000119638.12	NEK9	E60_E82	1.39709e-09
ENSG00000140545.14	MFGE8	E60_E82	0.00230287			ENSG00000119640.8	ACYP1	E60_E82	2.70256e-11
ENSG00000140557.11	ST8SIA2	E60_E82	0.00103518			ENSG00000119655.9	NPC2	E60_E82	0.000420846
ENSG00000140600.16	SH3GL3	E60_E82	1.96402e-11			ENSG00000119681.11	LTBP2	E60_E82	0.000288017
ENSG00000140675.12	SLC5A2	E60_E82	1.03862e-07			ENSG00000119684.15	MLH3	E60_E82	0.00157832
ENSG00000140688.16	C16orf58	E60_E82	0.00506102			ENSG00000119685.19	TTLL5	E60_E82	5.34145e-05
ENSG00000140807.6	NKD1	E60_E82	5.38458e-13			ENSG00000119686.9	FLVCR2	E60_E82	4.69453e-07
ENSG00000140829.11	DHX38	E60_E82	0.000899547			ENSG00000119688.20	ABCD4	E60_E82	2.14141e-06
ENSG00000140848.16	CPNE2	E60_E82	0			ENSG00000119699.7	TGFB3	E60_E82	9.49241e-14
ENSG00000140859.15	KIFC3	E60_E82	0.000177214			ENSG00000119703.13	ZC2HC1C	E60_E82	1.14714e-09
ENSG00000140937.13	CDH11	E60_E82	0			ENSG00000119714.10	GPR68	E60_E82	1.06248e-13
ENSG00000140945.16	CDH13	E60_E82	0.0069653			ENSG00000119729.11	RHOQ	E60_E82	0.000175028
ENSG00000140983.13	RHOT2	E60_E82	0.0010679			ENSG00000119777.18	TMEM214	E60_E82	0.000311524
ENSG00000140986.7	RPL3L	E60_E82	0.00411523			ENSG00000119900.7	OGFRL1	E60_E82	0.0085215
ENSG00000140987.19	ZSCAN32	E60_E82	0.00212654			ENSG00000119917.13	IFIT3	E60_E82	0.000681522
ENSG00000141179.13	PCTP	E60_E82	1.79564e-11			ENSG00000119922.9	IFIT2	E60_E82	1.23018e-08
ENSG00000141255.12	SPATA22	E60_E82	0.00420802			ENSG00000119938.8	PPP1R3C	E60_E82	0.000919933
ENSG00000141314.12	RHBDL3	E60_E82	0			ENSG00000119943.11	PYROXD2	E60_E82	0.000673877
ENSG00000141371.12	C17orf64	E60_E82	0.000295417			ENSG00000119953.12	SMNDC1	E60_E82	0.00037286
ENSG00000141380.13	SS18	E60_E82	1.12271e-09			ENSG00000119986.6	AVPI1	E60_E82	0.00168461
ENSG00000141433.12	ADCYAP1	E60_E82	1.25613e-05			ENSG00000120049.18	KCNIP2	E60_E82	1.70393e-08
ENSG00000141441.15	GAREM1	E60_E82	0.000227298			ENSG00000120057.4	SFRP5	E60_E82	5.83651e-08
ENSG00000141447.16	OSBPL1A	E60_E82	1.88738e-15			ENSG00000120063.9	GNA13	E60_E82	3.7605e-06
ENSG00000141452.9	C18orf8	E60_E82	0.00105918			ENSG00000120156.20	TEK	E60_E82	0.000149062
ENSG00000141499.16	WRAP53	E60_E82	1.24539e-08			ENSG00000120314.18	WDR55	E60_E82	0.00500752
ENSG00000141510.16	TP53	E60_E82	1.08155e-07			ENSG00000120318.15	ARAP3	E60_E82	2.76554e-09
ENSG00000141540.10	TTYH2	E60_E82	2.58184e-06			ENSG00000120328.6	PCDHB12	E60_E82	0.00107216
ENSG00000141542.10	RAB40B	E60_E82	5.73519e-09			ENSG00000120332.15	TNN	E60_E82	0.000903298
ENSG00000141577.13	CEP131	E60_E82	0.000139807			ENSG00000120471.14	TP53AIP1	E60_E82	0.00188639
ENSG00000141639.11	MAPK4	E60_E82	9.15635e-11			ENSG00000120549.17	KIAA1217	E60_E82	9.97337e-07
ENSG00000141664.9	ZCCHC2	E60_E82	3.88019e-07			ENSG00000120594.16	PLXDC2	E60_E82	9.53682e-14
ENSG00000141668.9	CBLN2	E60_E82	0			ENSG00000120645.11	IQSEC3	E60_E82	0.000169257
ENSG00000141753.6	IGFBP4	E60_E82	1.41831e-06			ENSG00000120669.15	SOHLH2	E60_E82	1.78621e-05
ENSG00000141756.18	FKBP10	E60_E82	2.28346e-06			ENSG00000120675.5	DNAJC15	E60_E82	8.68273e-08
ENSG00000141994.15	DUS3L	E60_E82	3.64531e-12			ENSG00000120708.16	TGFBI	E60_E82	3.28453e-06
ENSG00000142149.8	HUNK	E60_E82	2.0969e-08			ENSG00000120738.7	EGR1	E60_E82	9.31466e-08
ENSG00000142273.10	CBLC	E60_E82	0.000221549			ENSG00000120802.13	TMPO	E60_E82	2.16815e-08
ENSG00000142444.6	C19orf52	E60_E82	0.000382275			ENSG00000120820.12	GLT8D2	E60_E82	1.00253e-13
ENSG00000142546.13	NOSIP	E60_E82	2.70156e-05			ENSG00000120832.9	MTERF2	E60_E82	0.00117068
ENSG00000142552.7	RCN3	E60_E82	0.000772539			ENSG00000120875.8	DUSP4	E60_E82	0.00289359
ENSG00000142632.16	ARHGEF19	E60_E82	3.75052e-07			ENSG00000120885.20	CLU	E60_E82	2.88658e-13
ENSG00000142655.12	PEX14	E60_E82	0.00156751			ENSG00000120889.12	TNFRSF10B	E60_E82	1.77172e-06
ENSG00000142700.11	DMRTA2	E60_E82	2.01524e-06			ENSG00000120899.17	PTK2B	E60_E82	9.78106e-14
ENSG00000142748.12	FCN3	E60_E82	0.000120553			ENSG00000120913.23	PDLIM2	E60_E82	9.67718e-07
ENSG00000142856.16	ITGB3BP	E60_E82	2.98233e-09			ENSG00000120942.13	UBIAD1	E60_E82	0.00244788
ENSG00000142920.16	AZIN2	E60_E82	2.25105e-09			ENSG00000120963.11	ZNF706	E60_E82	3.43011e-06
ENSG00000142961.14	MOB3C	E60_E82	0.000415488			ENSG00000120992.17	LYPLA1	E60_E82	0.00541873
ENSG00000143013.12	LMO4	E60_E82	0			ENSG00000121039.9	RDH10	E60_E82	3.72528e-05
ENSG00000143032.7	BARHL2	E60_E82	0			ENSG00000121053.5	EPX	E60_E82	5.07068e-05
ENSG00000143036.16	SLC44A3	E60_E82	6.32947e-07			ENSG00000121060.15	TRIM25	E60_E82	2.08261e-07
ENSG00000143061.17	IGSF3	E60_E82	0.000223574			ENSG00000121064.12	SCPEP1	E60_E82	0.00932998
ENSG00000143184.4	XCL1	E60_E82	5.65458e-06			ENSG00000121068.13	TBX2	E60_E82	0.00457601
ENSG00000143195.12	ILDR2	E60_E82	2.76212e-07			ENSG00000121281.12	ADCY7	E60_E82	2.57535e-07
ENSG00000143248.12	RGS5	E60_E82	2.88581e-10			ENSG00000121297.6	TSHZ3	E60_E82	0.000250584
ENSG00000143314.12	MRPL24	E60_E82	1.26715e-06			ENSG00000121310.16	ECHDC2	E60_E82	4.57886e-06
ENSG00000143321.18	HDGF	E60_E82	4.27575e-06			ENSG00000121316.10	PLBD1	E60_E82	9.90321e-05
ENSG00000143324.13	XPR1	E60_E82	0			ENSG00000121350.15	PYROXD1	E60_E82	0.00573812
ENSG00000143341.11	HMCN1	E60_E82	8.94762e-05			ENSG00000121406.8	ZNF549	E60_E82	0.00988858
ENSG00000143355.15	LHX9	E60_E82	2.41344e-07			ENSG00000121440.14	PDZRN3	E60_E82	1.60871e-13
ENSG00000143368.9	SF3B4	E60_E82	8.22213e-08			ENSG00000121454.5	LHX4	E60_E82	0.00133064
ENSG00000143458.11	GABPB2	E60_E82	3.80962e-05			ENSG00000121542.11	SEC22A	E60_E82	0.000609113
ENSG00000143499.13	SMYD2	E60_E82	4.68424e-08			ENSG00000121570.12	DPPA4	E60_E82	0.00572375
ENSG00000143545.8	RAB13	E60_E82	1.01747e-06			ENSG00000121577.13	POPDC2	E60_E82	0.00138098
ENSG00000143578.15	CREB3L4	E60_E82	9.26382e-08			ENSG00000121742.16	GJB6	E60_E82	1.78558e-05
ENSG00000143674.10	RP5-862P8.2	E60_E82	9.40486e-06			ENSG00000121764.11	HCRTR1	E60_E82	8.84081e-11
ENSG00000143748.17	NVL	E60_E82	2.37858e-06			ENSG00000121769.7	FABP3	E60_E82	1.69168e-11
ENSG00000143786.7	CNIH3	E60_E82	1.88937e-10			ENSG00000121858.10	TNFSF10	E60_E82	3.06071e-05
ENSG00000143793.12	C1orf35	E60_E82	0.00575048			ENSG00000121871.3	SLITRK3	E60_E82	2.64835e-05
ENSG00000143815.14	LBR	E60_E82	9.26702e-09			ENSG00000121892.14	PDS5A	E60_E82	0.0098348
ENSG00000143816.7	WNT9A	E60_E82	2.70457e-08			ENSG00000121900.18	TMEM54	E60_E82	2.60958e-12
ENSG00000143819.12	EPHX1	E60_E82	0			ENSG00000121904.17	CSMD2	E60_E82	3.20077e-13
ENSG00000143845.14	ETNK2	E60_E82	1.74295e-09			ENSG00000122025.14	FLT3	E60_E82	1.36625e-06
ENSG00000143869.6	GDF7	E60_E82	0.000895222			ENSG00000122035.6	RASL11A	E60_E82	3.76686e-06
ENSG00000143870.12	PDIA6	E60_E82	0.000561327			ENSG00000122121.10	XPNPEP2	E60_E82	2.17188e-07
ENSG00000143971.7	ETAA1	E60_E82	0.000124539			ENSG00000122176.10	FMOD	E60_E82	0.000158006
ENSG00000144034.14	TPRKB	E60_E82	0.000230641			ENSG00000122254.6	HS3ST2	E60_E82	1.59697e-06
ENSG00000144120.12	TMEM177	E60_E82	4.85167e-14			ENSG00000122257.18	RBBP6	E60_E82	0.000127417
ENSG00000144161.12	ZC3H8	E60_E82	1.49694e-07			ENSG00000122359.17	ANXA11	E60_E82	5.03064e-09
ENSG00000144191.11	CNGA3	E60_E82	9.12725e-06			ENSG00000122417.15	ODF2L	E60_E82	5.35959e-05
ENSG00000144278.14	GALNT13	E60_E82	0.00024517			ENSG00000122477.12	LRRC39	E60_E82	0.00148531
ENSG00000144331.18	ZNF385B	E60_E82	0			ENSG00000122507.20	BBS9	E60_E82	4.60076e-12
ENSG00000144339.11	TMEFF2	E60_E82	2.51096e-08			ENSG00000122545.18	2021-09-07	E60_E82	0.000255228
ENSG00000144355.14	DLX1	E60_E82	9.63425e-08			ENSG00000122547.10	EEPD1	E60_E82	0.000133795
ENSG00000144445.16	KANSL1L	E60_E82	0.000122951			ENSG00000122584.12	NXPH1	E60_E82	1.97355e-05
ENSG00000144451.18	SPAG16	E60_E82	0.000618294			ENSG00000122585.7	NPY	E60_E82	2.14551e-09
ENSG00000144460.12	NYAP2	E60_E82	0.000273001			ENSG00000122641.10	INHBA	E60_E82	0.00217709
ENSG00000144476.5	ACKR3	E60_E82	7.72264e-07			ENSG00000122678.15	POLM	E60_E82	0.00308212
ENSG00000144504.15	ANKMY1	E60_E82	0.00328903			ENSG00000122679.8	RAMP3	E60_E82	1.16573e-13
ENSG00000144554.10	FANCD2	E60_E82	0.00600623			ENSG00000122691.12	TWIST1	E60_E82	0.000184189
ENSG00000144596.12	GRIP2	E60_E82	0.00277635			ENSG00000122707.11	RECK	E60_E82	1.71974e-13
ENSG00000144619.14	CNTN4	E60_E82	8.01193e-07			ENSG00000122729.18	ACO1	E60_E82	1.4583e-07
ENSG00000144644.14	GADL1	E60_E82	8.91587e-07			ENSG00000122783.16	C7orf49	E60_E82	3.29224e-09
ENSG00000144645.13	OSBPL10	E60_E82	0.00815245			ENSG00000122786.19	CALD1	E60_E82	4.68273e-05
ENSG00000144655.14	CSRNP1	E60_E82	3.76443e-05			ENSG00000122862.4	SRGN	E60_E82	0.0036121
ENSG00000144681.10	STAC	E60_E82	1.80922e-05			ENSG00000122863.5	CHST3	E60_E82	4.41334e-06
ENSG00000144711.13	IQSEC1	E60_E82	1.85693e-09			ENSG00000122870.11	BICC1	E60_E82	1.22911e-08
ENSG00000144724.19	PTPRG	E60_E82	8.28141e-09			ENSG00000122877.14	EGR2	E60_E82	8.04707e-06
ENSG00000144736.13	SHQ1	E60_E82	0.00187159			ENSG00000122912.14	SLC25A16	E60_E82	2.5412e-06
ENSG00000144749.13	LRIG1	E60_E82	0.000362872			ENSG00000122966.14	CIT	E60_E82	0.00920308
ENSG00000144857.14	BOC	E60_E82	0.00168776			ENSG00000122986.13	HVCN1	E60_E82	0.000146614
ENSG00000144868.13	TMEM108	E60_E82	1.30083e-05			ENSG00000123094.15	RASSF8	E60_E82	1.28669e-05
ENSG00000144959.9	NCEH1	E60_E82	0			ENSG00000123096.11	SSPN	E60_E82	0.000186573
ENSG00000145014.17	TMEM44	E60_E82	0.000317031			ENSG00000123104.11	ITPR2	E60_E82	3.08006e-11
ENSG00000145147.19	SLIT2	E60_E82	6.25936e-05			ENSG00000123106.10	CCDC91	E60_E82	6.59705e-05
ENSG00000145194.17	ECE2	E60_E82	2.03858e-10			ENSG00000123119.11	NECAB1	E60_E82	1.54432e-13
ENSG00000145198.14	VWA5B2	E60_E82	0			ENSG00000123124.13	WWP1	E60_E82	4.4945e-10
ENSG00000145217.13	SLC26A1	E60_E82	4.53183e-06			ENSG00000123146.19	ADGRE5	E60_E82	9.65561e-13
ENSG00000145241.10	CENPC	E60_E82	6.66681e-06			ENSG00000123243.14	ITIH5	E60_E82	1.24524e-11
ENSG00000145248.6	SLC10A4	E60_E82	0			ENSG00000123358.19	NR4A1	E60_E82	5.2415e-06
ENSG00000145335.15	SNCA	E60_E82	4.12403e-12			ENSG00000123360.11	PDE1B	E60_E82	1.60871e-13
ENSG00000145349.16	CAMK2D	E60_E82	3.53084e-12			ENSG00000123411.14	IKZF4	E60_E82	5.9498e-08
ENSG00000145365.10	TIFA	E60_E82	0			ENSG00000123416.15	TUBA1B	E60_E82	0.00052392
ENSG00000145390.11	USP53	E60_E82	0.00923927			ENSG00000123427.16	METTL21B	E60_E82	0.000283368
ENSG00000145416.13	2021-03-01	E60_E82	1.86824e-07			ENSG00000123444.13	KBTBD4	E60_E82	0.000480839
ENSG00000145423.4	SFRP2	E60_E82	5.40978e-12			ENSG00000123453.17	SARDH	E60_E82	0.000184
ENSG00000145428.14	RNF175	E60_E82	1.5401e-06			ENSG00000123473.15	STIL	E60_E82	0.000440522
ENSG00000145431.10	PDGFC	E60_E82	0			ENSG00000123572.16	NRK	E60_E82	3.58033e-05
ENSG00000145476.15	CYP4V2	E60_E82	0.000401174			ENSG00000123609.10	NMI	E60_E82	0.000296558
ENSG00000145526.11	CDH18	E60_E82	1.78417e-06			ENSG00000123636.17	BAZ2B	E60_E82	0.00690562
ENSG00000145536.15	ADAMTS16	E60_E82	3.48914e-10			ENSG00000123643.12	SLC36A1	E60_E82	0.000148254
ENSG00000145569.5	FAM105A	E60_E82	0.000192047			ENSG00000123685.8	BATF3	E60_E82	1.48992e-13
ENSG00000145675.14	PIK3R1	E60_E82	0			ENSG00000123700.4	KCNJ2	E60_E82	2.63012e-13
ENSG00000145681.10	HAPLN1	E60_E82	1.45461e-06			ENSG00000124006.14	OBSL1	E60_E82	5.07897e-09
ENSG00000145685.13	LHFPL2	E60_E82	2.46581e-13			ENSG00000124019.9	FAM124B	E60_E82	2.45069e-09
ENSG00000145687.16	SSBP2	E60_E82	3.07908e-05			ENSG00000124067.16	SLC12A4	E60_E82	9.05277e-06
ENSG00000145708.10	CRHBP	E60_E82	1.22338e-09			ENSG00000124104.18	SNX21	E60_E82	1.40998e-13
ENSG00000145721.11	LIX1	E60_E82	0.00117524			ENSG00000124120.10	TTPAL	E60_E82	0.000226439
ENSG00000145730.20	PAM	E60_E82	0.00112198			ENSG00000124134.8	KCNS1	E60_E82	2.0742e-09
ENSG00000145741.15	BTF3	E60_E82	3.47081e-05			ENSG00000124140.13	SLC12A5	E60_E82	0.000103512
ENSG00000145779.7	TNFAIP8	E60_E82	0.000293874			ENSG00000124145.6	SDC4	E60_E82	0.00427735
ENSG00000145808.8	ADAMTS19	E60_E82	6.18505e-13			ENSG00000124177.14	CHD6	E60_E82	0.00262896
ENSG00000145824.12	CXCL14	E60_E82	1.61438e-12			ENSG00000124191.17	TOX2	E60_E82	1.24991e-07
ENSG00000145908.12	ZNF300	E60_E82	1.25004e-06			ENSG00000124201.14	ZNFX1	E60_E82	2.29768e-09
ENSG00000145911.5	N4BP3	E60_E82	0			ENSG00000124205.15	EDN3	E60_E82	7.06807e-11
ENSG00000145934.16	TENM2	E60_E82	4.91829e-14			ENSG00000124212.5	PTGIS	E60_E82	3.60114e-07
ENSG00000146054.17	TRIM7	E60_E82	7.32192e-13			ENSG00000124216.3	SNAI1	E60_E82	6.67317e-05
ENSG00000146067.15	FAM193B	E60_E82	5.00027e-06			ENSG00000124225.15	PMEPA1	E60_E82	6.19518e-06
ENSG00000146070.16	PLA2G7	E60_E82	0			ENSG00000124257.6	NEURL2	E60_E82	0.000633873
ENSG00000146090.15	RASGEF1C	E60_E82	4.02329e-09			ENSG00000124313.12	IQSEC2	E60_E82	4.06468e-09
ENSG00000146147.14	MLIP	E60_E82	0.00143424			ENSG00000124406.16	ATP8A1	E60_E82	4.74865e-09
ENSG00000146151.12	HMGCLL1	E60_E82	0			ENSG00000124479.8	NDP	E60_E82	0.00284889
ENSG00000146197.8	SCUBE3	E60_E82	1.52402e-08			ENSG00000124491.15	F13A1	E60_E82	4.20266e-07
ENSG00000146221.9	TCTE1	E60_E82	9.1144e-06			ENSG00000124496.12	TRERF1	E60_E82	0.000248532
ENSG00000146233.7	CYP39A1	E60_E82	6.47596e-05			ENSG00000124508.16	BTN2A2	E60_E82	0.00142382
ENSG00000146243.13	IRAK1BP1	E60_E82	0.000509348			ENSG00000124532.14	MRS2	E60_E82	2.12641e-09
ENSG00000146352.12	CLVS2	E60_E82	0			ENSG00000124570.17	SERPINB6	E60_E82	9.9731e-11
ENSG00000146373.16	RNF217	E60_E82	1.01252e-13			ENSG00000124574.14	ABCC10	E60_E82	4.89718e-06
ENSG00000146376.10	ARHGAP18	E60_E82	0			ENSG00000124593.14	PRICKLE4	E60_E82	1.86628e-13
ENSG00000146386.7	ABRACL	E60_E82	4.82292e-12			ENSG00000124613.8	ZNF391	E60_E82	0.00907911
ENSG00000146410.11	MTFR2	E60_E82	1.34389e-06			ENSG00000124614.13	RPS10	E60_E82	0.00672714
ENSG00000146425.10	DYNLT1	E60_E82	7.53646e-10			ENSG00000124749.16	COL21A1	E60_E82	2.31859e-05
ENSG00000146426.17	TIAM2	E60_E82	3.89622e-12			ENSG00000124766.6	SOX4	E60_E82	9.51461e-14
ENSG00000146477.5	SLC22A3	E60_E82	1.03202e-05			ENSG00000124772.11	CPNE5	E60_E82	2.29675e-06
ENSG00000146521.9	LINC01558	E60_E82	0.00799924			ENSG00000124782.19	RREB1	E60_E82	1.08553e-05
ENSG00000146576.12	C7orf26	E60_E82	5.16251e-07			ENSG00000124785.8	NRN1	E60_E82	3.8019e-08
ENSG00000146648.16	EGFR	E60_E82	6.32557e-07			ENSG00000124942.13	AHNAK	E60_E82	8.64385e-09
ENSG00000146674.14	IGFBP3	E60_E82	0.000335036			ENSG00000125046.14	SSUH2	E60_E82	0.00498168
ENSG00000146856.14	AGBL3	E60_E82	0.000164625			ENSG00000125122.15	LRRC29	E60_E82	3.39169e-05
ENSG00000146938.14	NLGN4X	E60_E82	0.00690079			ENSG00000125148.6	MT2A	E60_E82	6.41556e-07
ENSG00000146950.12	SHROOM2	E60_E82	4.26191e-06			ENSG00000125149.11	C16orf70	E60_E82	0.00979156
ENSG00000147050.14	KDM6A	E60_E82	8.37477e-09			ENSG00000125246.15	CLYBL	E60_E82	0.000401893
ENSG00000147118.11	ZNF182	E60_E82	0.00744165			ENSG00000125347.13	IRF1	E60_E82	2.0568e-11
ENSG00000147140.15	NONO	E60_E82	1.53565e-08			ENSG00000125378.15	BMP4	E60_E82	6.05873e-09
ENSG00000147166.10	ITGB1BP2	E60_E82	1.32947e-08			ENSG00000125398.5	SOX9	E60_E82	4.59437e-08
ENSG00000147202.17	DIAPH2	E60_E82	2.97178e-05			ENSG00000125409.12	TEKT3	E60_E82	0.00846536
ENSG00000147251.15	DOCK11	E60_E82	0			ENSG00000125447.16	GGA3	E60_E82	2.13394e-05
ENSG00000147257.13	GPC3	E60_E82	5.57115e-09			ENSG00000125485.17	DDX31	E60_E82	2.01391e-08
ENSG00000147394.18	ZNF185	E60_E82	0.000761676			ENSG00000125503.12	PPP1R12C	E60_E82	4.3505e-06
ENSG00000147408.14	CSGALNACT1	E60_E82	1.4224e-10			ENSG00000125508.3	SRMS	E60_E82	0.00187253
ENSG00000147481.14	SNTG1	E60_E82	2.50867e-10			ENSG00000125510.15	OPRL1	E60_E82	9.56109e-06
ENSG00000147488.11	ST18	E60_E82	0			ENSG00000125520.13	SLC2A4RG	E60_E82	1.8151e-12
ENSG00000147509.13	RGS20	E60_E82	1.89005e-09			ENSG00000125531.6	FNDC11	E60_E82	9.12651e-06
ENSG00000147571.4	CRH	E60_E82	0			ENSG00000125633.10	CCDC93	E60_E82	6.4424e-10
ENSG00000147592.8	LACTB2	E60_E82	0.00297456			ENSG00000125637.15	PSD4	E60_E82	1.93623e-13
ENSG00000147655.10	RSPO2	E60_E82	0.000130604			ENSG00000125740.13	FOSB	E60_E82	0.000121461
ENSG00000147676.13	MAL2	E60_E82	0.000163922			ENSG00000125746.15	EML2	E60_E82	9.60885e-06
ENSG00000147687.17	TATDN1	E60_E82	4.01043e-06			ENSG00000125772.12	GPCPD1	E60_E82	2.3047e-05
ENSG00000147862.15	NFIB	E60_E82	0			ENSG00000125843.10	AP5S1	E60_E82	0.000381614
ENSG00000147872.9	PLIN2	E60_E82	7.17836e-05			ENSG00000125844.15	RRBP1	E60_E82	0.00460213
ENSG00000148053.15	NTRK2	E60_E82	6.25999e-09			ENSG00000125845.6	BMP2	E60_E82	6.75188e-09
ENSG00000148143.12	ZNF462	E60_E82	0.000178868			ENSG00000125848.9	FLRT3	E60_E82	1.21603e-12
ENSG00000148156.7	ACTL7B	E60_E82	0.00405181			ENSG00000125869.9	LAMP5	E60_E82	5.41808e-05
ENSG00000148187.17	MRRF	E60_E82	0.00189132			ENSG00000125871.13	MGME1	E60_E82	0.00117522
ENSG00000148219.16	ASTN2	E60_E82	4.42202e-13			ENSG00000125888.14	BANF2	E60_E82	0.00678618
ENSG00000148225.15	WDR31	E60_E82	0.00270356			ENSG00000125895.5	TMEM74B	E60_E82	2.76612e-10
ENSG00000148229.12	POLE3	E60_E82	2.04422e-10			ENSG00000125931.10	CITED1	E60_E82	1.73812e-06
ENSG00000148297.15	MED22	E60_E82	0.00890157			ENSG00000126246.9	IGFLR1	E60_E82	0.000529315
ENSG00000148334.14	PTGES2	E60_E82	0.00128334			ENSG00000126261.12	UBA2	E60_E82	1.15617e-06
ENSG00000148399.12	DPH7	E60_E82	9.80188e-09			ENSG00000126368.5	NR1D1	E60_E82	0.000637437
ENSG00000148411.7	NACC2	E60_E82	1.01328e-06			ENSG00000126453.9	BCL2L12	E60_E82	0.00124139
ENSG00000148429.14	USP6NL	E60_E82	8.62388e-08			ENSG00000126458.3	RRAS	E60_E82	0.000207514
ENSG00000148655.14	C10orf11	E60_E82	0.00309302			ENSG00000126460.10	PRRG2	E60_E82	0.00532701
ENSG00000148704.12	VAX1	E60_E82	2.1524e-07			ENSG00000126561.16	STAT5A	E60_E82	0.00231015
ENSG00000148842.17	CNNM2	E60_E82	6.32096e-05			ENSG00000126562.16	WNK4	E60_E82	3.87129e-10
ENSG00000148948.7	LRRC4C	E60_E82	0			ENSG00000126653.16	NSRP1	E60_E82	0.000262058
ENSG00000149089.12	APIP	E60_E82	1.94548e-08			ENSG00000126709.14	IFI6	E60_E82	8.07308e-07
ENSG00000149115.13	TNKS1BP1	E60_E82	1.94944e-06			ENSG00000126759.12	CFP	E60_E82	0.00526406
ENSG00000149177.12	PTPRJ	E60_E82	2.04094e-06			ENSG00000126778.8	SIX1	E60_E82	5.56999e-06
ENSG00000149201.9	CCDC81	E60_E82	0			ENSG00000126785.12	RHOJ	E60_E82	1.22032e-11
ENSG00000149256.15	TENM4	E60_E82	4.5077e-08			ENSG00000126790.11	L3HYPDH	E60_E82	0.00489654
ENSG00000149295.13	DRD2	E60_E82	0.00121651			ENSG00000126803.9	HSPA2	E60_E82	2.99034e-10
ENSG00000149328.14	GLB1L2	E60_E82	0			ENSG00000126822.16	PLEKHG3	E60_E82	5.08878e-06
ENSG00000149380.11	P4HA3	E60_E82	2.05649e-05			ENSG00000126870.15	WDR60	E60_E82	2.87774e-06
ENSG00000149480.6	MTA2	E60_E82	4.95723e-11			ENSG00000126903.15	SLC10A3	E60_E82	4.97497e-05
ENSG00000149654.9	CDH22	E60_E82	0.00899838			ENSG00000127080.9	IPPK	E60_E82	1.56605e-08
ENSG00000150054.18	MPP7	E60_E82	1.67151e-05			ENSG00000127081.13	ZNF484	E60_E82	0.000782006
ENSG00000150076.23	AL356053.1	E60_E82	0.00361311			ENSG00000127083.7	OMD	E60_E82	3.78895e-05
ENSG00000150347.14	ARID5B	E60_E82	0			ENSG00000127084.17	FGD3	E60_E82	7.69829e-05
ENSG00000150361.11	KLHL1	E60_E82	0			ENSG00000127124.14	HIVEP3	E60_E82	1.65981e-05
ENSG00000150394.13	CDH8	E60_E82	0			ENSG00000127129.9	EDN2	E60_E82	3.91844e-06
ENSG00000150551.10	LYPD1	E60_E82	1.23077e-07			ENSG00000127152.17	BCL11B	E60_E82	9.4702e-14
ENSG00000150556.16	LYPD6B	E60_E82	0			ENSG00000127241.16	MASP1	E60_E82	1.30895e-12
ENSG00000150893.10	FREM2	E60_E82	0			ENSG00000127249.14	ATP13A4	E60_E82	4.05947e-05
ENSG00000150995.18	ITPR1	E60_E82	0.00014372			ENSG00000127252.5	HRASLS	E60_E82	8.51998e-07
ENSG00000151067.21	CACNA1C	E60_E82	0.000444318			ENSG00000127329.15	PTPRB	E60_E82	2.2599e-08
ENSG00000151090.17	THRB	E60_E82	0			ENSG00000127366.5	TAS2R5	E60_E82	0.00550972
ENSG00000151131.10	C12orf45	E60_E82	1.32886e-05			ENSG00000127377.8	CRYGN	E60_E82	7.78425e-05
ENSG00000151150.21	ANK3	E60_E82	0.000176384			ENSG00000127415.12	IDUA	E60_E82	5.59857e-05
ENSG00000151229.12	SLC2A13	E60_E82	0			ENSG00000127418.14	FGFRL1	E60_E82	7.27209e-08
ENSG00000151322.18	NPAS3	E60_E82	5.60777e-08			ENSG00000127419.16	TMEM175	E60_E82	1.60351e-05
ENSG00000151338.18	MIPOL1	E60_E82	0.00780424			ENSG00000127561.14	SYNGR3	E60_E82	1.39515e-06
ENSG00000151360.9	ALLC	E60_E82	0.00957893			ENSG00000127585.11	FBXL16	E60_E82	9.38504e-08
ENSG00000151468.10	CCDC3	E60_E82	5.5497e-05			ENSG00000127666.9	TICAM1	E60_E82	1.47917e-07
ENSG00000151490.13	PTPRO	E60_E82	1.54344e-10			ENSG00000127804.12	METTL16	E60_E82	0.00637952
ENSG00000151532.13	VTI1A	E60_E82	0.000152467			ENSG00000127824.13	TUBA4A	E60_E82	3.27202e-05
ENSG00000151617.15	EDNRA	E60_E82	0.00025814			ENSG00000127951.6	FGL2	E60_E82	2.38714e-05
ENSG00000151623.14	NR3C2	E60_E82	0			ENSG00000127980.15	PEX1	E60_E82	0.000695013
ENSG00000151640.12	DPYSL4	E60_E82	5.65374e-07			ENSG00000128016.5	ZFP36	E60_E82	0.00458171
ENSG00000151718.15	WWC2	E60_E82	0.00047838			ENSG00000128045.6	RASL11B	E60_E82	1.7111e-05
ENSG00000151725.11	CENPU	E60_E82	2.0073e-07			ENSG00000128050.8	PAICS	E60_E82	0.000244026
ENSG00000151746.13	BICD1	E60_E82	1.82763e-06			ENSG00000128052.8	KDR	E60_E82	0.00772644
ENSG00000151834.15	GABRA2	E60_E82	0			ENSG00000128159.11	TUBGCP6	E60_E82	4.64353e-05
ENSG00000151835.14	SACS	E60_E82	4.29622e-06			ENSG00000128165.8	ADM2	E60_E82	1.44834e-08
ENSG00000151846.8	PABPC3	E60_E82	2.61639e-05			ENSG00000128191.14	DGCR8	E60_E82	4.2802e-06
ENSG00000151876.12	FBXO4	E60_E82	0.000604684			ENSG00000128254.12	C22orf24	E60_E82	8.60114e-05
ENSG00000151881.14	TMEM267	E60_E82	0.000214429			ENSG00000128285.4	MCHR1	E60_E82	3.81359e-05
ENSG00000151883.17	PARP8	E60_E82	0			ENSG00000128294.15	TPST2	E60_E82	2.40767e-10
ENSG00000152034.10	MCHR2	E60_E82	0.00580782			ENSG00000128298.16	BAIAP2L2	E60_E82	0.000227079
ENSG00000152078.9	TMEM56	E60_E82	0			ENSG00000128309.16	MPST	E60_E82	2.80794e-10
ENSG00000152082.13	MZT2B	E60_E82	0.00615147			ENSG00000128335.13	APOL2	E60_E82	3.56695e-07
ENSG00000152154.10	TMEM178A	E60_E82	0			ENSG00000128512.19	DOCK4	E60_E82	5.23732e-05
ENSG00000152208.12	GRID2	E60_E82	1.35789e-09			ENSG00000128536.15	CDHR3	E60_E82	0.00322392
ENSG00000152332.15	UHMK1	E60_E82	0.00062352			ENSG00000128564.6	VGF	E60_E82	7.74859e-05
ENSG00000152348.15	ATG10	E60_E82	1.36466e-05			ENSG00000128567.16	PODXL	E60_E82	2.71603e-07
ENSG00000152359.14	POC5	E60_E82	2.07963e-05			ENSG00000128591.15	FLNC	E60_E82	1.87776e-08
ENSG00000152402.10	GUCY1A2	E60_E82	0.000111339			ENSG00000128602.9	SMO	E60_E82	0.00769832
ENSG00000152404.15	CWF19L2	E60_E82	0.00553346			ENSG00000128604.18	IRF5	E60_E82	0.000157349
ENSG00000152467.9	ZSCAN1	E60_E82	0.000603801			ENSG00000128606.12	LRRC17	E60_E82	4.37804e-06
ENSG00000152495.10	CAMK4	E60_E82	3.51848e-10			ENSG00000128607.13	KLHDC10	E60_E82	0.0016947
ENSG00000152527.13	PLEKHH2	E60_E82	1.76004e-12			ENSG00000128683.13	GAD1	E60_E82	9.04208e-07
ENSG00000152578.12	GRIA4	E60_E82	0			ENSG00000128833.12	MYO5C	E60_E82	3.50619e-05
ENSG00000152582.13	SPEF2	E60_E82	3.9037e-08			ENSG00000128917.6	DLL4	E60_E82	1.06947e-07
ENSG00000152583.12	SPARCL1	E60_E82	0			ENSG00000128918.14	ALDH1A2	E60_E82	1.65859e-06
ENSG00000152763.16	WDR78	E60_E82	2.03091e-07			ENSG00000128928.8	IVD	E60_E82	9.49241e-14
ENSG00000152767.16	FARP1	E60_E82	0.000754528			ENSG00000128965.11	CHAC1	E60_E82	0.000230163
ENSG00000152785.6	BMP3	E60_E82	0.00266771			ENSG00000129009.12	ISLR	E60_E82	3.19211e-07
ENSG00000152822.13	GRM1	E60_E82	8.93536e-08			ENSG00000129038.15	LOXL1	E60_E82	1.15879e-05
ENSG00000152931.7	PART1	E60_E82	4.25997e-05			ENSG00000129116.17	PALLD	E60_E82	1.71014e-06
ENSG00000153012.11	LGI2	E60_E82	9.29076e-11			ENSG00000129170.8	CSRP3	E60_E82	0.000393427
ENSG00000153015.15	CWC27	E60_E82	0.000355109			ENSG00000129214.14	SHBG	E60_E82	0.00393214
ENSG00000153046.17	CDYL	E60_E82	1.37438e-08			ENSG00000129219.13	PLD2	E60_E82	1.84132e-07
ENSG00000153066.12	TXNDC11	E60_E82	0.000251343			ENSG00000129226.13	CD68	E60_E82	5.24744e-06
ENSG00000153071.14	DAB2	E60_E82	1.07097e-10			ENSG00000129250.11	KIF1C	E60_E82	0.00698306
ENSG00000153086.13	ACMSD	E60_E82	9.71199e-06			ENSG00000129295.8	LRRC6	E60_E82	1.72993e-05
ENSG00000153113.23	CAST	E60_E82	0.00320333			ENSG00000129353.14	SLC44A2	E60_E82	0.00105082
ENSG00000153132.12	CLGN	E60_E82	0.00432207			ENSG00000129467.13	ADCY4	E60_E82	3.70878e-07
ENSG00000153140.8	CETN3	E60_E82	0.00194722			ENSG00000129473.9	BCL2L2	E60_E82	3.73298e-06
ENSG00000153162.8	BMP6	E60_E82	4.91966e-10			ENSG00000129480.12	DTD2	E60_E82	8.9726e-09
ENSG00000153179.12	RASSF3	E60_E82	1.06806e-09			ENSG00000129515.18	SNX6	E60_E82	0.000307243
ENSG00000153234.13	NR4A2	E60_E82	3.85159e-05			ENSG00000129521.13	EGLN3	E60_E82	1.47327e-13
ENSG00000153237.17	CCDC148	E60_E82	0.00420846			ENSG00000129535.12	NRL	E60_E82	1.4766e-13
ENSG00000153253.15	SCN3A	E60_E82	3.8458e-05			ENSG00000129538.13	RNASE1	E60_E82	2.71376e-08
ENSG00000153266.12	FEZF2	E60_E82	0			ENSG00000129566.12	TEP1	E60_E82	5.11919e-08
ENSG00000153391.15	INO80C	E60_E82	0			ENSG00000129646.14	QRICH2	E60_E82	0.00541244
ENSG00000153404.14	PLEKHG4B	E60_E82	0.00571919			ENSG00000129675.15	ARHGEF6	E60_E82	1.33681e-07
ENSG00000153531.13	ADPRHL1	E60_E82	2.38383e-09			ENSG00000129682.14	FGF13	E60_E82	5.3502e-06
ENSG00000153558.13	FBXL2	E60_E82	2.14224e-05			ENSG00000129749.3	CHRNA10	E60_E82	8.12581e-05
ENSG00000153823.18	PID1	E60_E82	0			ENSG00000129933.20	MAU2	E60_E82	0.00341056
ENSG00000153885.14	KCTD15	E60_E82	2.63769e-05			ENSG00000129946.10	SHC2	E60_E82	6.17184e-08
ENSG00000153896.17	ZNF599	E60_E82	0.00101728			ENSG00000129965.13	INS-IGF2	E60_E82	2.64803e-06
ENSG00000153902.13	LGI4	E60_E82	0			ENSG00000130032.15	PRRG3	E60_E82	3.40283e-13
ENSG00000153904.18	DDAH1	E60_E82	0.000239206			ENSG00000130037.4	KCNA5	E60_E82	2.86059e-05
ENSG00000153922.10	CHD1	E60_E82	1.91377e-05			ENSG00000130052.13	STARD8	E60_E82	3.54539e-10
ENSG00000153944.10	MSI2	E60_E82	0.00109316			ENSG00000130054.4	FAM155B	E60_E82	0.00553683
ENSG00000153993.13	SEMA3D	E60_E82	0.000441763			ENSG00000130055.13	GDPD2	E60_E82	1.10541e-05
ENSG00000154027.18	AK5	E60_E82	6.96347e-05			ENSG00000130066.16	SAT1	E60_E82	0.00209884
ENSG00000154118.12	JPH3	E60_E82	0.0050002			ENSG00000130158.13	DOCK6	E60_E82	3.18241e-07
ENSG00000154146.12	NRGN	E60_E82	0			ENSG00000130164.12	LDLR	E60_E82	0.000199273
ENSG00000154175.16	ABI3BP	E60_E82	2.21862e-07			ENSG00000130203.9	APOE	E60_E82	1.51767e-13
ENSG00000154229.11	PRKCA	E60_E82	0.000916793			ENSG00000130224.14	LRCH2	E60_E82	0.000850435
ENSG00000154265.15	ABCA5	E60_E82	6.08621e-09			ENSG00000130226.16	DPP6	E60_E82	0.00170473
ENSG00000154309.8	DISP1	E60_E82	1.55539e-06			ENSG00000130299.16	GTPBP3	E60_E82	0.000132403
ENSG00000154415.7	PPP1R3A	E60_E82	2.29816e-14			ENSG00000130304.16	SLC27A1	E60_E82	4.69337e-07
ENSG00000154447.14	SH3RF1	E60_E82	8.37947e-05			ENSG00000130307.11	USHBP1	E60_E82	1.96535e-06
ENSG00000154556.17	SORBS2	E60_E82	4.91558e-10			ENSG00000130340.15	SNX9	E60_E82	9.80327e-14
ENSG00000154655.15	L3MBTL4	E60_E82	0			ENSG00000130396.20	MLLT4	E60_E82	2.23972e-05
ENSG00000154678.16	PDE1C	E60_E82	0			ENSG00000130429.12	ARPC1B	E60_E82	1.34195e-05
ENSG00000154721.14	JAM2	E60_E82	1.47549e-13			ENSG00000130475.14	FCHO1	E60_E82	0.00380052
ENSG00000154734.14	ADAMTS1	E60_E82	0.00341411			ENSG00000130477.15	UNC13A	E60_E82	3.65654e-06
ENSG00000154743.17	TSEN2	E60_E82	1.67212e-05			ENSG00000130508.10	PXDN	E60_E82	4.31258e-11
ENSG00000154814.13	OXNAD1	E60_E82	0.0029239			ENSG00000130517.13	PGPEP1	E60_E82	0.00573646
ENSG00000154914.16	USP43	E60_E82	0			ENSG00000130518.16	KIAA1683	E60_E82	9.84737e-08
ENSG00000154920.14	EME1	E60_E82	1.03335e-05			ENSG00000130540.13	SULT4A1	E60_E82	9.22888e-09
ENSG00000154928.16	EPHB1	E60_E82	0			ENSG00000130635.15	COL5A1	E60_E82	1.4601e-07
ENSG00000154975.13	CA10	E60_E82	0			ENSG00000130649.9	CYP2E1	E60_E82	4.11361e-08
ENSG00000155066.15	PROM2	E60_E82	9.82547e-14			ENSG00000130702.14	LAMA5	E60_E82	2.37945e-09
ENSG00000155090.14	KLF10	E60_E82	0.00241018			ENSG00000130711.3	PRDM12	E60_E82	4.2934e-06
ENSG00000155158.20	TTC39B	E60_E82	0.00551515			ENSG00000130713.15	EXOSC2	E60_E82	0.00185722
ENSG00000155249.4	OR4K1	E60_E82	0			ENSG00000130720.12	FIBCD1	E60_E82	0.00306007
ENSG00000155313.15	USP25	E60_E82	0			ENSG00000130751.9	NPAS1	E60_E82	6.61182e-10
ENSG00000155367.15	PPM1J	E60_E82	0			ENSG00000130766.4	SESN2	E60_E82	6.57164e-11
ENSG00000155561.14	NUP205	E60_E82	7.43188e-06			ENSG00000130775.15	THEMIS2	E60_E82	8.63375e-07
ENSG00000155629.14	PIK3AP1	E60_E82	0.000108832			ENSG00000130813.17	C19orf66	E60_E82	9.4702e-14
ENSG00000155666.11	KDM8	E60_E82	9.011e-07			ENSG00000130822.15	PNCK	E60_E82	1.36779e-13
ENSG00000155760.2	FZD7	E60_E82	0			ENSG00000130940.14	CASZ1	E60_E82	0.000481304
ENSG00000155792.9	DEPTOR	E60_E82	0.000251623			ENSG00000130943.6	PKDREJ	E60_E82	0.00255428
ENSG00000155893.12	PXYLP1	E60_E82	0.00325407			ENSG00000130958.11	SLC35D2	E60_E82	2.30971e-08
ENSG00000155966.13	AFF2	E60_E82	2.00062e-08			ENSG00000131018.22	SYNE1	E60_E82	2.78423e-06
ENSG00000155974.11	GRIP1	E60_E82	4.55155e-11			ENSG00000131037.14	EPS8L1	E60_E82	7.90453e-11
ENSG00000156011.16	PSD3	E60_E82	0.00518826			ENSG00000131044.16	TTLL9	E60_E82	2.19658e-05
ENSG00000156076.9	WIF1	E60_E82	3.05378e-10			ENSG00000131095.11	GFAP	E60_E82	6.97629e-05
ENSG00000156097.12	GPR61	E60_E82	1.47462e-09			ENSG00000131097.6	HIGD1B	E60_E82	0.000107188
ENSG00000156110.13	ADK	E60_E82	2.18574e-08			ENSG00000131115.15	ZNF227	E60_E82	0.00142123
ENSG00000156218.12	ADAMTSL3	E60_E82	3.55826e-13			ENSG00000131196.17	NFATC1	E60_E82	0.00961459
ENSG00000156219.16	ART3	E60_E82	9.00846e-12			ENSG00000131242.16	RAB11FIP4	E60_E82	1.57992e-10
ENSG00000156234.7	CXCL13	E60_E82	0.00303021			ENSG00000131389.16	SLC6A6	E60_E82	5.776e-08
ENSG00000156239.11	N6AMT1	E60_E82	1.77746e-07			ENSG00000131398.13	KCNC3	E60_E82	1.8463e-13
ENSG00000156299.13	TIAM1	E60_E82	0.00160331			ENSG00000131435.12	PDLIM4	E60_E82	1.48408e-05
ENSG00000156313.12	RPGR	E60_E82	8.90343e-12			ENSG00000131459.12	GFPT2	E60_E82	1.52878e-13
ENSG00000156398.12	SFXN2	E60_E82	0			ENSG00000131470.14	PSMC3IP	E60_E82	0.00559553
ENSG00000156414.18	TDRD9	E60_E82	0.00389583			ENSG00000131471.6	AOC3	E60_E82	2.26505e-05
ENSG00000156427.7	FGF18	E60_E82	0			ENSG00000131584.18	ACAP3	E60_E82	0.000127187
ENSG00000156466.9	GDF6	E60_E82	0.000120945			ENSG00000131591.17	C1orf159	E60_E82	1.27483e-09
ENSG00000156475.18	PPP2R2B	E60_E82	1.54014e-09			ENSG00000131634.13	TMEM204	E60_E82	0.00699676
ENSG00000156486.7	KCNS2	E60_E82	0.00570091			ENSG00000131650.13	KREMEN2	E60_E82	0.00892522
ENSG00000156500.14	FAM122C	E60_E82	1.28901e-06			ENSG00000131669.9	NINJ1	E60_E82	0.00292632
ENSG00000156564.8	LRFN2	E60_E82	5.09753e-10			ENSG00000131697.17	NPHP4	E60_E82	0.00309389
ENSG00000156650.12	KAT6B	E60_E82	0.000388764			ENSG00000131730.15	CKMT2	E60_E82	0.000794424
ENSG00000156687.10	UNC5D	E60_E82	1.61156e-07			ENSG00000131771.13	PPP1R1B	E60_E82	2.05332e-11
ENSG00000156697.12	UTP14A	E60_E82	3.86413e-05			ENSG00000131788.15	PIAS3	E60_E82	9.51461e-14
ENSG00000156711.16	MAPK13	E60_E82	0			ENSG00000131797.12	CLUHP3	E60_E82	0.000107478
ENSG00000156787.16	TBC1D31	E60_E82	2.83471e-07			ENSG00000131941.7	RHPN2	E60_E82	0.000407444
ENSG00000156804.7	FBXO32	E60_E82	0.000129548			ENSG00000131944.9	FAAP24	E60_E82	3.86699e-05
ENSG00000156928.4	MALSU1	E60_E82	0.000458849			ENSG00000131981.15	LGALS3	E60_E82	3.60654e-08
ENSG00000157036.12	EXOG	E60_E82	0.000182774			ENSG00000132000.11	PODNL1	E60_E82	2.29517e-06
ENSG00000157103.10	SLC6A1	E60_E82	9.67199e-08			ENSG00000132016.11	C19orf57	E60_E82	1.37429e-10
ENSG00000157111.12	TMEM171	E60_E82	0.000348551			ENSG00000132024.17	CC2D1A	E60_E82	1.0841e-11
ENSG00000157150.4	TIMP4	E60_E82	1.24489e-12			ENSG00000132026.13	RTBDN	E60_E82	2.74357e-09
ENSG00000157152.16	SYN2	E60_E82	7.31487e-11			ENSG00000132031.12	MATN3	E60_E82	0.00122676
ENSG00000157168.18	NRG1	E60_E82	2.73816e-06			ENSG00000132164.9	SLC6A11	E60_E82	1.12596e-10
ENSG00000157181.15	C1orf27	E60_E82	0.00633762			ENSG00000132204.13	LINC00470	E60_E82	5.30752e-05
ENSG00000157212.18	PAXIP1	E60_E82	0.000376269			ENSG00000132205.10	EMILIN2	E60_E82	3.78867e-11
ENSG00000157240.3	FZD1	E60_E82	5.22e-11			ENSG00000132256.18	TRIM5	E60_E82	0.00109011
ENSG00000157349.16	DDX19B	E60_E82	0.000135051			ENSG00000132274.15	TRIM22	E60_E82	0.000432274
ENSG00000157368.10	IL34	E60_E82	1.80096e-11			ENSG00000132294.14	EFR3A	E60_E82	0.0036089
ENSG00000157388.14	CACNA1D	E60_E82	0.000380892			ENSG00000132326.11	PER2	E60_E82	1.5244e-09
ENSG00000157445.14	CACNA2D3	E60_E82	1.15595e-05			ENSG00000132329.10	RAMP1	E60_E82	1.77028e-07
ENSG00000157456.7	CCNB2	E60_E82	0.000100765			ENSG00000132334.16	PTPRE	E60_E82	1.1866e-11
ENSG00000157502.13	MUM1L1	E60_E82	4.87644e-08			ENSG00000132356.11	PRKAA1	E60_E82	0.00230471
ENSG00000157542.9	KCNJ6	E60_E82	0.00609336			ENSG00000132357.13	CARD6	E60_E82	0.000711233
ENSG00000157557.11	ETS2	E60_E82	2.31635e-07			ENSG00000132359.14	RAP1GAP2	E60_E82	0.00114211
ENSG00000157625.15	TAB3	E60_E82	7.531e-11			ENSG00000132386.10	SERPINF1	E60_E82	9.83003e-12
ENSG00000157653.11	C9orf43	E60_E82	3.38471e-06			ENSG00000132424.14	PNISR	E60_E82	0.000987767
ENSG00000157680.15	DGKI	E60_E82	1.90379e-10			ENSG00000132429.9	POPDC3	E60_E82	0.00123068
ENSG00000157693.14	C9orf91	E60_E82	0.00971804			ENSG00000132470.13	ITGB4	E60_E82	9.35355e-09
ENSG00000157800.17	SLC37A3	E60_E82	6.15144e-05			ENSG00000132481.6	TRIM47	E60_E82	2.44301e-11
ENSG00000157851.16	DPYSL5	E60_E82	0.00338698			ENSG00000132517.14	SLC52A1	E60_E82	0.00029268
ENSG00000157884.10	CIB4	E60_E82	0.00110959			ENSG00000132561.13	MATN2	E60_E82	4.88398e-12
ENSG00000157890.17	MEGF11	E60_E82	0			ENSG00000132612.15	VPS4A	E60_E82	0.000435789
ENSG00000157927.16	RADIL	E60_E82	0.00102689			ENSG00000132622.10	HSPA12B	E60_E82	6.88919e-07
ENSG00000158008.9	EXTL1	E60_E82	0.00699265			ENSG00000132623.15	ANKEF1	E60_E82	2.93504e-06
ENSG00000158023.9	WDR66	E60_E82	2.19644e-05			ENSG00000132635.16	PCED1A	E60_E82	1.51434e-13
ENSG00000158055.15	GRHL3	E60_E82	1.27931e-05			ENSG00000132669.12	RIN2	E60_E82	1.46549e-13
ENSG00000158163.14	DZIP1L	E60_E82	0.00819685			ENSG00000132692.18	BCAN	E60_E82	0.00516495
ENSG00000158258.16	CLSTN2	E60_E82	0.00215119			ENSG00000132702.12	HAPLN2	E60_E82	0.00180987
ENSG00000158286.12	RNF207	E60_E82	1.9863e-05			ENSG00000132744.7	ACY3	E60_E82	0.00216386
ENSG00000158292.6	GPR153	E60_E82	6.33014e-05			ENSG00000132793.11	LPIN3	E60_E82	0.00354495
ENSG00000158321.15	AUTS2	E60_E82	0			ENSG00000132801.6	ZSWIM3	E60_E82	0.00731661
ENSG00000158373.8	HIST1H2BD	E60_E82	1.96509e-14			ENSG00000132825.6	PPP1R3D	E60_E82	0.00200524
ENSG00000158423.16	RIBC1	E60_E82	0.000319744			ENSG00000132849.19	PATJ	E60_E82	1.51642e-05
ENSG00000158445.9	KCNB1	E60_E82	0.00152521			ENSG00000132854.18	KANK4	E60_E82	3.41058e-05
ENSG00000158457.5	TSPAN33	E60_E82	0.000816706			ENSG00000132881.11	RSG1	E60_E82	4.81482e-05
ENSG00000158458.19	NRG2	E60_E82	0.000201222			ENSG00000132938.19	MTUS2	E60_E82	0.00434791
ENSG00000158545.15	ZC3H18	E60_E82	2.71986e-06			ENSG00000132964.11	CDK8	E60_E82	8.91281e-11
ENSG00000158683.7	PKD1L1	E60_E82	2.10867e-11			ENSG00000132970.12	WASF3	E60_E82	9.4702e-14
ENSG00000158710.14	TAGLN2	E60_E82	0			ENSG00000132972.18	RNF17	E60_E82	1.36169e-05
ENSG00000158714.10	SLAMF8	E60_E82	7.55598e-06			ENSG00000132975.7	GPR12	E60_E82	3.91677e-11
ENSG00000158887.15	MPZ	E60_E82	1.58393e-05			ENSG00000133019.11	CHRM3	E60_E82	4.54474e-10
ENSG00000158987.20	RAPGEF6	E60_E82	6.91538e-05			ENSG00000133065.10	SLC41A1	E60_E82	2.69451e-13
ENSG00000159086.14	PAXBP1	E60_E82	8.18005e-08			ENSG00000133107.14	TRPC4	E60_E82	1.55442e-11
ENSG00000159167.11	STC1	E60_E82	6.70923e-05			ENSG00000133110.14	POSTN	E60_E82	0.000998054
ENSG00000159217.9	IGF2BP1	E60_E82	2.15683e-12			ENSG00000133116.7	KL	E60_E82	0.00673024
ENSG00000159239.12	C2orf81	E60_E82	0.000514734			ENSG00000133124.11	IRS4	E60_E82	1.47241e-06
ENSG00000159388.5	BTG2	E60_E82	0.00344071			ENSG00000133131.14	MORC4	E60_E82	0.00348295
ENSG00000159588.14	CCDC17	E60_E82	2.52504e-05			ENSG00000133195.11	SLC39A11	E60_E82	1.43851e-05
ENSG00000159640.15	ACE	E60_E82	7.5866e-12			ENSG00000133226.16	SRRM1	E60_E82	0.00775838
ENSG00000159648.11	TEPP	E60_E82	4.45294e-05			ENSG00000133247.13	KMT5C	E60_E82	0.000362256
ENSG00000159713.10	TPPP3	E60_E82	9.85489e-12			ENSG00000133302.12	SLF1	E60_E82	0.00968579
ENSG00000159714.10	ZDHHC1	E60_E82	0.000702804			ENSG00000133466.13	C1QTNF6	E60_E82	1.4555e-13
ENSG00000159792.9	PSKH1	E60_E82	0.000207891			ENSG00000133477.16	FAM83F	E60_E82	3.75454e-07
ENSG00000159917.14	ZNF235	E60_E82	0.000240357			ENSG00000133561.15	GIMAP6	E60_E82	6.71801e-06
ENSG00000160124.9	CCDC58	E60_E82	2.93333e-05			ENSG00000133574.9	GIMAP4	E60_E82	0.00144662
ENSG00000160191.17	PDE9A	E60_E82	8.07322e-09			ENSG00000133624.13	ZNF767P	E60_E82	1.87363e-06
ENSG00000160207.8	HSF2BP	E60_E82	6.08494e-09			ENSG00000133639.4	BTG1	E60_E82	0.00199018
ENSG00000160224.16	AIRE	E60_E82	0.00288825			ENSG00000133687.15	TMTC1	E60_E82	1.68684e-06
ENSG00000160226.15	C21orf2	E60_E82	0.00180373			ENSG00000133703.11	KRAS	E60_E82	0.0010846
ENSG00000160307.9	S100B	E60_E82	4.00079e-06			ENSG00000133710.15	SPINK5	E60_E82	0.00470101
ENSG00000160325.14	CACFD1	E60_E82	0.000140519			ENSG00000133789.14	SWAP70	E60_E82	0.00308599
ENSG00000160345.12	C9orf116	E60_E82	0.00827343			ENSG00000133794.17	ARNTL	E60_E82	9.59056e-06
ENSG00000160410.14	SHKBP1	E60_E82	5.39519e-10			ENSG00000133800.8	LYVE1	E60_E82	2.94219e-06
ENSG00000160703.15	NLRX1	E60_E82	0.00252533			ENSG00000133816.13	MICAL2	E60_E82	0.00278044
ENSG00000160712.12	IL6R	E60_E82	0.00758423			ENSG00000133818.13	RRAS2	E60_E82	4.31944e-06
ENSG00000160781.15	PAQR6	E60_E82	8.89231e-05			ENSG00000133858.15	ZFC3H1	E60_E82	0.005908
ENSG00000160789.19	LMNA	E60_E82	3.20021e-09			ENSG00000133874.1	RNF122	E60_E82	7.9634e-07
ENSG00000160796.16	NBEAL2	E60_E82	0.00489243			ENSG00000134013.15	LOXL2	E60_E82	4.61255e-10
ENSG00000160883.10	HK3	E60_E82	0			ENSG00000134046.11	MBD2	E60_E82	1.38889e-13
ENSG00000160957.12	RECQL4	E60_E82	2.23162e-05			ENSG00000134061.5	CD180	E60_E82	0.00847843
ENSG00000160963.13	COL26A1	E60_E82	4.1921e-11			ENSG00000134107.4	BHLHE40	E60_E82	0.000218685
ENSG00000161180.10	CCDC116	E60_E82	0.000354931			ENSG00000134109.10	EDEM1	E60_E82	1.6255e-10
ENSG00000161381.13	PLXDC1	E60_E82	7.24318e-11			ENSG00000134115.12	CNTN6	E60_E82	9.38561e-07
ENSG00000161638.10	ITGA5	E60_E82	0.000104166			ENSG00000134146.11	DPH6	E60_E82	9.15605e-05
ENSG00000161647.18	MPP3	E60_E82	9.5005e-06			ENSG00000134152.10	KATNBL1	E60_E82	4.14755e-05
ENSG00000161649.12	CD300LG	E60_E82	0.00145087			ENSG00000134201.10	GSTM5	E60_E82	3.20198e-10
ENSG00000161653.10	NAGS	E60_E82	0.00245224			ENSG00000134207.14	SYT6	E60_E82	6.33768e-06
ENSG00000161692.17	DBF4B	E60_E82	0.00108929			ENSG00000134222.16	PSRC1	E60_E82	5.2058e-06
ENSG00000161714.11	PLCD3	E60_E82	2.53669e-05			ENSG00000134245.17	WNT2B	E60_E82	1.28786e-13
ENSG00000161912.17	ADCY10P1	E60_E82	7.11902e-10			ENSG00000134250.18	NOTCH2	E60_E82	7.63236e-05
ENSG00000161914.9	ZNF653	E60_E82	1.50844e-06			ENSG00000134253.9	TRIM45	E60_E82	0.0013832
ENSG00000161920.9	MED11	E60_E82	8.07516e-06			ENSG00000134285.10	FKBP11	E60_E82	7.31177e-05
ENSG00000161960.14	EIF4A1	E60_E82	7.7568e-06			ENSG00000134321.11	RSAD2	E60_E82	0.00893659
ENSG00000161981.10	SNRNP25	E60_E82	1.48777e-05			ENSG00000134324.11	LPIN1	E60_E82	9.4702e-14
ENSG00000161996.18	WDR90	E60_E82	4.04486e-07			ENSG00000134326.11	CMPK2	E60_E82	8.18141e-07
ENSG00000162104.9	ADCY9	E60_E82	0.00273631			ENSG00000134343.12	ANO3	E60_E82	2.60347e-06
ENSG00000162144.9	CYB561A3	E60_E82	2.17029e-05			ENSG00000134376.14	CRB1	E60_E82	6.45275e-07
ENSG00000162188.5	GNG3	E60_E82	4.3386e-07			ENSG00000134443.9	GRP	E60_E82	1.61537e-13
ENSG00000162227.7	TAF6L	E60_E82	0.000844117			ENSG00000134463.14	ECHDC3	E60_E82	0.000145649
ENSG00000162302.12	RPS6KA4	E60_E82	0			ENSG00000134508.12	CABLES1	E60_E82	1.62798e-05
ENSG00000162337.11	LRP5	E60_E82	6.75912e-05			ENSG00000134532.15	SOX5	E60_E82	9.57012e-14
ENSG00000162390.17	ACOT11	E60_E82	0.00632955			ENSG00000134533.6	RERG	E60_E82	0.00414114
ENSG00000162409.10	PRKAA2	E60_E82	0.00765005			ENSG00000134569.9	LRP4	E60_E82	0.00222191
ENSG00000162437.14	RAVER2	E60_E82	8.50838e-10			ENSG00000134627.11	PIWIL4	E60_E82	0.000278881
ENSG00000162490.6	DRAXIN	E60_E82	2.93832e-07			ENSG00000134755.14	DSC2	E60_E82	4.49435e-09
ENSG00000162496.8	DHRS3	E60_E82	0.00391973			ENSG00000134758.13	RNF138	E60_E82	6.65832e-07
ENSG00000162510.5	MATN1	E60_E82	8.57273e-06			ENSG00000134769.21	DTNA	E60_E82	1.99729e-13
ENSG00000162591.15	MEGF6	E60_E82	0.000349095			ENSG00000134802.17	SLC43A3	E60_E82	1.55986e-13
ENSG00000162599.15	NFIA	E60_E82	6.83735e-06			ENSG00000134817.10	APLNR	E60_E82	0.00487778
ENSG00000162623.15	TYW3	E60_E82	0.000136556			ENSG00000134871.17	COL4A2	E60_E82	1.43966e-05
ENSG00000162627.16	SNX7	E60_E82	8.00687e-06			ENSG00000134873.9	CLDN10	E60_E82	1.16683e-06
ENSG00000162636.15	FAM102B	E60_E82	6.14064e-13			ENSG00000134874.17	DZIP1	E60_E82	3.07556e-08
ENSG00000162650.16	ATXN7L2	E60_E82	1.75261e-05			ENSG00000134900.11	TPP2	E60_E82	0.000703749
ENSG00000162687.16	KCNT2	E60_E82	0.00363745			ENSG00000134917.9	ADAMTS8	E60_E82	2.31037e-13
ENSG00000162688.16	AGL	E60_E82	2.1185e-05			ENSG00000134954.14	ETS1	E60_E82	4.70706e-07
ENSG00000162711.16	NLRP3	E60_E82	4.6799e-07			ENSG00000134955.11	SLC37A2	E60_E82	4.53242e-09
ENSG00000162753.11	SLC9C2	E60_E82	0.00109023			ENSG00000134970.13	TMED7	E60_E82	0.00820312
ENSG00000162817.6	C1orf115	E60_E82	6.53912e-05			ENSG00000135047.14	CTSL	E60_E82	1.27565e-13
ENSG00000162836.11	ACP6	E60_E82	0.00252549			ENSG00000135063.17	FAM189A2	E60_E82	1.52477e-07
ENSG00000162849.15	KIF26B	E60_E82	0.000481833			ENSG00000135074.15	ADAM19	E60_E82	0.000303535
ENSG00000162873.14	KLHDC8A	E60_E82	0			ENSG00000135083.14	CCNJL	E60_E82	2.12986e-05
ENSG00000162888.4	C1orf147	E60_E82	0.00894374			ENSG00000135111.15	TBX3	E60_E82	0.000688103
ENSG00000162897.14	FCAMR	E60_E82	0.00209302			ENSG00000135124.14	P2RX4	E60_E82	1.0934e-07
ENSG00000162971.10	TYW5	E60_E82	3.35008e-11			ENSG00000135127.11	BICDL1	E60_E82	6.2186e-05
ENSG00000162989.4	KCNJ3	E60_E82	8.42659e-14			ENSG00000135185.11	TMEM243	E60_E82	0.00671211
ENSG00000162999.12	DUSP19	E60_E82	0.000110333			ENSG00000135218.17	CD36	E60_E82	0.000126665
ENSG00000163041.9	H3F3A	E60_E82	0.00452498			ENSG00000135250.16	SRPK2	E60_E82	0.00256056
ENSG00000163075.12	CFAP221	E60_E82	2.2363e-09			ENSG00000135253.13	KCP	E60_E82	0.000279638
ENSG00000163083.5	INHBB	E60_E82	0.00223535			ENSG00000135272.9	MDFIC	E60_E82	0.00466074
ENSG00000163235.15	TGFA	E60_E82	1.82299e-13			ENSG00000135299.16	ANKRD6	E60_E82	1.52656e-13
ENSG00000163249.10	CCNYL1	E60_E82	0.00702011			ENSG00000135312.6	HTR1B	E60_E82	3.55079e-05
ENSG00000163251.3	FZD5	E60_E82	1.08168e-07			ENSG00000135314.12	KHDC1	E60_E82	1.33671e-13
ENSG00000163257.10	DCAF16	E60_E82	0.00355503			ENSG00000135318.11	NT5E	E60_E82	8.55402e-06
ENSG00000163285.7	GABRG1	E60_E82	0			ENSG00000135324.5	MRAP2	E60_E82	0.000104202
ENSG00000163288.13	GABRB1	E60_E82	9.28924e-13			ENSG00000135333.13	EPHA7	E60_E82	1.45217e-13
ENSG00000163291.14	PAQR3	E60_E82	0.00177619			ENSG00000135338.13	LCA5	E60_E82	5.18472e-09
ENSG00000163293.11	NIPAL1	E60_E82	4.83038e-11			ENSG00000135362.13	PRR5L	E60_E82	0.00229711
ENSG00000163297.16	ANTXR2	E60_E82	1.30507e-12			ENSG00000135363.11	LMO2	E60_E82	1.40221e-13
ENSG00000163312.10	HELQ	E60_E82	0.000727632			ENSG00000135406.13	PRPH	E60_E82	0.00345112
ENSG00000163328.13	GPR155	E60_E82	0.00285595			ENSG00000135407.10	AVIL	E60_E82	3.59647e-05
ENSG00000163347.5	CLDN1	E60_E82	0.000187589			ENSG00000135424.15	ITGA7	E60_E82	8.84678e-06
ENSG00000163378.13	EOGT	E60_E82	2.24715e-06			ENSG00000135436.8	FAM186B	E60_E82	0.000292398
ENSG00000163421.8	PROK2	E60_E82	2.52162e-07			ENSG00000135439.11	AGAP2	E60_E82	6.81676e-09
ENSG00000163449.10	TMEM169	E60_E82	0.000865639			ENSG00000135447.16	PPP1R1A	E60_E82	2.98864e-05
ENSG00000163472.18	TMEM79	E60_E82	0.000723231			ENSG00000135472.8	FAIM2	E60_E82	8.5378e-05
ENSG00000163501.6	IHH	E60_E82	3.49948e-06			ENSG00000135473.14	PAN2	E60_E82	0.00250241
ENSG00000163520.13	FBLN2	E60_E82	2.33094e-05			ENSG00000135502.17	SLC26A10	E60_E82	1.26925e-08
ENSG00000163545.8	NUAK2	E60_E82	0.00121003			ENSG00000135525.18	MAP7	E60_E82	8.0816e-05
ENSG00000163596.16	ICA1L	E60_E82	0.000688521			ENSG00000135540.11	NHSL1	E60_E82	4.19995e-11
ENSG00000163597.14	SNHG16	E60_E82	0.000181991			ENSG00000135541.20	AHI1	E60_E82	0.00248432
ENSG00000163607.15	GTPBP8	E60_E82	1.15815e-08			ENSG00000135547.8	HEY2	E60_E82	1.26296e-09
ENSG00000163629.12	PTPN13	E60_E82	0			ENSG00000135577.4	NMBR	E60_E82	9.04348e-07
ENSG00000163637.11	PRICKLE2	E60_E82	1.55975e-12			ENSG00000135596.17	MICAL1	E60_E82	0.00852223
ENSG00000163638.13	ADAMTS9	E60_E82	0			ENSG00000135604.9	STX11	E60_E82	0.00990067
ENSG00000163660.11	CCNL1	E60_E82	0.000506955			ENSG00000135605.12	TEC	E60_E82	1.92846e-13
ENSG00000163673.7	DCLK3	E60_E82	2.92722e-09			ENSG00000135636.13	DYSF	E60_E82	0.00164107
ENSG00000163682.15	RPL9	E60_E82	0.00912717			ENSG00000135709.12	KIAA0513	E60_E82	0.00285889
ENSG00000163689.19	C3orf67	E60_E82	0.00275534			ENSG00000135722.8	FBXL8	E60_E82	0.000970074
ENSG00000163697.16	APBB2	E60_E82	0.00144252			ENSG00000135723.13	FHOD1	E60_E82	6.88973e-10
ENSG00000163719.19	MTMR14	E60_E82	1.57719e-06			ENSG00000135736.5	CCDC102A	E60_E82	0.00236841
ENSG00000163738.18	MTHFD2L	E60_E82	0.00388546			ENSG00000135740.16	SLC9A5	E60_E82	1.39777e-13
ENSG00000163749.17	CCDC158	E60_E82	4.02574e-06			ENSG00000135744.7	AGT	E60_E82	0.000408194
ENSG00000163755.8	HPS3	E60_E82	0			ENSG00000135824.12	RGS8	E60_E82	1.77928e-07
ENSG00000163795.13	ZNF513	E60_E82	2.48042e-08			ENSG00000135835.10	KIAA1614	E60_E82	0.00010823
ENSG00000163803.12	PLB1	E60_E82	0.000222355			ENSG00000135837.15	CEP350	E60_E82	0.000669685
ENSG00000163827.12	LRRC2	E60_E82	0.00111946			ENSG00000135838.13	NPL	E60_E82	0.000230062
ENSG00000163873.9	GRIK3	E60_E82	0			ENSG00000135842.16	FAM129A	E60_E82	4.73209e-05
ENSG00000163879.10	DNALI1	E60_E82	8.7243e-05			ENSG00000135862.5	LAMC1	E60_E82	2.39733e-05
ENSG00000163888.3	CAMK2N2	E60_E82	7.14601e-11			ENSG00000135870.11	RC3H1	E60_E82	5.91334e-05
ENSG00000163914.4	RHO	E60_E82	0.0096199			ENSG00000135899.16	SP110	E60_E82	0.00572747
ENSG00000163918.10	RFC4	E60_E82	1.43714e-08			ENSG00000135912.10	TTLL4	E60_E82	0.00125403
ENSG00000163935.13	SFMBT1	E60_E82	0.00217634			ENSG00000135914.5	HTR2B	E60_E82	2.19186e-07
ENSG00000163947.11	ARHGEF3	E60_E82	0.00182191			ENSG00000135917.13	SLC19A3	E60_E82	5.54897e-09
ENSG00000163960.11	UBXN7	E60_E82	0.00214318			ENSG00000135919.12	SERPINE2	E60_E82	2.81794e-07
ENSG00000163995.19	ABLIM2	E60_E82	0			ENSG00000135926.13	TMBIM1	E60_E82	4.25848e-07
ENSG00000164002.11	EXO5	E60_E82	0.00324055			ENSG00000135929.8	CYP27A1	E60_E82	2.49324e-11
ENSG00000164056.10	SPRY1	E60_E82	0.000120941			ENSG00000135966.12	TGFBRAP1	E60_E82	0.000945534
ENSG00000164070.11	HSPA4L	E60_E82	3.89785e-05			ENSG00000136040.8	PLXNC1	E60_E82	9.63674e-14
ENSG00000164082.14	GRM2	E60_E82	6.63445e-07			ENSG00000136048.13	DRAM1	E60_E82	2.39604e-05
ENSG00000164086.9	DUSP7	E60_E82	0			ENSG00000136052.9	SLC41A2	E60_E82	2.46247e-13
ENSG00000164099.3	PRSS12	E60_E82	0			ENSG00000136068.14	FLNB	E60_E82	1.60901e-10
ENSG00000164100.8	NDST3	E60_E82	4.83162e-08			ENSG00000136099.13	PCDH8	E60_E82	0.00285999
ENSG00000164106.7	SCRG1	E60_E82	1.52252e-05			ENSG00000136104.19	RNASEH2B	E60_E82	0.00408636
ENSG00000164116.16	GUCY1A3	E60_E82	0			ENSG00000136111.12	TBC1D4	E60_E82	2.62077e-06
ENSG00000164128.6	NPY1R	E60_E82	6.9215e-06			ENSG00000136114.15	THSD1	E60_E82	4.96408e-08
ENSG00000164185.5	ZNF474	E60_E82	0.000136936			ENSG00000136153.19	LMO7	E60_E82	1.50657e-13
ENSG00000164211.12	STARD4	E60_E82	0			ENSG00000136158.11	SPRY2	E60_E82	1.23568e-13
ENSG00000164237.8	CMBL	E60_E82	0.00424934			ENSG00000136160.14	EDNRB	E60_E82	0.000652715
ENSG00000164244.20	PRRC1	E60_E82	9.06536e-06			ENSG00000136235.15	GPNMB	E60_E82	5.15803e-06
ENSG00000164306.10	PRIMPOL	E60_E82	0.00216784			ENSG00000136237.18	RAPGEF5	E60_E82	1.62789e-09
ENSG00000164398.12	ACSL6	E60_E82	0.000414773			ENSG00000136250.11	AOAH	E60_E82	1.65821e-09
ENSG00000164403.14	SHROOM1	E60_E82	0.00958243			ENSG00000136280.15	CCM2	E60_E82	0.00650507
ENSG00000164404.8	GDF9	E60_E82	0			ENSG00000136297.14	MMD2	E60_E82	2.22454e-07
ENSG00000164484.11	TMEM200A	E60_E82	0			ENSG00000136367.13	ZFHX2	E60_E82	0.00144604
ENSG00000164542.12	KIAA0895	E60_E82	7.68634e-06			ENSG00000136383.6	ALPK3	E60_E82	4.93425e-07
ENSG00000164574.15	GALNT10	E60_E82	2.18603e-13			ENSG00000136436.14	CALCOCO2	E60_E82	5.56276e-06
ENSG00000164604.12	GPR85	E60_E82	1.35574e-09			ENSG00000136463.7	TACO1	E60_E82	1.48127e-05
ENSG00000164616.15	FBXL21	E60_E82	0.00811714			ENSG00000136518.16	ACTL6A	E60_E82	7.08167e-06
ENSG00000164626.8	KCNK5	E60_E82	6.52928e-08			ENSG00000136521.12	NDUFB5	E60_E82	0.00308498
ENSG00000164651.16	SP8	E60_E82	5.31873e-08			ENSG00000136535.14	TBR1	E60_E82	9.64784e-14
ENSG00000164659.14	KIAA1324L	E60_E82	4.06087e-08			ENSG00000136560.13	TANK	E60_E82	3.98293e-12
ENSG00000164684.13	ZNF704	E60_E82	1.65756e-13			ENSG00000136630.12	HLX	E60_E82	0.000116271
ENSG00000164742.14	ADCY1	E60_E82	0			ENSG00000136717.14	BIN1	E60_E82	4.77588e-11
ENSG00000164751.14	PEX2	E60_E82	6.31824e-06			ENSG00000136720.6	HS6ST1	E60_E82	0.00195179
ENSG00000164794.8	KCNV1	E60_E82	1.34314e-11			ENSG00000136750.11	GAD2	E60_E82	0.000881287
ENSG00000164796.17	CSMD3	E60_E82	2.81175e-07			ENSG00000136770.10	DNAJC1	E60_E82	8.68509e-07
ENSG00000164808.16	SPIDR	E60_E82	8.03765e-07			ENSG00000136816.15	TOR1B	E60_E82	0.000371054
ENSG00000164841.4	TMEM74	E60_E82	1.23443e-05			ENSG00000136842.13	TMOD1	E60_E82	4.32233e-09
ENSG00000164929.16	BAALC	E60_E82	9.21556e-08			ENSG00000136859.9	ANGPTL2	E60_E82	3.50347e-09
ENSG00000164941.13	INTS8	E60_E82	0.000966883			ENSG00000136867.10	SLC31A2	E60_E82	3.05748e-06
ENSG00000164989.15	CCDC171	E60_E82	1.17928e-12			ENSG00000136883.12	KIF12	E60_E82	2.0365e-06
ENSG00000165023.6	DIRAS2	E60_E82	4.71535e-11			ENSG00000136935.13	GOLGA1	E60_E82	1.52212e-13
ENSG00000165029.15	ABCA1	E60_E82	1.63145e-10			ENSG00000136940.13	PDCL	E60_E82	1.81289e-06
ENSG00000165084.15	C8orf34	E60_E82	6.3185e-12			ENSG00000136997.15	MYC	E60_E82	1.58335e-05
ENSG00000165091.15	TMC1	E60_E82	1.20437e-05			ENSG00000137070.17	IL11RA	E60_E82	2.36805e-09
ENSG00000165124.17	SVEP1	E60_E82	0			ENSG00000137076.19	TLN1	E60_E82	2.70281e-07
ENSG00000165185.14	KIAA1958	E60_E82	5.6409e-07			ENSG00000137142.4	IGFBPL1	E60_E82	2.78132e-11
ENSG00000165186.10	PTCHD1	E60_E82	0			ENSG00000137168.7	PPIL1	E60_E82	0.000359265
ENSG00000165194.15	PCDH19	E60_E82	1.09598e-11			ENSG00000137177.19	KIF13A	E60_E82	1.54876e-13
ENSG00000165300.7	SLITRK5	E60_E82	0.00403387			ENSG00000137185.11	ZSCAN9	E60_E82	0.00139135
ENSG00000165359.14	INTS6L	E60_E82	0.000851905			ENSG00000137204.14	SLC22A7	E60_E82	0.00532849
ENSG00000165416.14	SUGT1	E60_E82	0.0025547			ENSG00000137221.14	TJAP1	E60_E82	9.38887e-06
ENSG00000165424.6	ZCCHC24	E60_E82	0.00222715			ENSG00000137252.9	HCRTR2	E60_E82	9.73666e-14
ENSG00000165458.13	INPPL1	E60_E82	1.73789e-06			ENSG00000137266.14	SLC22A23	E60_E82	0.000231004
ENSG00000165490.12	DDIAS	E60_E82	0.00254232			ENSG00000137269.14	LRRC1	E60_E82	4.58701e-11
ENSG00000165494.11	PCF11	E60_E82	0.00315498			ENSG00000137275.13	RIPK1	E60_E82	1.16351e-13
ENSG00000165495.15	PKNOX2	E60_E82	6.87299e-06			ENSG00000137393.9	RNF144B	E60_E82	0.000806924
ENSG00000165521.15	EML5	E60_E82	6.85567e-05			ENSG00000137413.15	TAF8	E60_E82	0.000168117
ENSG00000165568.17	AKR1E2	E60_E82	0.00166067			ENSG00000137474.19	MYO7A	E60_E82	0.000107424
ENSG00000165644.10	COMTD1	E60_E82	2.44133e-06			ENSG00000137491.14	SLCO2B1	E60_E82	8.89047e-06
ENSG00000165675.16	ENOX2	E60_E82	0			ENSG00000137502.9	RAB30	E60_E82	1.09717e-11
ENSG00000165684.4	SNAPC4	E60_E82	0.000699294			ENSG00000137507.11	LRRC32	E60_E82	4.92445e-05
ENSG00000165730.14	STOX1	E60_E82	0.00124059			ENSG00000137509.10	PRCP	E60_E82	0.000534091
ENSG00000165801.9	ARHGEF40	E60_E82	6.17767e-08			ENSG00000137573.13	SULF1	E60_E82	6.06238e-11
ENSG00000165804.15	ZNF219	E60_E82	0.000302803			ENSG00000137628.16	DDX60	E60_E82	0.00436809
ENSG00000165868.13	HSPA12A	E60_E82	5.52571e-05			ENSG00000137672.12	TRPC6	E60_E82	0.00031326
ENSG00000165886.4	UBTD1	E60_E82	0.00538298			ENSG00000137693.13	YAP1	E60_E82	0.00121384
ENSG00000165895.17	ARHGAP42	E60_E82	0.00623124			ENSG00000137700.16	SLC37A4	E60_E82	5.16475e-05
ENSG00000165935.9	SMCO2	E60_E82	0.000683804			ENSG00000137710.14	RDX	E60_E82	0.000102928
ENSG00000165983.14	PTER	E60_E82	0.000379418			ENSG00000137720.7	C11orf1	E60_E82	2.03062e-09
ENSG00000165985.9	C1QL3	E60_E82	0.00476126			ENSG00000137747.15	TMPRSS13	E60_E82	3.07701e-08
ENSG00000165996.13	HACD1	E60_E82	1.02665e-08			ENSG00000137770.13	CTDSPL2	E60_E82	0.00167104
ENSG00000166006.12	KCNC2	E60_E82	0			ENSG00000137801.10	THBS1	E60_E82	7.6292e-10
ENSG00000166025.17	AMOTL1	E60_E82	1.93931e-05			ENSG00000137802.13	MAPKBP1	E60_E82	2.79523e-07
ENSG00000166073.9	GPR176	E60_E82	0			ENSG00000137806.8	NDUFAF1	E60_E82	0.000989052
ENSG00000166147.13	FBN1	E60_E82	0			ENSG00000137819.13	PAQR5	E60_E82	9.49952e-05
ENSG00000166164.15	BRD7	E60_E82	6.13823e-11			ENSG00000137831.14	UACA	E60_E82	1.59761e-13
ENSG00000166165.12	CKB	E60_E82	0.00938526			ENSG00000137841.11	PLCB2	E60_E82	8.8383e-10
ENSG00000166199.12	ALKBH3	E60_E82	2.99127e-10			ENSG00000137843.11	PAK6	E60_E82	1.45772e-13
ENSG00000166250.11	CLMP	E60_E82	5.39913e-12			ENSG00000137857.17	DUOX1	E60_E82	0.00019737
ENSG00000166260.10	COX11	E60_E82	0.00921391			ENSG00000137868.18	STRA6	E60_E82	0.00631983
ENSG00000166262.15	FAM227B	E60_E82	0.000134733			ENSG00000137880.5	GCHFR	E60_E82	1.25846e-10
ENSG00000166275.15	BORCS7	E60_E82	5.59928e-05			ENSG00000137959.15	IFI44L	E60_E82	0.00193581
ENSG00000166292.11	TMEM100	E60_E82	0.00538124			ENSG00000137962.12	ARHGAP29	E60_E82	0.00242711
ENSG00000166342.18	NETO1	E60_E82	5.55705e-11			ENSG00000137965.10	IFI44	E60_E82	7.37521e-13
ENSG00000166391.14	MOGAT2	E60_E82	4.49954e-05			ENSG00000137968.16	SLC44A5	E60_E82	1.48437e-13
ENSG00000166484.19	MAPK7	E60_E82	0.00469728			ENSG00000138028.14	CGREF1	E60_E82	4.72153e-08
ENSG00000166508.17	MCM7	E60_E82	4.32531e-05			ENSG00000138031.14	ADCY3	E60_E82	7.21309e-10
ENSG00000166526.16	ZNF3	E60_E82	4.2355e-13			ENSG00000138061.11	CYP1B1	E60_E82	2.00633e-07
ENSG00000166532.15	RIMKLB	E60_E82	0.00571635			ENSG00000138074.14	SLC5A6	E60_E82	0.00824371
ENSG00000166546.13	BEAN1	E60_E82	0			ENSG00000138080.13	EMILIN1	E60_E82	0.00226758
ENSG00000166582.9	CENPV	E60_E82	0			ENSG00000138092.10	CENPO	E60_E82	2.57428e-07
ENSG00000166589.12	CDH16	E60_E82	0.00017958			ENSG00000138119.16	MYOF	E60_E82	0.000164227
ENSG00000166669.13	ATF7IP2	E60_E82	0.000145981			ENSG00000138131.3	LOXL4	E60_E82	0.0089843
ENSG00000166676.14	TVP23A	E60_E82	0.00999173			ENSG00000138134.11	STAMBPL1	E60_E82	5.94808e-07
ENSG00000166704.11	ZNF606	E60_E82	1.47467e-05			ENSG00000138172.10	CALHM2	E60_E82	5.94623e-08
ENSG00000166707.10	ZCCHC18	E60_E82	9.03817e-08			ENSG00000138182.14	KIF20B	E60_E82	0.00293572
ENSG00000166750.9	SLFN5	E60_E82	5.86357e-08			ENSG00000138207.13	RBP4	E60_E82	5.12864e-10
ENSG00000166788.9	SAAL1	E60_E82	5.8857e-06			ENSG00000138231.12	DBR1	E60_E82	0.00161881
ENSG00000166793.10	YPEL4	E60_E82	2.69288e-07			ENSG00000138311.15	ZNF365	E60_E82	1.54099e-13
ENSG00000166821.8	PEX11A	E60_E82	6.76023e-05			ENSG00000138336.8	TET1	E60_E82	0.000106143
ENSG00000166839.16	ANKDD1A	E60_E82	0.00312693			ENSG00000138376.10	BARD1	E60_E82	6.90975e-05
ENSG00000166863.11	TAC3	E60_E82	3.49587e-11			ENSG00000138378.17	STAT4	E60_E82	0.000718638
ENSG00000166897.14	ELFN2	E60_E82	0.00114172			ENSG00000138386.16	NAB1	E60_E82	2.35478e-13
ENSG00000166946.13	CCNDBP1	E60_E82	0.00675927			ENSG00000138399.17	FASTKD1	E60_E82	0.000950999
ENSG00000166965.12	RCCD1	E60_E82	3.41372e-06			ENSG00000138413.13	IDH1	E60_E82	0.000469163
ENSG00000167074.14	TEF	E60_E82	1.21562e-05			ENSG00000138434.16	SSFA2	E60_E82	4.32806e-09
ENSG00000167094.15	TTC16	E60_E82	2.71614e-06			ENSG00000138439.11	FAM117B	E60_E82	0.00917459
ENSG00000167100.14	SAMD14	E60_E82	0.00025035			ENSG00000138496.16	PARP9	E60_E82	8.96338e-06
ENSG00000167103.11	PIP5KL1	E60_E82	0.00804484			ENSG00000138604.9	GLCE	E60_E82	1.42775e-13
ENSG00000167105.7	TMEM92	E60_E82	0.00388969			ENSG00000138615.5	CILP	E60_E82	7.3248e-05
ENSG00000167107.12	ACSF2	E60_E82	3.1966e-08			ENSG00000138617.14	PARP16	E60_E82	4.58128e-08
ENSG00000167123.18	CERCAM	E60_E82	0.000477615			ENSG00000138622.3	HCN4	E60_E82	2.86348e-07
ENSG00000167182.13	SP2	E60_E82	0.0042072			ENSG00000138639.17	ARHGAP24	E60_E82	8.59265e-06
ENSG00000167191.11	GPRC5B	E60_E82	7.15479e-08			ENSG00000138650.8	PCDH10	E60_E82	2.8669e-11
ENSG00000167207.11	NOD2	E60_E82	4.26795e-05			ENSG00000138660.11	AP1AR	E60_E82	0.00123918
ENSG00000167264.17	DUS2	E60_E82	9.73048e-10			ENSG00000138670.17	RASGEF1B	E60_E82	4.38355e-11
ENSG00000167280.16	ENGASE	E60_E82	0.000767751			ENSG00000138675.16	FGF5	E60_E82	0.00350839
ENSG00000167306.19	MYO5B	E60_E82	7.88562e-06			ENSG00000138685.12	FGF2	E60_E82	1.3139e-07
ENSG00000167378.8	IRGQ	E60_E82	0.000593865			ENSG00000138696.10	BMPR1B	E60_E82	0.00192582
ENSG00000167384.10	ZNF180	E60_E82	0.00258685			ENSG00000138735.15	PDE5A	E60_E82	5.74497e-09
ENSG00000167395.10	ZNF646	E60_E82	0.000615825			ENSG00000138738.10	PRDM5	E60_E82	0.000583661
ENSG00000167460.14	TPM4	E60_E82	0.00175915			ENSG00000138767.12	CNOT6L	E60_E82	0.00110079
ENSG00000167491.17	GATAD2A	E60_E82	1.83051e-08			ENSG00000138772.12	ANXA3	E60_E82	0.00143172
ENSG00000167543.15	TP53I13	E60_E82	3.73083e-05			ENSG00000138785.14	INTS12	E60_E82	0.00685316
ENSG00000167549.18	CORO6	E60_E82	1.32062e-11			ENSG00000138792.9	ENPEP	E60_E82	2.02248e-08
ENSG00000167553.14	TUBA1C	E60_E82	3.56614e-09			ENSG00000138795.9	LEF1	E60_E82	0.00474434
ENSG00000167670.15	CHAF1A	E60_E82	0.000421696			ENSG00000138821.12	SLC39A8	E60_E82	0.0087074
ENSG00000167693.16	NXN	E60_E82	2.25003e-10			ENSG00000138829.11	FBN2	E60_E82	1.281e-10
ENSG00000167700.8	MFSD3	E60_E82	0.00123134			ENSG00000138835.22	RGS3	E60_E82	5.74606e-05
ENSG00000167747.13	C19orf48	E60_E82	4.70723e-12			ENSG00000139044.10	B4GALNT3	E60_E82	8.03524e-12
ENSG00000167964.12	RAB26	E60_E82	8.8716e-06			ENSG00000139083.10	ETV6	E60_E82	1.43076e-07
ENSG00000167992.12	VWCE	E60_E82	3.34313e-05			ENSG00000139155.8	SLCO1C1	E60_E82	7.8899e-06
ENSG00000168010.10	ATG16L2	E60_E82	0.000438578			ENSG00000139173.9	TMEM117	E60_E82	1.38355e-07
ENSG00000168026.17	TTC21A	E60_E82	0.00152658			ENSG00000139174.10	PRICKLE1	E60_E82	7.33065e-08
ENSG00000168038.10	ULK4	E60_E82	0.000678953			ENSG00000139178.10	C1RL	E60_E82	2.2076e-06
ENSG00000168081.8	PNOC	E60_E82	1.20872e-07			ENSG00000139190.16	VAMP1	E60_E82	0.000194686
ENSG00000168096.14	ANKS3	E60_E82	0.000876208			ENSG00000139192.11	TAPBPL	E60_E82	3.21946e-11
ENSG00000168124.2	OR1F1	E60_E82	1.78494e-08			ENSG00000139194.7	RBP5	E60_E82	0.00345231
ENSG00000168137.15	SETD5	E60_E82	0.00693924			ENSG00000139209.15	SLC38A4	E60_E82	1.70406e-06
ENSG00000168152.12	THAP9	E60_E82	1.82733e-11			ENSG00000139219.17	COL2A1	E60_E82	2.47093e-05
ENSG00000168214.20	RBPJ	E60_E82	6.63719e-08			ENSG00000139263.11	LRIG3	E60_E82	0.00927554
ENSG00000168246.5	UBTD2	E60_E82	1.0324e-12			ENSG00000139318.7	DUSP6	E60_E82	7.52279e-07
ENSG00000168268.10	NT5DC2	E60_E82	0.00576783			ENSG00000139329.4	LUM	E60_E82	0.00419201
ENSG00000168298.6	HIST1H1E	E60_E82	4.44963e-07			ENSG00000139330.5	KERA	E60_E82	0.00151196
ENSG00000168303.6	MPLKIP	E60_E82	7.09094e-05			ENSG00000139352.3	ASCL1	E60_E82	6.71511e-09
ENSG00000168309.16	FAM107A	E60_E82	0.0058379			ENSG00000139354.10	GAS2L3	E60_E82	1.36535e-10
ENSG00000168314.17	MOBP	E60_E82	0.00829398			ENSG00000139364.10	TMEM132B	E60_E82	3.27919e-11
ENSG00000168427.8	KLHL30	E60_E82	0.00735356			ENSG00000139370.10	SLC15A4	E60_E82	0.000856398
ENSG00000168481.8	LGI3	E60_E82	8.53551e-09			ENSG00000139410.14	SDSL	E60_E82	0.00136032
ENSG00000168487.17	BMP1	E60_E82	2.54445e-11			ENSG00000139428.11	MMAB	E60_E82	1.38846e-05
ENSG00000168502.17	MTCL1	E60_E82	0.000232129			ENSG00000139437.17	TCHP	E60_E82	1.27252e-07
ENSG00000168509.19	HFE2	E60_E82	0.00319458			ENSG00000139438.5	FAM222A	E60_E82	6.37074e-06
ENSG00000168517.10	HEXIM2	E60_E82	0.00554774			ENSG00000139445.17	FOXN4	E60_E82	0.00134976
ENSG00000168528.11	SERINC2	E60_E82	0			ENSG00000139517.7	LNX2	E60_E82	2.01061e-13
ENSG00000168539.3	CHRM1	E60_E82	0.000258026			ENSG00000139531.12	SUOX	E60_E82	9.4702e-14
ENSG00000168546.10	GFRA2	E60_E82	0			ENSG00000139546.10	TARBP2	E60_E82	4.28161e-05
ENSG00000168589.14	DYNLRB2	E60_E82	1.4148e-08			ENSG00000139567.12	ACVRL1	E60_E82	0.00557014
ENSG00000168675.18	LDLRAD4	E60_E82	0			ENSG00000139597.17	N4BP2L1	E60_E82	2.34257e-13
ENSG00000168702.17	LRP1B	E60_E82	1.42652e-09			ENSG00000139624.12	CERS5	E60_E82	1.05401e-06
ENSG00000168743.12	NPNT	E60_E82	0			ENSG00000139631.18	CSAD	E60_E82	1.55187e-09
ENSG00000168758.10	SEMA4C	E60_E82	1.36467e-06			ENSG00000139641.12	ESYT1	E60_E82	1.39111e-13
ENSG00000168772.10	CXXC4	E60_E82	0			ENSG00000139645.9	ANKRD52	E60_E82	3.9127e-10
ENSG00000168806.7	LCMT2	E60_E82	3.38299e-05			ENSG00000139679.15	LPAR6	E60_E82	0.000918417
ENSG00000168811.6	IL12A	E60_E82	0.00332495			ENSG00000139725.7	RHOF	E60_E82	1.92428e-09
ENSG00000168818.9	STX18	E60_E82	6.62493e-11			ENSG00000139793.18	MBNL2	E60_E82	0.000106284
ENSG00000168826.15	ZBTB49	E60_E82	1.14917e-08			ENSG00000139800.8	ZIC5	E60_E82	0.00312838
ENSG00000168830.7	HTR1E	E60_E82	0.00352802			ENSG00000139874.5	SSTR1	E60_E82	1.90227e-09
ENSG00000168843.13	FSTL5	E60_E82	8.35997e-05			ENSG00000139899.10	CBLN3	E60_E82	0.000336015
ENSG00000168884.14	TNIP2	E60_E82	0.000838853			ENSG00000139926.15	FRMD6	E60_E82	0.000293496
ENSG00000168917.8	SLC35G2	E60_E82	0.00725389			ENSG00000139946.9	PELI2	E60_E82	1.53988e-13
ENSG00000168952.15	STXBP6	E60_E82	0			ENSG00000139971.15	C14orf37	E60_E82	2.19554e-07
ENSG00000168994.13	PXDC1	E60_E82	4.29687e-07			ENSG00000139973.16	SYT16	E60_E82	0.00387182
ENSG00000169006.6	NTSR2	E60_E82	0.000225007			ENSG00000140044.12	JDP2	E60_E82	0.000184532
ENSG00000169035.11	KLK7	E60_E82	0.00101913			ENSG00000140092.14	FBLN5	E60_E82	3.39771e-10
ENSG00000169071.14	ROR2	E60_E82	0.00865612			ENSG00000140107.10	SLC25A47	E60_E82	0.000730031
ENSG00000169105.7	CHST14	E60_E82	0.000615439			ENSG00000140265.12	ZSCAN29	E60_E82	4.16498e-05
ENSG00000169129.14	AFAP1L2	E60_E82	3.40962e-06			ENSG00000140299.11	BNIP2	E60_E82	0.00278492
ENSG00000169139.11	UBE2V2	E60_E82	0.00101827			ENSG00000140365.15	COMMD4	E60_E82	1.96395e-05
ENSG00000169155.9	ZBTB43	E60_E82	0.00271564			ENSG00000140398.13	NEIL1	E60_E82	5.67957e-12
ENSG00000169181.12	GSG1L	E60_E82	0.00233954			ENSG00000140400.15	MAN2C1	E60_E82	5.1606e-10
ENSG00000169213.6	RAB3B	E60_E82	0			ENSG00000140416.19	TPM1	E60_E82	1.66548e-08
ENSG00000169224.12	GCSAML	E60_E82	7.00381e-08			ENSG00000140451.12	PIF1	E60_E82	0.00975937
ENSG00000169242.11	EFNA1	E60_E82	8.9916e-06			ENSG00000140455.16	USP3	E60_E82	3.19444e-12
ENSG00000169297.7	NR0B1	E60_E82	0.00321107			ENSG00000140465.13	CYP1A1	E60_E82	1.38175e-11
ENSG00000169375.15	SIN3A	E60_E82	0.0015981			ENSG00000140470.13	ADAMTS17	E60_E82	5.58158e-06
ENSG00000169379.15	ARL13B	E60_E82	2.24885e-07			ENSG00000140479.16	PCSK6	E60_E82	4.88882e-07
ENSG00000169432.14	SCN9A	E60_E82	0			ENSG00000140497.16	SCAMP2	E60_E82	0.00144441
ENSG00000169436.16	COL22A1	E60_E82	0.00470273			ENSG00000140511.11	HAPLN3	E60_E82	4.27363e-08
ENSG00000169439.11	SDC2	E60_E82	0.00015878			ENSG00000140519.12	RHCG	E60_E82	1.52323e-13
ENSG00000169564.6	PCBP1	E60_E82	0.0030085			ENSG00000140534.13	TICRR	E60_E82	0.0029264
ENSG00000169660.15	HEXDC	E60_E82	4.66608e-07			ENSG00000140545.14	MFGE8	E60_E82	3.99544e-07
ENSG00000169696.15	ASPSCR1	E60_E82	8.23683e-08			ENSG00000140557.11	ST8SIA2	E60_E82	0.00624293
ENSG00000169814.12	BTD	E60_E82	1.85558e-09			ENSG00000140564.10	FURIN	E60_E82	0.00124956
ENSG00000169855.19	ROBO1	E60_E82	6.98653e-06			ENSG00000140575.12	IQGAP1	E60_E82	8.3219e-10
ENSG00000169884.13	WNT10B	E60_E82	0			ENSG00000140577.15	CRTC3	E60_E82	9.63057e-09
ENSG00000169891.17	REPS2	E60_E82	0			ENSG00000140598.13	EFL1	E60_E82	1.24727e-07
ENSG00000169933.12	FRMPD4	E60_E82	8.20662e-06			ENSG00000140650.11	PMM2	E60_E82	3.08049e-06
ENSG00000169946.13	ZFPM2	E60_E82	0			ENSG00000140675.12	SLC5A2	E60_E82	3.6062e-05
ENSG00000169991.10	IFFO2	E60_E82	0			ENSG00000140682.18	TGFB1I1	E60_E82	2.49897e-05
ENSG00000170011.13	MYRIP	E60_E82	0			ENSG00000140749.8	IGSF6	E60_E82	0.000512255
ENSG00000170017.12	ALCAM	E60_E82	0			ENSG00000140750.16	ARHGAP17	E60_E82	8.68916e-12
ENSG00000170035.15	UBE2E3	E60_E82	8.49257e-05			ENSG00000140807.6	NKD1	E60_E82	1.87101e-07
ENSG00000170037.13	CNTROB	E60_E82	0			ENSG00000140832.9	MARVELD3	E60_E82	6.0449e-07
ENSG00000170049.9	KCNAB3	E60_E82	0.000843149			ENSG00000140848.16	CPNE2	E60_E82	1.53655e-13
ENSG00000170175.10	CHRNB1	E60_E82	8.85887e-06			ENSG00000140931.19	CMTM3	E60_E82	3.90697e-05
ENSG00000170190.15	SLC16A5	E60_E82	0			ENSG00000140937.13	CDH11	E60_E82	9.51461e-14
ENSG00000170340.10	B3GNT2	E60_E82	3.68718e-05			ENSG00000140939.14	NOL3	E60_E82	1.20015e-13
ENSG00000170345.9	FOS	E60_E82	0.00829073			ENSG00000140948.11	ZCCHC14	E60_E82	0.000531948
ENSG00000170385.9	SLC30A1	E60_E82	1.14102e-09			ENSG00000140983.13	RHOT2	E60_E82	1.28674e-05
ENSG00000170412.16	GPRC5C	E60_E82	2.66993e-05			ENSG00000140987.19	ZSCAN32	E60_E82	2.90906e-05
ENSG00000170419.10	VSTM2A	E60_E82	2.74016e-08			ENSG00000141012.12	GALNS	E60_E82	0.00223611
ENSG00000170485.16	NPAS2	E60_E82	0			ENSG00000141013.15	GAS8	E60_E82	1.44696e-10
ENSG00000170522.9	ELOVL6	E60_E82	0.00787496			ENSG00000141068.13	KSR1	E60_E82	8.13226e-07
ENSG00000170542.5	SERPINB9	E60_E82	0.00894191			ENSG00000141179.13	PCTP	E60_E82	1.4766e-13
ENSG00000170647.3	TMEM133	E60_E82	0.00570109			ENSG00000141198.13	TOM1L1	E60_E82	0.00266836
ENSG00000170743.16	SYT9	E60_E82	0.00167412			ENSG00000141295.13	SCRN2	E60_E82	1.88532e-05
ENSG00000170779.10	CDCA4	E60_E82	1.10082e-07			ENSG00000141314.12	RHBDL3	E60_E82	8.3918e-09
ENSG00000170786.12	SDR16C5	E60_E82	4.6061e-05			ENSG00000141338.13	ABCA8	E60_E82	2.08787e-05
ENSG00000170854.17	MINA	E60_E82	0			ENSG00000141433.12	ADCYAP1	E60_E82	4.50868e-07
ENSG00000170893.3	TRH	E60_E82	3.88697e-09			ENSG00000141441.15	GAREM1	E60_E82	5.96467e-12
ENSG00000170917.13	NUDT6	E60_E82	1.811e-10			ENSG00000141447.16	OSBPL1A	E60_E82	8.58157e-11
ENSG00000170925.3	TEX13B	E60_E82	0.00309819			ENSG00000141449.14	GREB1L	E60_E82	0.000458138
ENSG00000170961.6	HAS2	E60_E82	6.83265e-09			ENSG00000141503.15	MINK1	E60_E82	8.91276e-12
ENSG00000171004.17	HS6ST2	E60_E82	1.77454e-08			ENSG00000141527.16	CARD14	E60_E82	0.00165461
ENSG00000171155.7	C1GALT1C1	E60_E82	0.008445			ENSG00000141540.10	TTYH2	E60_E82	5.17527e-05
ENSG00000171189.17	GRIK1	E60_E82	1.81074e-09			ENSG00000141542.10	RAB40B	E60_E82	1.17906e-13
ENSG00000171243.7	SOSTDC1	E60_E82	0			ENSG00000141570.10	CBX8	E60_E82	2.05718e-06
ENSG00000171303.6	KCNK3	E60_E82	3.14293e-06			ENSG00000141639.11	MAPK4	E60_E82	1.01918e-13
ENSG00000171316.11	CHD7	E60_E82	4.03798e-06			ENSG00000141664.9	ZCCHC2	E60_E82	5.59376e-09
ENSG00000171345.13	KRT19	E60_E82	0.00409095			ENSG00000141668.9	CBLN2	E60_E82	1.44773e-13
ENSG00000171444.17	MCC	E60_E82	1.56264e-10			ENSG00000141696.12	P3H4	E60_E82	1.1129e-08
ENSG00000171450.5	CDK5R2	E60_E82	0			ENSG00000141736.13	ERBB2	E60_E82	0.000215174
ENSG00000171453.17	POLR1C	E60_E82	0.00265275			ENSG00000141748.12	ARL5C	E60_E82	0.00526851
ENSG00000171476.21	HOPX	E60_E82	3.20553e-05			ENSG00000141753.6	IGFBP4	E60_E82	1.50768e-13
ENSG00000171488.14	LRRC8C	E60_E82	0			ENSG00000141756.18	FKBP10	E60_E82	4.8669e-08
ENSG00000171503.11	ETFDH	E60_E82	0.00758889			ENSG00000141854.8	MIR1199	E60_E82	4.9023e-07
ENSG00000171509.15	RXFP1	E60_E82	6.82243e-12			ENSG00000141905.17	NFIC	E60_E82	9.90531e-06
ENSG00000171522.5	PTGER4	E60_E82	0.0019274			ENSG00000141956.13	PRDM15	E60_E82	7.15064e-05
ENSG00000171574.17	ZNF584	E60_E82	0.00512698			ENSG00000142046.14	TMEM91	E60_E82	0.00033724
ENSG00000171604.11	CXXC5	E60_E82	2.50908e-07			ENSG00000142102.15	ATHL1	E60_E82	2.45764e-09
ENSG00000171621.13	SPSB1	E60_E82	0.000216337			ENSG00000142149.8	HUNK	E60_E82	0.000917865
ENSG00000171631.14	P2RY6	E60_E82	0.000616102			ENSG00000142173.14	COL6A2	E60_E82	1.27121e-13
ENSG00000171657.5	GPR82	E60_E82	0.00099347			ENSG00000142227.10	EMP3	E60_E82	3.04731e-07
ENSG00000171714.10	ANO5	E60_E82	0			ENSG00000142279.12	WTIP	E60_E82	1.10794e-08
ENSG00000171724.2	VAT1L	E60_E82	2.83923e-08			ENSG00000142303.13	ADAMTS10	E60_E82	5.22963e-05
ENSG00000171729.13	TMEM51	E60_E82	0			ENSG00000142327.11	RNPEPL1	E60_E82	0.000688831
ENSG00000171766.15	GATM	E60_E82	6.89021e-07			ENSG00000142444.6	C19orf52	E60_E82	0.000342542
ENSG00000171786.5	NHLH1	E60_E82	0			ENSG00000142494.13	SLC47A1	E60_E82	1.44873e-12
ENSG00000171824.13	EXOSC10	E60_E82	0.00218245			ENSG00000142530.10	FAM71E1	E60_E82	0.00189764
ENSG00000171840.11	NINJ2	E60_E82	0.000366441			ENSG00000142552.7	RCN3	E60_E82	3.92074e-07
ENSG00000171940.13	ZNF217	E60_E82	0			ENSG00000142556.18	ZNF614	E60_E82	0.00530767
ENSG00000171951.4	SCG2	E60_E82	1.60085e-08			ENSG00000142611.16	PRDM16	E60_E82	1.57506e-06
ENSG00000171992.12	SYNPO	E60_E82	0			ENSG00000142675.17	CNKSR1	E60_E82	2.69105e-06
ENSG00000172031.6	EPHX4	E60_E82	1.47505e-06			ENSG00000142698.14	C1orf94	E60_E82	0.000209424
ENSG00000172159.15	FRMD3	E60_E82	2.95674e-06			ENSG00000142733.14	MAP3K6	E60_E82	1.47327e-13
ENSG00000172197.10	MBOAT1	E60_E82	1.90934e-08			ENSG00000142751.14	GPN2	E60_E82	0.00503157
ENSG00000172201.11	ID4	E60_E82	3.69243e-09			ENSG00000142798.17	HSPG2	E60_E82	0.000478587
ENSG00000172339.9	ALG14	E60_E82	4.96077e-08			ENSG00000142856.16	ITGB3BP	E60_E82	0.00621303
ENSG00000172348.14	RCAN2	E60_E82	0.000571238			ENSG00000142892.14	PIGK	E60_E82	0.000316889
ENSG00000172350.9	ABCG4	E60_E82	5.71765e-14			ENSG00000142910.15	TINAGL1	E60_E82	7.19141e-05
ENSG00000172361.5	CFAP53	E60_E82	1.81373e-08			ENSG00000142920.16	AZIN2	E60_E82	1.30562e-13
ENSG00000172482.4	AGXT	E60_E82	0.0001819			ENSG00000142959.4	BEST4	E60_E82	1.27751e-07
ENSG00000172493.20	AFF1	E60_E82	0.00170921			ENSG00000142961.14	MOB3C	E60_E82	2.44005e-12
ENSG00000172497.8	ACOT12	E60_E82	2.24864e-05			ENSG00000143013.12	LMO4	E60_E82	1.18905e-13
ENSG00000172530.20	BANP	E60_E82	0.00757255			ENSG00000143036.16	SLC44A3	E60_E82	1.05302e-05
ENSG00000172554.11	SNTG2	E60_E82	7.89473e-11			ENSG00000143061.17	IGSF3	E60_E82	1.51323e-13
ENSG00000172572.6	PDE3A	E60_E82	2.83383e-11			ENSG00000143127.12	ITGA10	E60_E82	2.58672e-11
ENSG00000172575.11	RASGRP1	E60_E82	0			ENSG00000143171.12	RXRG	E60_E82	1.83802e-07
ENSG00000172590.18	MRPL52	E60_E82	0.00060906			ENSG00000143190.21	POU2F1	E60_E82	7.3486e-06
ENSG00000172594.12	SMPDL3A	E60_E82	8.3676e-09			ENSG00000143194.12	MAEL	E60_E82	0.000962086
ENSG00000172638.12	EFEMP2	E60_E82	0.000595086			ENSG00000143195.12	ILDR2	E60_E82	1.37258e-06
ENSG00000172667.10	ZMAT3	E60_E82	0.00299708			ENSG00000143224.17	PPOX	E60_E82	1.61871e-13
ENSG00000172687.13	ZNF738	E60_E82	0.00123748			ENSG00000143303.11	RRNAD1	E60_E82	5.30318e-08
ENSG00000172725.13	CORO1B	E60_E82	0.00449664			ENSG00000143324.13	XPR1	E60_E82	9.51461e-14
ENSG00000172733.11	PURG	E60_E82	0.000231541			ENSG00000143341.11	HMCN1	E60_E82	1.58519e-05
ENSG00000172766.18	NAA16	E60_E82	0.00821072			ENSG00000143369.14	ECM1	E60_E82	0.000499843
ENSG00000172771.11	EFCAB12	E60_E82	6.21357e-09			ENSG00000143375.14	CGN	E60_E82	0.000202335
ENSG00000172795.15	DCP2	E60_E82	7.50035e-05			ENSG00000143379.12	SETDB1	E60_E82	0.000785493
ENSG00000172817.3	CYP7B1	E60_E82	0.00447629			ENSG00000143382.14	ADAMTSL4	E60_E82	4.86057e-08
ENSG00000172830.12	SSH3	E60_E82	0.000806634			ENSG00000143387.12	CTSK	E60_E82	1.61982e-13
ENSG00000172845.13	SP3	E60_E82	0.0006729			ENSG00000143409.15	FAM63A	E60_E82	7.45587e-07
ENSG00000172890.11	NADSYN1	E60_E82	1.44992e-08			ENSG00000143412.9	ANXA9	E60_E82	0.00158767
ENSG00000172936.12	MYD88	E60_E82	0			ENSG00000143416.20	SELENBP1	E60_E82	0.000149453
ENSG00000173040.12	EVC2	E60_E82	2.27056e-06			ENSG00000143418.19	CERS2	E60_E82	1.08079e-07
ENSG00000173085.13	COQ2	E60_E82	6.07122e-05			ENSG00000143434.15	SEMA6C	E60_E82	1.46097e-08
ENSG00000173114.12	LRRN3	E60_E82	0			ENSG00000143493.12	INTS7	E60_E82	3.19833e-08
ENSG00000173171.14	MTX1	E60_E82	3.78843e-07			ENSG00000143498.17	TAF1A	E60_E82	0.00673541
ENSG00000173208.3	ABCD2	E60_E82	3.10086e-05			ENSG00000143499.13	SMYD2	E60_E82	2.24265e-12
ENSG00000173218.14	VANGL1	E60_E82	0.00023965			ENSG00000143502.14	SUSD4	E60_E82	3.42441e-08
ENSG00000173226.16	IQCB1	E60_E82	0.000231445			ENSG00000143515.16	ATP8B2	E60_E82	1.58502e-07
ENSG00000173276.13	ZBTB21	E60_E82	0.0024168			ENSG00000143537.13	ADAM15	E60_E82	0.00155672
ENSG00000173320.10	STOX2	E60_E82	5.55112e-15			ENSG00000143552.9	NUP210L	E60_E82	0.000375993
ENSG00000173376.13	NDNF	E60_E82	0.00266922			ENSG00000143772.9	ITPKB	E60_E82	8.23643e-06
ENSG00000173406.15	DAB1	E60_E82	0.000698745			ENSG00000143786.7	CNIH3	E60_E82	0.00363818
ENSG00000173421.16	CCDC36	E60_E82	2.65276e-07			ENSG00000143797.11	MBOAT2	E60_E82	0.000223415
ENSG00000173452.13	TMEM196	E60_E82	4.79247e-05			ENSG00000143816.7	WNT9A	E60_E82	1.50102e-13
ENSG00000173457.10	PPP1R14B	E60_E82	1.33422e-07			ENSG00000143819.12	EPHX1	E60_E82	1.01807e-13
ENSG00000173473.10	SMARCC1	E60_E82	0			ENSG00000143842.14	SOX13	E60_E82	1.52212e-13
ENSG00000173611.17	SCAI	E60_E82	0.00104264			ENSG00000143850.13	PLEKHA6	E60_E82	2.5735e-13
ENSG00000173627.7	APOBEC4	E60_E82	2.12614e-05			ENSG00000143851.15	PTPN7	E60_E82	3.10462e-06
ENSG00000173662.20	TAS1R1	E60_E82	0.00258424			ENSG00000143867.6	OSR1	E60_E82	1.0681e-09
ENSG00000173681.16	CXorf23	E60_E82	0.00176491			ENSG00000143891.16	GALM	E60_E82	0.00393828
ENSG00000173786.16	CNP	E60_E82	0.00308644			ENSG00000143919.14	CAMKMT	E60_E82	4.97809e-06
ENSG00000173818.16	ENDOV	E60_E82	0.000504097			ENSG00000143924.18	EML4	E60_E82	2.6773e-12
ENSG00000173825.6	TIGD3	E60_E82	8.85026e-06			ENSG00000143951.15	WDPCP	E60_E82	0.000526065
ENSG00000173894.10	CBX2	E60_E82	5.09481e-13			ENSG00000143952.19	VPS54	E60_E82	0.000193795
ENSG00000173914.11	RBM4B	E60_E82	0.00898196			ENSG00000143970.16	ASXL2	E60_E82	0.00292006
ENSG00000173926.5	2021-03-03	E60_E82	2.72597e-07			ENSG00000143995.19	MEIS1	E60_E82	0.00577643
ENSG00000174004.5	NRROS	E60_E82	0.000129964			ENSG00000144061.12	NPHP1	E60_E82	0.000610527
ENSG00000174132.8	FAM174A	E60_E82	7.88721e-05			ENSG00000144119.3	C1QL2	E60_E82	0.00511131
ENSG00000174137.12	FAM53A	E60_E82	0.00167435			ENSG00000144152.12	FBLN7	E60_E82	7.29718e-06
ENSG00000174145.7	NWD2	E60_E82	0.00246541			ENSG00000144191.11	CNGA3	E60_E82	0.00446272
ENSG00000174177.12	CTU2	E60_E82	2.09257e-08			ENSG00000144218.18	AFF3	E60_E82	4.68249e-07
ENSG00000174243.9	DDX23	E60_E82	0.000703476			ENSG00000144227.4	NXPH2	E60_E82	8.54622e-11
ENSG00000174348.13	PODN	E60_E82	0.000475434			ENSG00000144229.11	THSD7B	E60_E82	8.73883e-08
ENSG00000174370.9	C11orf45	E60_E82	0.00164443			ENSG00000144278.14	GALNT13	E60_E82	2.68841e-09
ENSG00000174453.9	VWC2L	E60_E82	0			ENSG00000144283.21	PKP4	E60_E82	1.47327e-13
ENSG00000174460.3	ZCCHC12	E60_E82	0.000109478			ENSG00000144331.18	ZNF385B	E60_E82	8.85448e-08
ENSG00000174469.18	CNTNAP2	E60_E82	3.94546e-05			ENSG00000144339.11	TMEFF2	E60_E82	1.56763e-13
ENSG00000174482.10	LINGO2	E60_E82	1.57013e-06			ENSG00000144355.14	DLX1	E60_E82	7.56917e-12
ENSG00000174498.13	IGDCC3	E60_E82	1.51269e-05			ENSG00000144362.11	PHOSPHO2	E60_E82	0.00850832
ENSG00000174516.14	PELI3	E60_E82	0.000214161			ENSG00000144366.15	GULP1	E60_E82	0.000260561
ENSG00000174652.17	ZNF266	E60_E82	3.42282e-13			ENSG00000144369.12	FAM171B	E60_E82	6.01771e-06
ENSG00000174718.11	KIAA1551	E60_E82	0.00229243			ENSG00000144401.14	METTL21A	E60_E82	0.0085175
ENSG00000174720.15	LARP7	E60_E82	3.75754e-08			ENSG00000144406.18	UNC80	E60_E82	0.000328099
ENSG00000174738.12	NR1D2	E60_E82	0			ENSG00000144445.16	KANSL1L	E60_E82	0.000208093
ENSG00000174740.7	PABPC5	E60_E82	0			ENSG00000144452.14	ABCA12	E60_E82	0.00775767
ENSG00000174792.10	C4orf26	E60_E82	0.0064747			ENSG00000144455.13	SUMF1	E60_E82	2.04217e-05
ENSG00000174842.16	GLMN	E60_E82	1.41151e-05			ENSG00000144460.12	NYAP2	E60_E82	1.15566e-06
ENSG00000174945.13	AMZ1	E60_E82	1.06799e-09			ENSG00000144485.10	HES6	E60_E82	1.77636e-05
ENSG00000174951.10	FUT1	E60_E82	0.000236724			ENSG00000144504.15	ANKMY1	E60_E82	0.00573957
ENSG00000175048.16	ZDHHC14	E60_E82	0			ENSG00000144579.7	CTDSP1	E60_E82	6.40541e-08
ENSG00000175061.17	LRRC75A-AS1	E60_E82	1.31524e-05			ENSG00000144596.12	GRIP2	E60_E82	1.7597e-13
[truncated: 21,060 more rows]

## Sheet: DEGs in 11 MacaqueBrain regions
MFC					OFC					VFC					DFC					A1C					M1C					S1C					V1C					IPC					ITC
Gene ID	Symbol	Stage	Adj. P		Gene ID	Symbol	Stage	Adj. P		Gene ID	Symbol	Stage	Adj. P		Gene ID	Symbol	Stage	Adj. P		Gene ID	Symbol	Stage	Adj. P		Gene ID	Symbol	Stage	Adj. P		Gene ID	Symbol	Stage	Adj. P		Gene ID	Symbol	Stage	Adj. P		Gene ID	Symbol	Stage	Adj. P		Gene ID	Symbol	Stage	Adj. P
ENSG00000001626.14	CFTR	E60_E82	0.00789125		ENSG00000001461.16	NIPAL3	E60_E82	0.00123531		ENSG00000002587.9	HS3ST1	E60_E82	0.00493005		ENSG00000004487.15	KDM1A	E60_E82	0.00227161		ENSG00000006047.12	YBX2	E60_E82	0.00211014		ENSG00000002587.9	HS3ST1	E60_E82	0.000125408		ENSG00000001617.11	SEMA3F	E60_E82	0.00168157		ENSG00000002587.9	HS3ST1	E60_E82	6.10038e-08		ENSG00000002587.9	HS3ST1	E60_E82	0.000153472		ENSG00000004487.15	KDM1A	E60_E82	0.000349704
ENSG00000005059.15	CCDC109B	E60_E82	2.84412e-05		ENSG00000003096.13	KLHL13	E60_E82	0.00018213		ENSG00000005471.15	ABCB4	E60_E82	0.00709561		ENSG00000005059.15	CCDC109B	E60_E82	2.6538e-05		ENSG00000006283.17	CACNA1G	E60_E82	0.000929402		ENSG00000004487.15	KDM1A	E60_E82	0.00777029		ENSG00000003056.7	M6PR	E60_E82	0.00366659		ENSG00000004399.12	PLXND1	E60_E82	0.00395022		ENSG00000004487.15	KDM1A	E60_E82	1.86232e-05		ENSG00000007062.11	PROM1	E60_E82	0.000327803
ENSG00000006047.12	YBX2	E60_E82	0.000197535		ENSG00000007062.11	PROM1	E60_E82	1.96038e-08		ENSG00000006468.13	ETV1	E60_E82	0.00919278		ENSG00000006042.11	TMEM98	E60_E82	0.00156683		ENSG00000007062.11	PROM1	E60_E82	0.00298191		ENSG00000006118.14	TMEM132A	E60_E82	0.00556594		ENSG00000003137.8	CYP26B1	E60_E82	0.000244877		ENSG00000004487.15	KDM1A	E60_E82	0.00601241		ENSG00000006468.13	ETV1	E60_E82	1.44638e-05		ENSG00000007944.14	MYLIP	E60_E82	0.000148266
ENSG00000006283.17	CACNA1G	E60_E82	0.00950882		ENSG00000007944.14	MYLIP	E60_E82	2.36183e-07		ENSG00000007944.14	MYLIP	E60_E82	0.00369033		ENSG00000006194.9	ZNF263	E60_E82	0.00905142		ENSG00000007944.14	MYLIP	E60_E82	0.00132153		ENSG00000006283.17	CACNA1G	E60_E82	0.00077945		ENSG00000004487.15	KDM1A	E60_E82	0.000398612		ENSG00000006047.12	YBX2	E60_E82	0.00977747		ENSG00000007264.14	MATK	E60_E82	0.00662275		ENSG00000007968.6	E2F2	E60_E82	0.00304845
ENSG00000007062.11	PROM1	E60_E82	2.75066e-08		ENSG00000019505.7	SYT13	E60_E82	0.000909047		ENSG00000021300.13	PLEKHB1	E60_E82	0.00696045		ENSG00000006282.20	SPATA20	E60_E82	0.0066316		ENSG00000008256.15	CYTH3	E60_E82	0.00112313		ENSG00000006468.13	ETV1	E60_E82	0.00254433		ENSG00000006283.17	CACNA1G	E60_E82	0.000320146		ENSG00000006283.17	CACNA1G	E60_E82	0.00147745		ENSG00000007944.14	MYLIP	E60_E82	3.68838e-05		ENSG00000008197.4	TFAP2D	E60_E82	0.000191126
ENSG00000007944.14	MYLIP	E60_E82	1.38126e-07		ENSG00000021852.12	C8B	E60_E82	0.000859763		ENSG00000025039.14	RRAGD	E60_E82	0.00742719		ENSG00000006283.17	CACNA1G	E60_E82	0.000255896		ENSG00000009694.13	TENM1	E60_E82	0.00363265		ENSG00000007944.14	MYLIP	E60_E82	0.000190016		ENSG00000006468.13	ETV1	E60_E82	9.49795e-06		ENSG00000007944.14	MYLIP	E60_E82	0.00703116		ENSG00000008118.9	CAMK1G	E60_E82	0.00168483		ENSG00000008282.8	SYPL1	E60_E82	0.00660749
ENSG00000009694.13	TENM1	E60_E82	0.00120235		ENSG00000025039.14	RRAGD	E60_E82	0.0031807		ENSG00000035403.16	VCL	E60_E82	0.00445585		ENSG00000007062.11	PROM1	E60_E82	7.61109e-07		ENSG00000021300.13	PLEKHB1	E60_E82	0.000176397		ENSG00000012504.13	NR1H4	E60_E82	0.00103524		ENSG00000006740.16	ARHGAP44	E60_E82	0.00786379		ENSG00000008516.16	MMP25	E60_E82	0.00303811		ENSG00000011677.12	GABRA3	E60_E82	0.000400103		ENSG00000011105.11	TSPAN9	E60_E82	0.00508229
ENSG00000019505.7	SYT13	E60_E82	0.000474621		ENSG00000029153.14	ARNTL2	E60_E82	0.00945385		ENSG00000041515.15	MYO16	E60_E82	0.000135965		ENSG00000007402.11	CACNA2D2	E60_E82	0.0025145		ENSG00000021852.12	C8B	E60_E82	0.00157199		ENSG00000017427.15	IGF1	E60_E82	0.0024743		ENSG00000007944.14	MYLIP	E60_E82	1.94051e-06		ENSG00000008853.16	RHOBTB2	E60_E82	0.00662712		ENSG00000021300.13	PLEKHB1	E60_E82	0.00260777		ENSG00000011638.10	TMEM159	E60_E82	0.00419748
ENSG00000022355.16	GABRA1	E60_E82	0.0070458		ENSG00000034677.12	RNF19A	E60_E82	0.00276425		ENSG00000041982.15	TNC	E60_E82	0.00036954		ENSG00000007944.14	MYLIP	E60_E82	1.62628e-05		ENSG00000025039.14	RRAGD	E60_E82	0.0021114		ENSG00000019549.8	SNAI2	E60_E82	0.000137639		ENSG00000010803.16	SCMH1	E60_E82	0.00940544		ENSG00000009694.13	TENM1	E60_E82	0.00065909		ENSG00000025039.14	RRAGD	E60_E82	2.01356e-06		ENSG00000019549.8	SNAI2	E60_E82	2.00317e-06
ENSG00000029153.14	ARNTL2	E60_E82	0.000261857		ENSG00000039560.13	RAI14	E60_E82	0.00566972		ENSG00000048991.16	R3HDM1	E60_E82	0.000140907		ENSG00000008118.9	CAMK1G	E60_E82	0.00148816		ENSG00000034677.12	RNF19A	E60_E82	0.00155549		ENSG00000021300.13	PLEKHB1	E60_E82	0.00880311		ENSG00000013374.15	NUB1	E60_E82	0.00103642		ENSG00000016082.14	ISL1	E60_E82	0.000635462		ENSG00000034677.12	RNF19A	E60_E82	0.000188636		ENSG00000034677.12	RNF19A	E60_E82	0.00659862
ENSG00000041515.15	MYO16	E60_E82	4.97309e-05		ENSG00000041515.15	MYO16	E60_E82	0.0013519		ENSG00000054654.15	SYNE2	E60_E82	0.00053681		ENSG00000008394.12	MGST1	E60_E82	0.00313035		ENSG00000041515.15	MYO16	E60_E82	0.000459856		ENSG00000025039.14	RRAGD	E60_E82	4.83078e-05		ENSG00000017427.15	IGF1	E60_E82	0.00515999		ENSG00000019505.7	SYT13	E60_E82	8.71127e-07		ENSG00000040933.15	INPP4A	E60_E82	0.00594595		ENSG00000040731.10	CDH10	E60_E82	0.00503019
ENSG00000047597.5	XK	E60_E82	0.00315599		ENSG00000047849.21	MAP4	E60_E82	0.00649048		ENSG00000058091.16	CDK14	E60_E82	0.00255229		ENSG00000009694.13	TENM1	E60_E82	0.00419984		ENSG00000041982.15	TNC	E60_E82	0.000553698		ENSG00000040933.15	INPP4A	E60_E82	0.00471641		ENSG00000019549.8	SNAI2	E60_E82	0.000171577		ENSG00000019549.8	SNAI2	E60_E82	1.58772e-05		ENSG00000041515.15	MYO16	E60_E82	1.32787e-06		ENSG00000041515.15	MYO16	E60_E82	0.00040413
ENSG00000047849.21	MAP4	E60_E82	0.000202401		ENSG00000048991.16	R3HDM1	E60_E82	0.00378482		ENSG00000061918.12	GUCY1B3	E60_E82	0.00825332		ENSG00000011105.11	TSPAN9	E60_E82	0.00422308		ENSG00000047365.11	ARAP2	E60_E82	2.54855e-05		ENSG00000041515.15	MYO16	E60_E82	2.99867e-06		ENSG00000025039.14	RRAGD	E60_E82	0.00118884		ENSG00000021852.12	C8B	E60_E82	0.00244257		ENSG00000041982.15	TNC	E60_E82	0.000757216		ENSG00000059145.18	UNKL	E60_E82	0.00143783
ENSG00000048540.14	LMO3	E60_E82	0.00399134		ENSG00000049192.14	ADAMTS6	E60_E82	0.000426945		ENSG00000064225.12	ST3GAL6	E60_E82	0.00203402		ENSG00000012061.15	ERCC1	E60_E82	0.0098576		ENSG00000048540.14	LMO3	E60_E82	0.000450448		ENSG00000041982.15	TNC	E60_E82	0.0024642		ENSG00000034677.12	RNF19A	E60_E82	0.00294793		ENSG00000022355.16	GABRA1	E60_E82	0.00132494		ENSG00000042304.10	C2orf83	E60_E82	0.00152612		ENSG00000061656.9	SPAG4	E60_E82	0.00755833
ENSG00000048991.16	R3HDM1	E60_E82	0.00437238		ENSG00000054654.15	SYNE2	E60_E82	0.000155239		ENSG00000064763.10	FAR2	E60_E82	0.00110634		ENSG00000012504.13	NR1H4	E60_E82	1.07937e-06		ENSG00000048991.16	R3HDM1	E60_E82	0.000451236		ENSG00000047365.11	ARAP2	E60_E82	0.00358206		ENSG00000035403.16	VCL	E60_E82	0.00604105		ENSG00000029153.14	ARNTL2	E60_E82	0.00100376		ENSG00000047365.11	ARAP2	E60_E82	0.000150413		ENSG00000061918.12	GUCY1B3	E60_E82	0.00412694
ENSG00000050393.11	MCUR1	E60_E82	0.00233415		ENSG00000058668.14	ATP2B4	E60_E82	0.00291267		ENSG00000065989.15	PDE4A	E60_E82	0.00297124		ENSG00000019505.7	SYT13	E60_E82	0.00481167		ENSG00000054654.15	SYNE2	E60_E82	0.000348475		ENSG00000048991.16	R3HDM1	E60_E82	0.000132842		ENSG00000038295.7	TLL1	E60_E82	1.56885e-05		ENSG00000034677.12	RNF19A	E60_E82	0.000285981		ENSG00000047597.5	XK	E60_E82	0.00288104		ENSG00000064300.8	NGFR	E60_E82	0.000255349
ENSG00000054654.15	SYNE2	E60_E82	0.00458903		ENSG00000059804.15	SLC2A3	E60_E82	0.0020625		ENSG00000070808.15	CAMK2A	E60_E82	0.00144989		ENSG00000021645.18	NRXN3	E60_E82	0.00946002		ENSG00000058091.16	CDK14	E60_E82	0.000245106		ENSG00000052795.12	FNIP2	E60_E82	0.00192624		ENSG00000040933.15	INPP4A	E60_E82	7.38356e-05		ENSG00000041515.15	MYO16	E60_E82	8.40672e-06		ENSG00000048991.16	R3HDM1	E60_E82	0.000293933		ENSG00000065485.18	PDIA5	E60_E82	0.00624723
ENSG00000054803.3	CBLN4	E60_E82	0.00110821		ENSG00000061918.12	GUCY1B3	E60_E82	5.02725e-05		ENSG00000074211.13	PPP2R2C	E60_E82	8.16123e-06		ENSG00000022355.16	GABRA1	E60_E82	6.44144e-06		ENSG00000061918.12	GUCY1B3	E60_E82	0.0075702		ENSG00000054654.15	SYNE2	E60_E82	0.000274677		ENSG00000041515.15	MYO16	E60_E82	8.92276e-06		ENSG00000047365.11	ARAP2	E60_E82	0.000371299		ENSG00000050165.17	DKK3	E60_E82	0.00884273		ENSG00000066027.11	PPP2R5A	E60_E82	0.00651626
ENSG00000058091.16	CDK14	E60_E82	0.00821528		ENSG00000064300.8	NGFR	E60_E82	0.000496009		ENSG00000074410.13	CA12	E60_E82	0.00711642		ENSG00000025039.14	RRAGD	E60_E82	0.000198163		ENSG00000064300.8	NGFR	E60_E82	3.34148e-05		ENSG00000057019.15	DCBLD2	E60_E82	0.000723732		ENSG00000041982.15	TNC	E60_E82	0.000217722		ENSG00000050393.11	MCUR1	E60_E82	7.61879e-07		ENSG00000054654.15	SYNE2	E60_E82	1.33775e-05		ENSG00000067113.16	PLPP1	E60_E82	0.0052663
ENSG00000061918.12	GUCY1B3	E60_E82	6.98593e-06		ENSG00000065609.14	SNAP91	E60_E82	0.00912821		ENSG00000074706.13	IPCEF1	E60_E82	0.000225109		ENSG00000029153.14	ARNTL2	E60_E82	0.00114667		ENSG00000067057.16	PFKP	E60_E82	0.00476521		ENSG00000058091.16	CDK14	E60_E82	0.0026876		ENSG00000047365.11	ARAP2	E60_E82	0.000795379		ENSG00000054654.15	SYNE2	E60_E82	0.0084892		ENSG00000058091.16	CDK14	E60_E82	0.000514002		ENSG00000074590.13	NUAK1	E60_E82	0.00304533
ENSG00000064225.12	ST3GAL6	E60_E82	1.30421e-05		ENSG00000068001.13	HYAL2	E60_E82	0.0048767		ENSG00000076641.4	PAG1	E60_E82	0.00355593		ENSG00000030582.16	GRN	E60_E82	0.000788705		ENSG00000068831.18	RASGRP2	E60_E82	0.00373835		ENSG00000059573.8	ALDH18A1	E60_E82	0.00862251		ENSG00000047597.5	XK	E60_E82	0.000535926		ENSG00000060138.12	YBX3	E60_E82	0.000567159		ENSG00000061337.15	LZTS1	E60_E82	0.00691395		ENSG00000077522.12	ACTN2	E60_E82	0.00556036
ENSG00000066248.14	NGEF	E60_E82	0.00047165		ENSG00000071575.11	TRIB2	E60_E82	0.00606212		ENSG00000087085.13	ACHE	E60_E82	0.000445978		ENSG00000033170.16	FUT8	E60_E82	0.0017879		ENSG00000070759.16	TESK2	E60_E82	0.000125493		ENSG00000061918.12	GUCY1B3	E60_E82	0.00289793		ENSG00000048991.16	R3HDM1	E60_E82	0.00287443		ENSG00000060709.14	RIMBP2	E60_E82	0.00218136		ENSG00000061918.12	GUCY1B3	E60_E82	1.11901e-05		ENSG00000078053.16	AMPH	E60_E82	0.00612155
ENSG00000068831.18	RASGRP2	E60_E82	0.000179755		ENSG00000072041.16	SLC6A15	E60_E82	0.0061977		ENSG00000089116.3	LHX5	E60_E82	0.000102044		ENSG00000034677.12	RNF19A	E60_E82	0.00263653		ENSG00000070808.15	CAMK2A	E60_E82	0.00445436		ENSG00000064225.12	ST3GAL6	E60_E82	0.00147108		ENSG00000052795.12	FNIP2	E60_E82	0.00490513		ENSG00000064042.17	LIMCH1	E60_E82	0.00152121		ENSG00000064300.8	NGFR	E60_E82	7.71568e-06		ENSG00000078900.14	TP73	E60_E82	0.00059529
ENSG00000069535.13	MAOB	E60_E82	0.00867039		ENSG00000072422.16	RHOBTB1	E60_E82	0.000258414		ENSG00000091622.15	PITPNM3	E60_E82	0.00765622		ENSG00000035403.16	VCL	E60_E82	0.00973046		ENSG00000072657.8	TRHDE	E60_E82	0.00129392		ENSG00000064300.8	NGFR	E60_E82	4.7617e-06		ENSG00000054654.15	SYNE2	E60_E82	8.13572e-06		ENSG00000064300.8	NGFR	E60_E82	0.000482887		ENSG00000064763.10	FAR2	E60_E82	0.000638576		ENSG00000081189.14	MEF2C	E60_E82	5.64286e-05
ENSG00000070159.13	PTPN3	E60_E82	0.00297248		ENSG00000072858.10	SIDT1	E60_E82	0.000965862		ENSG00000099204.18	ABLIM1	E60_E82	0.00561964		ENSG00000040933.15	INPP4A	E60_E82	0.00338737		ENSG00000073331.17	ALPK1	E60_E82	0.00345217		ENSG00000065989.15	PDE4A	E60_E82	0.00280971		ENSG00000056487.15	PHF21B	E60_E82	0.00412292		ENSG00000067798.14	NAV3	E60_E82	0.00457571		ENSG00000065717.14	TLE2	E60_E82	0.00633555		ENSG00000089116.3	LHX5	E60_E82	6.60244e-05
ENSG00000072163.19	LIMS2	E60_E82	0.000693166		ENSG00000075884.12	ARHGAP15	E60_E82	0.00413675		ENSG00000100266.18	PACSIN2	E60_E82	0.00266376		ENSG00000041515.15	MYO16	E60_E82	0.000175515		ENSG00000074211.13	PPP2R2C	E60_E82	7.39051e-05		ENSG00000067057.16	PFKP	E60_E82	0.00153386		ENSG00000057019.15	DCBLD2	E60_E82	0.00925188		ENSG00000070886.11	EPHA8	E60_E82	0.00383492		ENSG00000065833.8	ME1	E60_E82	0.00941756		ENSG00000099139.13	PCSK5	E60_E82	0.00770219
ENSG00000072422.16	RHOBTB1	E60_E82	0.000663444		ENSG00000077522.12	ACTN2	E60_E82	6.45529e-06		ENSG00000100311.16	PDGFB	E60_E82	0.00116167		ENSG00000047597.5	XK	E60_E82	0.00353345		ENSG00000074410.13	CA12	E60_E82	0.00163485		ENSG00000070159.13	PTPN3	E60_E82	0.00113814		ENSG00000058091.16	CDK14	E60_E82	0.00195945		ENSG00000073734.8	ABCB11	E60_E82	0.00360141		ENSG00000065989.15	PDE4A	E60_E82	0.00737846		ENSG00000100297.15	MCM5	E60_E82	0.00691759
ENSG00000072858.10	SIDT1	E60_E82	0.00294244		ENSG00000077942.18	FBLN1	E60_E82	0.00340072		ENSG00000100346.17	CACNA1I	E60_E82	0.00228385		ENSG00000047849.21	MAP4	E60_E82	0.000451789		ENSG00000074590.13	NUAK1	E60_E82	0.00349714		ENSG00000070808.15	CAMK2A	E60_E82	0.00320679		ENSG00000059804.15	SLC2A3	E60_E82	0.00955847		ENSG00000074410.13	CA12	E60_E82	0.0072469		ENSG00000066735.14	KIF26A	E60_E82	0.000647484		ENSG00000100422.13	CERK	E60_E82	0.00550495
ENSG00000076716.8	GPC4	E60_E82	3.24686e-05		ENSG00000078081.7	LAMP3	E60_E82	0.00162519		ENSG00000100422.13	CERK	E60_E82	0.005727		ENSG00000048991.16	R3HDM1	E60_E82	0.00015682		ENSG00000077522.12	ACTN2	E60_E82	6.17994e-06		ENSG00000072422.16	RHOBTB1	E60_E82	0.00366843		ENSG00000060656.19	PTPRU	E60_E82	0.00402156		ENSG00000075223.13	SEMA3C	E60_E82	0.000156996		ENSG00000067057.16	PFKP	E60_E82	0.00116161		ENSG00000100473.15	COCH	E60_E82	2.53119e-05
ENSG00000077522.12	ACTN2	E60_E82	2.63961e-07		ENSG00000078114.18	NEBL	E60_E82	4.37678e-05		ENSG00000100678.18	SLC8A3	E60_E82	0.00328026		ENSG00000054219.10	LY75	E60_E82	0.0029236		ENSG00000081138.13	CDH7	E60_E82	3.90046e-05		ENSG00000072858.10	SIDT1	E60_E82	0.00230895		ENSG00000061918.12	GUCY1B3	E60_E82	0.000180866		ENSG00000077522.12	ACTN2	E60_E82	3.66193e-06		ENSG00000068366.19	ACSL4	E60_E82	0.00112303		ENSG00000100678.18	SLC8A3	E60_E82	0.000618023
ENSG00000078081.7	LAMP3	E60_E82	8.57786e-05		ENSG00000080503.21	SMARCA2	E60_E82	2.03749e-05		ENSG00000101098.12	RIMS4	E60_E82	6.56833e-06		ENSG00000054654.15	SYNE2	E60_E82	7.27538e-06		ENSG00000081189.14	MEF2C	E60_E82	0.00279477		ENSG00000074211.13	PPP2R2C	E60_E82	0.00035622		ENSG00000064225.12	ST3GAL6	E60_E82	0.00346771		ENSG00000078114.18	NEBL	E60_E82	0.000589541		ENSG00000070159.13	PTPN3	E60_E82	0.0013636		ENSG00000100749.7	VRK1	E60_E82	0.000265136
ENSG00000078114.18	NEBL	E60_E82	0.000112897		ENSG00000081138.13	CDH7	E60_E82	6.26953e-05		ENSG00000101188.4	NTSR1	E60_E82	0.000544803		ENSG00000055070.16	SZRD1	E60_E82	0.00218047		ENSG00000082556.10	OPRK1	E60_E82	0.0020259		ENSG00000074410.13	CA12	E60_E82	0.00650215		ENSG00000064300.8	NGFR	E60_E82	6.78337e-08		ENSG00000078295.16	ADCY2	E60_E82	0.000961811		ENSG00000070808.15	CAMK2A	E60_E82	0.00281106		ENSG00000100934.14	SEC23A	E60_E82	0.00193676
ENSG00000086289.11	EPDR1	E60_E82	0.000114183		ENSG00000081189.14	MEF2C	E60_E82	0.000122155		ENSG00000101452.14	DHX35	E60_E82	0.00188392		ENSG00000058091.16	CDK14	E60_E82	0.00232183		ENSG00000082781.11	ITGB5	E60_E82	0.000869691		ENSG00000074706.13	IPCEF1	E60_E82	0.000803329		ENSG00000064763.10	FAR2	E60_E82	7.08287e-06		ENSG00000081189.14	MEF2C	E60_E82	0.00155553		ENSG00000071073.12	MGAT4A	E60_E82	0.00229407		ENSG00000101098.12	RIMS4	E60_E82	0.0068395
ENSG00000089169.14	RPH3A	E60_E82	3.11284e-05		ENSG00000086289.11	EPDR1	E60_E82	0.00902925		ENSG00000101577.9	LPIN2	E60_E82	0.000157109		ENSG00000058404.19	CAMK2B	E60_E82	0.00673542		ENSG00000089169.14	RPH3A	E60_E82	0.00858512		ENSG00000077522.12	ACTN2	E60_E82	0.00799842		ENSG00000065154.11	OAT	E60_E82	0.000331055		ENSG00000082482.13	KCNK2	E60_E82	0.000265609		ENSG00000072163.19	LIMS2	E60_E82	0.00138126		ENSG00000101773.17	RBBP8	E60_E82	0.00403809
ENSG00000091129.19	NRCAM	E60_E82	0.00367416		ENSG00000088756.12	ARHGAP28	E60_E82	0.00482352		ENSG00000103528.16	SYT17	E60_E82	9.50338e-05		ENSG00000058668.14	ATP2B4	E60_E82	0.00984098		ENSG00000092758.15	COL9A3	E60_E82	0.00164308		ENSG00000078114.18	NEBL	E60_E82	0.00404229		ENSG00000065833.8	ME1	E60_E82	5.72446e-06		ENSG00000083067.22	TRPM3	E60_E82	0.00162461		ENSG00000072422.16	RHOBTB1	E60_E82	0.00123437		ENSG00000102271.13	KLHL4	E60_E82	0.000316971
ENSG00000095059.15	DHPS	E60_E82	0.00364975		ENSG00000092820.17	EZR	E60_E82	0.00710884		ENSG00000104154.6	SLC30A4	E60_E82	0.00412287		ENSG00000059804.15	SLC2A3	E60_E82	0.00845566		ENSG00000100314.3	CABP7	E60_E82	0.00484783		ENSG00000082556.10	OPRK1	E60_E82	1.9133e-05		ENSG00000065989.15	PDE4A	E60_E82	0.00353223		ENSG00000083937.8	CHMP2B	E60_E82	6.3975e-07		ENSG00000072657.8	TRHDE	E60_E82	0.000693126		ENSG00000102683.7	SGCG	E60_E82	0.00408141
ENSG00000100346.17	CACNA1I	E60_E82	3.14425e-05		ENSG00000092964.17	DPYSL2	E60_E82	0.00952735		ENSG00000104432.12	IL7	E60_E82	1.35301e-05		ENSG00000060709.14	RIMBP2	E60_E82	0.00307785		ENSG00000100346.17	CACNA1I	E60_E82	0.00146858		ENSG00000086717.18	PPEF1	E60_E82	6.36928e-05		ENSG00000067057.16	PFKP	E60_E82	0.002102		ENSG00000084234.16	APLP2	E60_E82	0.0023408		ENSG00000074211.13	PPP2R2C	E60_E82	1.49671e-06		ENSG00000104081.13	BMF	E60_E82	0.00994669
ENSG00000100749.7	VRK1	E60_E82	0.000429015		ENSG00000099204.18	ABLIM1	E60_E82	0.000220921		ENSG00000104763.18	ASAH1	E60_E82	0.000827063		ENSG00000061918.12	GUCY1B3	E60_E82	0.000126012		ENSG00000100749.7	VRK1	E60_E82	0.000524191		ENSG00000087085.13	ACHE	E60_E82	0.000259148		ENSG00000067113.16	PLPP1	E60_E82	0.00102665		ENSG00000088756.12	ARHGAP28	E60_E82	3.249e-05		ENSG00000074266.18	EED	E60_E82	0.00351555		ENSG00000104154.6	SLC30A4	E60_E82	0.00129033
ENSG00000100884.9	CPNE6	E60_E82	0.00279616		ENSG00000099284.13	H2AFY2	E60_E82	0.00899672		ENSG00000105176.17	URI1	E60_E82	0.00738507		ENSG00000064225.12	ST3GAL6	E60_E82	0.000914448		ENSG00000101098.12	RIMS4	E60_E82	2.29178e-06		ENSG00000089116.3	LHX5	E60_E82	0.00020251		ENSG00000068366.19	ACSL4	E60_E82	0.00839959		ENSG00000091129.19	NRCAM	E60_E82	0.00227138		ENSG00000074410.13	CA12	E60_E82	0.00115678		ENSG00000104341.16	LAPTM4B	E60_E82	0.000612612
ENSG00000101098.12	RIMS4	E60_E82	0.00181508		ENSG00000100234.11	TIMP3	E60_E82	0.00226542		ENSG00000105376.4	ICAM5	E60_E82	0.00187109		ENSG00000064300.8	NGFR	E60_E82	2.54678e-06		ENSG00000101577.9	LPIN2	E60_E82	1.07816e-07		ENSG00000089169.14	RPH3A	E60_E82	0.00212153		ENSG00000069018.17	TRPC7	E60_E82	0.00205949		ENSG00000091664.7	SLC17A6	E60_E82	0.00323096		ENSG00000074416.13	MGLL	E60_E82	0.00297366		ENSG00000105287.12	PRKD2	E60_E82	0.00428993
ENSG00000101134.11	DOK5	E60_E82	5.61135e-05		ENSG00000100346.17	CACNA1I	E60_E82	4.98033e-07		ENSG00000106462.10	EZH2	E60_E82	0.00939401		ENSG00000064763.10	FAR2	E60_E82	0.000294506		ENSG00000102271.13	KLHL4	E60_E82	0.00184795		ENSG00000092964.17	DPYSL2	E60_E82	0.00467637		ENSG00000070159.13	PTPN3	E60_E82	0.00989417		ENSG00000092421.16	SEMA6A	E60_E82	0.00794602		ENSG00000074590.13	NUAK1	E60_E82	0.0022826		ENSG00000105926.15	MPP6	E60_E82	1.11003e-05
ENSG00000101311.15	FERMT1	E60_E82	3.12101e-06		ENSG00000100422.13	CERK	E60_E82	0.00652756		ENSG00000108001.13	EBF3	E60_E82	1.35616e-07		ENSG00000065154.11	OAT	E60_E82	0.000942422		ENSG00000103269.13	RHBDL1	E60_E82	0.00186167		ENSG00000100266.18	PACSIN2	E60_E82	0.000104725		ENSG00000072163.19	LIMS2	E60_E82	0.00269034		ENSG00000099204.18	ABLIM1	E60_E82	0.000467596		ENSG00000075884.12	ARHGAP15	E60_E82	0.00925459		ENSG00000105976.14	MET	E60_E82	0.00470413
ENSG00000101773.17	RBBP8	E60_E82	0.000764134		ENSG00000100749.7	VRK1	E60_E82	0.00144067		ENSG00000108018.15	SORCS1	E60_E82	0.00157842		ENSG00000066735.14	KIF26A	E60_E82	0.00791148		ENSG00000103528.16	SYT17	E60_E82	0.00549528		ENSG00000100422.13	CERK	E60_E82	0.000354812		ENSG00000072422.16	RHOBTB1	E60_E82	0.00462093		ENSG00000100314.3	CABP7	E60_E82	0.000504097		ENSG00000077063.10	CTTNBP2	E60_E82	0.00733796		ENSG00000106069.20	CHN2	E60_E82	0.00463465
ENSG00000101958.13	GLRA2	E60_E82	3.8427e-06		ENSG00000101098.12	RIMS4	E60_E82	0.00466676		ENSG00000108231.12	LGI1	E60_E82	0.00777075		ENSG00000067113.16	PLPP1	E60_E82	0.000548415		ENSG00000103647.12	CORO2B	E60_E82	0.00534254		ENSG00000100749.7	VRK1	E60_E82	0.00177865		ENSG00000074211.13	PPP2R2C	E60_E82	1.11809e-05		ENSG00000100592.15	DAAM1	E60_E82	0.00218655		ENSG00000077522.12	ACTN2	E60_E82	0.00483614		ENSG00000106078.17	COBL	E60_E82	0.0098134
ENSG00000102445.18	KIAA0226L	E60_E82	0.00632384		ENSG00000101265.15	RASSF2	E60_E82	0.00376724		ENSG00000109158.10	GABRA4	E60_E82	0.000563781		ENSG00000069188.16	SDK2	E60_E82	0.00161178		ENSG00000104490.17	NCALD	E60_E82	0.00633866		ENSG00000101098.12	RIMS4	E60_E82	0.002901		ENSG00000074410.13	CA12	E60_E82	0.00582544		ENSG00000101098.12	RIMS4	E60_E82	0.000437952		ENSG00000078114.18	NEBL	E60_E82	0.00395613		ENSG00000106266.9	SNX8	E60_E82	0.00197849
ENSG00000102452.15	NALCN	E60_E82	0.00211224		ENSG00000101311.15	FERMT1	E60_E82	3.68125e-05		ENSG00000109424.3	UCP1	E60_E82	0.00868411		ENSG00000070159.13	PTPN3	E60_E82	0.00229852		ENSG00000105287.12	PRKD2	E60_E82	0.000771676		ENSG00000101188.4	NTSR1	E60_E82	0.00228046		ENSG00000074706.13	IPCEF1	E60_E82	0.00173294		ENSG00000101327.8	PDYN	E60_E82	0.000132769		ENSG00000079462.7	PAFAH1B3	E60_E82	1.44301e-05		ENSG00000106511.5	MEOX2	E60_E82	0.00141284
ENSG00000102683.7	SGCG	E60_E82	0.000641086		ENSG00000101489.19	CELF4	E60_E82	0.000278683		ENSG00000110841.13	PPFIBP1	E60_E82	0.00266868		ENSG00000071242.11	RPS6KA2	E60_E82	0.00011025		ENSG00000105376.4	ICAM5	E60_E82	8.27571e-05		ENSG00000101224.17	CDC25B	E60_E82	0.0038235		ENSG00000075426.11	FOSL2	E60_E82	0.00165709		ENSG00000102024.17	PLS3	E60_E82	0.00305097		ENSG00000081189.14	MEF2C	E60_E82	0.0010967		ENSG00000108001.13	EBF3	E60_E82	5.56658e-05
ENSG00000103154.9	NECAB2	E60_E82	0.00171467		ENSG00000102271.13	KLHL4	E60_E82	9.49905e-05		ENSG00000111110.11	PPM1H	E60_E82	0.00301927		ENSG00000072422.16	RHOBTB1	E60_E82	5.00576e-05		ENSG00000105926.15	MPP6	E60_E82	0.00421468		ENSG00000101577.9	LPIN2	E60_E82	0.00865551		ENSG00000076641.4	PAG1	E60_E82	0.00106454		ENSG00000102271.13	KLHL4	E60_E82	9.92451e-08		ENSG00000082556.10	OPRK1	E60_E82	0.00368953		ENSG00000108950.11	FAM20A	E60_E82	0.00332206
ENSG00000103269.13	RHBDL1	E60_E82	0.000974543		ENSG00000102452.15	NALCN	E60_E82	0.00167161		ENSG00000112139.14	MDGA1	E60_E82	0.00286804		ENSG00000072858.10	SIDT1	E60_E82	0.00134404		ENSG00000106266.9	SNX8	E60_E82	0.00647798		ENSG00000102452.15	NALCN	E60_E82	0.00328438		ENSG00000077522.12	ACTN2	E60_E82	0.00347077		ENSG00000102678.6	FGF9	E60_E82	0.00142706		ENSG00000086289.11	EPDR1	E60_E82	0.0079593		ENSG00000109158.10	GABRA4	E60_E82	0.00875323
ENSG00000104044.15	OCA2	E60_E82	0.00143584		ENSG00000104044.15	OCA2	E60_E82	1.0745e-06		ENSG00000113100.9	CDH9	E60_E82	0.000113518		ENSG00000073331.17	ALPK1	E60_E82	0.00163318		ENSG00000107614.21	TRDMT1	E60_E82	0.00187226		ENSG00000102466.15	FGF14	E60_E82	0.00728695		ENSG00000078114.18	NEBL	E60_E82	0.000353855		ENSG00000103942.12	HOMER2	E60_E82	2.6984e-05		ENSG00000086717.18	PPEF1	E60_E82	0.000247634		ENSG00000112208.11	BAG2	E60_E82	0.00859247
ENSG00000104219.12	ZDHHC2	E60_E82	2.62645e-05		ENSG00000104219.12	ZDHHC2	E60_E82	0.0020263		ENSG00000113319.11	RASGRF2	E60_E82	0.00323568		ENSG00000074211.13	PPP2R2C	E60_E82	1.18344e-05		ENSG00000108001.13	EBF3	E60_E82	4.44881e-05		ENSG00000103528.16	SYT17	E60_E82	0.00021062		ENSG00000079841.18	RIMS1	E60_E82	0.00626867		ENSG00000104490.17	NCALD	E60_E82	1.55341e-06		ENSG00000087301.8	TXNDC16	E60_E82	0.0082252		ENSG00000113716.12	HMGXB3	E60_E82	0.00778323
ENSG00000104490.17	NCALD	E60_E82	2.24082e-07		ENSG00000104299.14	INTS9	E60_E82	0.00981149		ENSG00000113368.11	LMNB1	E60_E82	0.00135483		ENSG00000074416.13	MGLL	E60_E82	0.000880765		ENSG00000108231.12	LGI1	E60_E82	0.00496007		ENSG00000103942.12	HOMER2	E60_E82	0.00985187		ENSG00000080709.14	KCNN2	E60_E82	0.00184191		ENSG00000105464.3	GRIN2D	E60_E82	0.00207371		ENSG00000088367.21	EPB41L1	E60_E82	0.00674562		ENSG00000113749.7	HRH2	E60_E82	0.000378521
ENSG00000105278.10	ZFR2	E60_E82	0.00883447		ENSG00000104325.6	DECR1	E60_E82	0.00540286		ENSG00000113739.10	STC2	E60_E82	0.00897752		ENSG00000075340.22	ADD2	E60_E82	0.0096556		ENSG00000108924.13	HLF	E60_E82	0.000756671		ENSG00000104154.6	SLC30A4	E60_E82	0.00212632		ENSG00000081189.14	MEF2C	E60_E82	0.00184979		ENSG00000105926.15	MPP6	E60_E82	4.07031e-06		ENSG00000089169.14	RPH3A	E60_E82	1.60387e-05		ENSG00000113916.17	BCL6	E60_E82	0.000194825
ENSG00000105376.4	ICAM5	E60_E82	0.00309044		ENSG00000104490.17	NCALD	E60_E82	0.000533324		ENSG00000114251.13	WNT5A	E60_E82	0.00299521		ENSG00000076716.8	GPC4	E60_E82	0.000213965		ENSG00000110237.3	ARHGEF17	E60_E82	0.00778578		ENSG00000104783.11	KCNN4	E60_E82	0.000493148		ENSG00000081803.15	CADPS2	E60_E82	0.00248722		ENSG00000106069.20	CHN2	E60_E82	0.000467653		ENSG00000092758.15	COL9A3	E60_E82	0.00516262		ENSG00000114279.13	FGF12	E60_E82	0.000643068
ENSG00000105971.14	CAV2	E60_E82	0.000538821		ENSG00000104722.13	NEFM	E60_E82	8.83921e-05		ENSG00000114423.18	CBLB	E60_E82	0.00540957		ENSG00000077157.21	PPP1R12B	E60_E82	0.00875013		ENSG00000110841.13	PPFIBP1	E60_E82	0.00117317		ENSG00000105926.15	MPP6	E60_E82	0.000181709		ENSG00000082556.10	OPRK1	E60_E82	0.000958538		ENSG00000106078.17	COBL	E60_E82	0.00743301		ENSG00000096401.7	CDC5L	E60_E82	0.00367904		ENSG00000114861.18	FOXP1	E60_E82	0.00134161
ENSG00000105974.11	CAV1	E60_E82	0.00566365		ENSG00000105926.15	MPP6	E60_E82	0.000139735		ENSG00000114541.14	FRMD4B	E60_E82	0.00964201		ENSG00000077522.12	ACTN2	E60_E82	4.59752e-06		ENSG00000111962.7	UST	E60_E82	8.49456e-05		ENSG00000106078.17	COBL	E60_E82	0.000134848		ENSG00000085552.16	IGSF9	E60_E82	0.0019927		ENSG00000106328.9	FSCN3	E60_E82	0.00158747		ENSG00000099250.17	NRP1	E60_E82	0.000457914		ENSG00000115170.13	ACVR1	E60_E82	0.00110952
ENSG00000106069.20	CHN2	E60_E82	0.00164443		ENSG00000108001.13	EBF3	E60_E82	0.00246653		ENSG00000114861.18	FOXP1	E60_E82	0.00423274		ENSG00000077942.18	FBLN1	E60_E82	0.00234234		ENSG00000113100.9	CDH9	E60_E82	9.55363e-06		ENSG00000106266.9	SNX8	E60_E82	0.00285301		ENSG00000085978.21	ATG16L1	E60_E82	0.00441674		ENSG00000107643.15	MAPK8	E60_E82	0.00633096		ENSG00000100242.15	SUN2	E60_E82	0.00676801		ENSG00000115963.13	RND3	E60_E82	0.00164475
ENSG00000106078.17	COBL	E60_E82	5.44294e-05		ENSG00000108018.15	SORCS1	E60_E82	0.000597101		ENSG00000115008.5	IL1A	E60_E82	0.00277279		ENSG00000078114.18	NEBL	E60_E82	5.27831e-05		ENSG00000113319.11	RASGRF2	E60_E82	0.00275522		ENSG00000106462.10	EZH2	E60_E82	0.00386941		ENSG00000086289.11	EPDR1	E60_E82	0.00598859		ENSG00000108001.13	EBF3	E60_E82	0.00560231		ENSG00000100314.3	CABP7	E60_E82	0.000888698		ENSG00000116497.17	S100PBP	E60_E82	0.0083516
ENSG00000106686.16	SPATA6L	E60_E82	0.00502555		ENSG00000109099.13	PMP22	E60_E82	0.000200558		ENSG00000115290.9	GRB14	E60_E82	0.00936807		ENSG00000078725.12	BRINP1	E60_E82	0.00563941		ENSG00000117643.14	MAN1C1	E60_E82	0.00824178		ENSG00000107854.5	TNKS2	E60_E82	0.00327589		ENSG00000086717.18	PPEF1	E60_E82	1.19066e-05		ENSG00000108861.8	DUSP3	E60_E82	0.00129538		ENSG00000100678.18	SLC8A3	E60_E82	0.000857705		ENSG00000117155.16	SSX2IP	E60_E82	0.00716745
ENSG00000106689.10	LHX2	E60_E82	0.000507309		ENSG00000110841.13	PPFIBP1	E60_E82	3.16715e-05		ENSG00000115738.9	ID2	E60_E82	0.00028637		ENSG00000079102.16	RUNX1T1	E60_E82	0.000654234		ENSG00000118513.18	MYB	E60_E82	0.000166627		ENSG00000108001.13	EBF3	E60_E82	3.74152e-07		ENSG00000087085.13	ACHE	E60_E82	0.00351375		ENSG00000108950.11	FAM20A	E60_E82	0.000153579		ENSG00000100749.7	VRK1	E60_E82	0.000672404		ENSG00000117461.14	PIK3R3	E60_E82	0.00034252
ENSG00000107438.8	PDLIM1	E60_E82	0.00185004		ENSG00000111344.11	RASAL1	E60_E82	0.00397997		ENSG00000115884.10	SDC1	E60_E82	0.00940622		ENSG00000079841.18	RIMS1	E60_E82	0.00202366		ENSG00000118729.11	CASQ2	E60_E82	0.00404743		ENSG00000108231.12	LGI1	E60_E82	0.00493601		ENSG00000088305.18	DNMT3B	E60_E82	0.00229839		ENSG00000109944.10	C11orf63	E60_E82	0.0067173		ENSG00000101098.12	RIMS4	E60_E82	7.86004e-06		ENSG00000117525.13	F3	E60_E82	0.00245669
ENSG00000108001.13	EBF3	E60_E82	0.00524714		ENSG00000112655.15	PTK7	E60_E82	0.00323764		ENSG00000116106.11	EPHA4	E60_E82	0.00706573		ENSG00000080493.14	SLC4A4	E60_E82	0.000306308		ENSG00000118733.16	OLFM3	E60_E82	0.000127122		ENSG00000108924.13	HLF	E60_E82	0.00395152		ENSG00000088367.21	EPB41L1	E60_E82	0.00624192		ENSG00000111052.7	LIN7A	E60_E82	0.000462112		ENSG00000101452.14	DHX35	E60_E82	0.00254565		ENSG00000118729.11	CASQ2	E60_E82	1.99766e-06
ENSG00000108018.15	SORCS1	E60_E82	2.25968e-05		ENSG00000113100.9	CDH9	E60_E82	4.93692e-05		ENSG00000116663.10	FBXO6	E60_E82	0.000959506		ENSG00000080709.14	KCNN2	E60_E82	0.00125332		ENSG00000119138.4	KLF9	E60_E82	1.98205e-06		ENSG00000109158.10	GABRA4	E60_E82	0.00411235		ENSG00000089116.3	LHX5	E60_E82	0.00052484		ENSG00000111249.13	CUX2	E60_E82	8.77545e-06		ENSG00000101577.9	LPIN2	E60_E82	0.000510437		ENSG00000118733.16	OLFM3	E60_E82	0.000402839
ENSG00000108231.12	LGI1	E60_E82	0.000321331		ENSG00000113645.14	WWC1	E60_E82	0.00139956		ENSG00000117069.14	ST6GALNAC5	E60_E82	0.000404178		ENSG00000081138.13	CDH7	E60_E82	5.86936e-08		ENSG00000119283.15	TRIM67	E60_E82	0.00221168		ENSG00000109956.12	B3GAT1	E60_E82	0.000474621		ENSG00000090621.13	PABPC4	E60_E82	0.00485344		ENSG00000111859.16	NEDD9	E60_E82	0.000548538		ENSG00000102038.15	SMARCA1	E60_E82	0.00685972		ENSG00000118985.15	ELL2	E60_E82	0.0065407
ENSG00000108950.11	FAM20A	E60_E82	6.46355e-05		ENSG00000114279.13	FGF12	E60_E82	0.00719017		ENSG00000117245.12	KIF17	E60_E82	0.00419384		ENSG00000081177.18	EXD2	E60_E82	0.00926684		ENSG00000119699.7	TGFB3	E60_E82	0.000733061		ENSG00000110148.9	CCKBR	E60_E82	0.00312194		ENSG00000091622.15	PITPNM3	E60_E82	5.3624e-06		ENSG00000112041.12	TULP1	E60_E82	1.70541e-10		ENSG00000102271.13	KLHL4	E60_E82	0.00208906		ENSG00000119283.15	TRIM67	E60_E82	0.00719439
ENSG00000109956.12	B3GAT1	E60_E82	0.00574926		ENSG00000114861.18	FOXP1	E60_E82	0.00447086		ENSG00000117461.14	PIK3R3	E60_E82	0.000393039		ENSG00000081189.14	MEF2C	E60_E82	0.000226073		ENSG00000119771.14	KLHL29	E60_E82	0.000492519		ENSG00000110841.13	PPFIBP1	E60_E82	9.27961e-05		ENSG00000092199.17	HNRNPC	E60_E82	0.00779745		ENSG00000112183.14	RBM24	E60_E82	1.22299e-05		ENSG00000102452.15	NALCN	E60_E82	0.000391332		ENSG00000120289.11	MAGEB4	E60_E82	5.41581e-10
ENSG00000110675.12	ELMOD1	E60_E82	0.00217098		ENSG00000116983.12	HPCAL4	E60_E82	5.26233e-05		ENSG00000117525.13	F3	E60_E82	0.00280774		ENSG00000082397.17	EPB41L3	E60_E82	0.000973774		ENSG00000120899.17	PTK2B	E60_E82	0.000819854		ENSG00000110987.8	BCL7A	E60_E82	0.00633827		ENSG00000092964.17	DPYSL2	E60_E82	0.00625577		ENSG00000113389.15	NPR3	E60_E82	0.00125805		ENSG00000102900.12	NUP93	E60_E82	0.000465565		ENSG00000120658.13	ENOX1	E60_E82	6.17094e-05
ENSG00000110841.13	PPFIBP1	E60_E82	0.00209172		ENSG00000117069.14	ST6GALNAC5	E60_E82	9.96005e-05		ENSG00000117643.14	MAN1C1	E60_E82	0.00243126		ENSG00000082684.14	SEMA5B	E60_E82	0.00512884		ENSG00000121440.14	PDZRN3	E60_E82	4.87515e-07		ENSG00000111110.11	PPM1H	E60_E82	0.00023526		ENSG00000095203.14	EPB41L4B	E60_E82	0.000542762		ENSG00000113494.16	PRLR	E60_E82	0.00134642		ENSG00000103528.16	SYT17	E60_E82	0.000132268		ENSG00000120833.13	SOCS2	E60_E82	0.000432794
ENSG00000111052.7	LIN7A	E60_E82	0.00180556		ENSG00000117461.14	PIK3R3	E60_E82	2.80366e-05		ENSG00000117707.15	PROX1	E60_E82	0.00146061		ENSG00000086289.11	EPDR1	E60_E82	0.00132258		ENSG00000123472.12	ATPAF1	E60_E82	0.00760428		ENSG00000111361.12	EIF2B1	E60_E82	0.000247067		ENSG00000099250.17	NRP1	E60_E82	0.00194105		ENSG00000113532.12	ST8SIA4	E60_E82	0.00357501		ENSG00000104154.6	SLC30A4	E60_E82	0.00208997		ENSG00000124784.8	RIOK1	E60_E82	0.00683539
ENSG00000111262.4	KCNA1	E60_E82	0.000708747		ENSG00000117707.15	PROX1	E60_E82	0.00858312		ENSG00000118257.16	NRP2	E60_E82	0.00515406		ENSG00000088756.12	ARHGAP28	E60_E82	0.00480275		ENSG00000123560.13	PLP1	E60_E82	0.00186583		ENSG00000112053.13	SLC26A8	E60_E82	0.00496349		ENSG00000099260.10	PALMD	E60_E82	0.00469845		ENSG00000113749.7	HRH2	E60_E82	0.00251885		ENSG00000104219.12	ZDHHC2	E60_E82	2.98135e-06		ENSG00000125247.15	TMTC4	E60_E82	0.00297145
ENSG00000111344.11	RASAL1	E60_E82	0.00028377		ENSG00000118496.4	FBXO30	E60_E82	0.00763412		ENSG00000118729.11	CASQ2	E60_E82	0.00355293		ENSG00000089169.14	RPH3A	E60_E82	0.000342811		ENSG00000124140.13	SLC12A5	E60_E82	0.00110119		ENSG00000112139.14	MDGA1	E60_E82	0.00239555		ENSG00000099917.17	MED15	E60_E82	0.00724788		ENSG00000114279.13	FGF12	E60_E82	0.000522527		ENSG00000105176.17	URI1	E60_E82	0.00425771		ENSG00000125266.6	EFNB2	E60_E82	0.000519054
ENSG00000111799.20	COL12A1	E60_E82	0.00215101		ENSG00000118513.18	MYB	E60_E82	0.00235489		ENSG00000118733.16	OLFM3	E60_E82	0.000785228		ENSG00000089916.17	GPATCH2L	E60_E82	0.00527047		ENSG00000124313.12	IQSEC2	E60_E82	0.00144946		ENSG00000113319.11	RASGRF2	E60_E82	0.00198707		ENSG00000100095.18	SEZ6L	E60_E82	0.000222816		ENSG00000114480.12	GBE1	E60_E82	0.00624956		ENSG00000105784.15	RUNDC3B	E60_E82	0.00459665		ENSG00000125675.17	GRIA3	E60_E82	0.00356546
ENSG00000111962.7	UST	E60_E82	0.00208526		ENSG00000118733.16	OLFM3	E60_E82	0.00741197		ENSG00000119125.16	GDA	E60_E82	0.00664932		ENSG00000091622.15	PITPNM3	E60_E82	0.00452075		ENSG00000124772.11	CPNE5	E60_E82	0.00880506		ENSG00000113361.12	CDH6	E60_E82	0.00918518		ENSG00000100234.11	TIMP3	E60_E82	0.0007122		ENSG00000114861.18	FOXP1	E60_E82	0.000547426		ENSG00000105926.15	MPP6	E60_E82	7.68211e-05		ENSG00000125965.8	GDF5	E60_E82	0.00793148
ENSG00000112655.15	PTK7	E60_E82	0.000405871		ENSG00000119699.7	TGFB3	E60_E82	0.00392619		ENSG00000119138.4	KLF9	E60_E82	5.54937e-05		ENSG00000092330.15	TINF2	E60_E82	0.000418222		ENSG00000125675.17	GRIA3	E60_E82	0.00524951		ENSG00000114251.13	WNT5A	E60_E82	0.00858419		ENSG00000100353.17	EIF3D	E60_E82	0.00656089		ENSG00000115165.9	CYTIP	E60_E82	5.98478e-07		ENSG00000106266.9	SNX8	E60_E82	9.735e-07		ENSG00000129071.9	MBD4	E60_E82	0.00262987
ENSG00000112977.15	DAP	E60_E82	0.00861828		ENSG00000120498.13	TEX11	E60_E82	0.000348352		ENSG00000119699.7	TGFB3	E60_E82	0.00010572		ENSG00000092820.17	EZR	E60_E82	0.00231887		ENSG00000125850.10	OVOL2	E60_E82	0.000180375		ENSG00000114279.13	FGF12	E60_E82	0.00765774		ENSG00000100376.11	FAM118A	E60_E82	0.00815767		ENSG00000115306.15	SPTBN1	E60_E82	0.000348571		ENSG00000106683.14	LIMK1	E60_E82	0.00605302		ENSG00000130347.12	RTN4IP1	E60_E82	0.00133942
ENSG00000113100.9	CDH9	E60_E82	0.00128869		ENSG00000120899.17	PTK2B	E60_E82	0.00199976		ENSG00000120616.15	EPC1	E60_E82	0.00548671		ENSG00000095059.15	DHPS	E60_E82	8.56859e-05		ENSG00000127152.17	BCL11B	E60_E82	0.000240821		ENSG00000114861.18	FOXP1	E60_E82	0.00236266		ENSG00000100427.15	MLC1	E60_E82	0.000571376		ENSG00000115896.15	PLCL1	E60_E82	0.000113218		ENSG00000108001.13	EBF3	E60_E82	1.04735e-05		ENSG00000132640.14	BTBD3	E60_E82	9.23691e-05
ENSG00000113916.17	BCL6	E60_E82	0.00389743		ENSG00000120903.12	CHRNA2	E60_E82	0.000264529		ENSG00000120693.13	SMAD9	E60_E82	0.00309053		ENSG00000099204.18	ABLIM1	E60_E82	0.000119158		ENSG00000129038.15	LOXL1	E60_E82	0.000517875		ENSG00000116990.10	MYCL	E60_E82	0.00861856		ENSG00000100678.18	SLC8A3	E60_E82	0.000447073		ENSG00000116254.17	CHD5	E60_E82	0.00109849		ENSG00000108018.15	SORCS1	E60_E82	0.000948654		ENSG00000132646.10	PCNA	E60_E82	0.00432176
ENSG00000114279.13	FGF12	E60_E82	0.00146523		ENSG00000121440.14	PDZRN3	E60_E82	0.00132927		ENSG00000120899.17	PTK2B	E60_E82	0.000184808		ENSG00000099250.17	NRP1	E60_E82	0.000883493		ENSG00000130822.15	PNCK	E60_E82	0.00454602		ENSG00000117069.14	ST6GALNAC5	E60_E82	0.000412509		ENSG00000100714.15	MTHFD1	E60_E82	0.00956364		ENSG00000116977.18	LGALS8	E60_E82	2.76665e-05		ENSG00000108231.12	LGI1	E60_E82	3.78403e-05		ENSG00000133019.11	CHRM3	E60_E82	0.00984289
ENSG00000114646.9	CSPG5	E60_E82	0.00201999		ENSG00000122641.10	INHBA	E60_E82	0.00170644		ENSG00000122779.17	TRIM24	E60_E82	0.00941824		ENSG00000099284.13	H2AFY2	E60_E82	0.000444146		ENSG00000132026.13	RTBDN	E60_E82	0.00183922		ENSG00000117152.13	RGS4	E60_E82	0.00658348		ENSG00000100749.7	VRK1	E60_E82	0.00299355		ENSG00000117155.16	SSX2IP	E60_E82	0.00216701		ENSG00000108924.13	HLF	E60_E82	7.89325e-05		ENSG00000133110.14	POSTN	E60_E82	0.00102639
ENSG00000114744.8	COMMD2	E60_E82	0.00219565		ENSG00000125409.12	TEKT3	E60_E82	0.00635364		ENSG00000124140.13	SLC12A5	E60_E82	0.00866835		ENSG00000100095.18	SEZ6L	E60_E82	0.000457117		ENSG00000132692.18	BCAN	E60_E82	0.00162821		ENSG00000117461.14	PIK3R3	E60_E82	0.00116154		ENSG00000101098.12	RIMS4	E60_E82	0.000146926		ENSG00000117525.13	F3	E60_E82	0.0010314		ENSG00000108950.11	FAM20A	E60_E82	0.00283873		ENSG00000134028.14	ADAMDEC1	E60_E82	0.000939169
ENSG00000115194.10	SLC30A3	E60_E82	0.000897798		ENSG00000125848.9	FLRT3	E60_E82	0.00253845		ENSG00000124313.12	IQSEC2	E60_E82	0.00444325		ENSG00000100314.3	CABP7	E60_E82	0.00456189		ENSG00000133107.14	TRPC4	E60_E82	4.08561e-05		ENSG00000117586.10	TNFSF4	E60_E82	0.00491696		ENSG00000101224.17	CDC25B	E60_E82	0.00364831		ENSG00000118245.2	TNP1	E60_E82	5.16254e-14		ENSG00000109061.9	MYH1	E60_E82	0.0010828		ENSG00000134343.12	ANO3	E60_E82	0.00258357
ENSG00000115461.4	IGFBP5	E60_E82	0.0067059		ENSG00000127074.14	RGS13	E60_E82	5.21479e-06		ENSG00000125378.15	BMP4	E60_E82	3.47328e-05		ENSG00000100346.17	CACNA1I	E60_E82	3.53553e-06		ENSG00000133110.14	POSTN	E60_E82	0.000175296		ENSG00000117643.14	MAN1C1	E60_E82	0.000217481		ENSG00000101349.16	PAK5	E60_E82	0.00493224		ENSG00000118985.15	ELL2	E60_E82	0.00261552		ENSG00000109158.10	GABRA4	E60_E82	7.64903e-05		ENSG00000135253.13	KCP	E60_E82	0.00146546
ENSG00000115507.9	OTX1	E60_E82	0.000539677		ENSG00000127152.17	BCL11B	E60_E82	0.000175221		ENSG00000125850.10	OVOL2	E60_E82	0.00203707		ENSG00000100353.17	EIF3D	E60_E82	0.00321133		ENSG00000133816.13	MICAL2	E60_E82	0.000430171		ENSG00000118257.16	NRP2	E60_E82	1.8452e-06		ENSG00000101452.14	DHX35	E60_E82	0.0027914		ENSG00000119042.16	SATB2	E60_E82	9.56204e-09		ENSG00000109436.7	TBC1D9	E60_E82	2.42747e-05		ENSG00000135631.16	RAB11FIP5	E60_E82	0.00622752
ENSG00000115738.9	ID2	E60_E82	0.000787554		ENSG00000128045.6	RASL11B	E60_E82	0.000236298		ENSG00000127252.5	HRASLS	E60_E82	0.00579628		ENSG00000100376.11	FAM118A	E60_E82	0.00457116		ENSG00000134107.4	BHLHE40	E60_E82	0.00585448		ENSG00000118513.18	MYB	E60_E82	0.0018035		ENSG00000101577.9	LPIN2	E60_E82	1.4469e-05		ENSG00000119138.4	KLF9	E60_E82	3.03515e-05		ENSG00000109686.17	SH3D19	E60_E82	0.00567051		ENSG00000135801.9	TAF5L	E60_E82	0.0027462
ENSG00000115828.15	QPCT	E60_E82	0.00311636		ENSG00000129422.14	MTUS1	E60_E82	0.00617231		ENSG00000127328.21	RAB3IP	E60_E82	0.00203117		ENSG00000100422.13	CERK	E60_E82	0.00792837		ENSG00000134343.12	ANO3	E60_E82	6.64794e-05		ENSG00000118729.11	CASQ2	E60_E82	0.000566319		ENSG00000101846.6	STS	E60_E82	0.0034525		ENSG00000120289.11	MAGEB4	E60_E82	5.16254e-14		ENSG00000109956.12	B3GAT1	E60_E82	0.00333264		ENSG00000136527.17	TRA2B	E60_E82	0.00396556
ENSG00000116106.11	EPHA4	E60_E82	0.00638033		ENSG00000130222.10	GADD45G	E60_E82	0.00820766		ENSG00000129422.14	MTUS1	E60_E82	0.00138721		ENSG00000100490.9	CDKL1	E60_E82	0.00488725		ENSG00000134690.10	CDCA8	E60_E82	0.00137043		ENSG00000119138.4	KLF9	E60_E82	9.72861e-08		ENSG00000101911.12	PRPS2	E60_E82	0.00412826		ENSG00000120875.8	DUSP4	E60_E82	0.00696221		ENSG00000110048.11	OSBP	E60_E82	0.00643563		ENSG00000136842.13	TMOD1	E60_E82	3.36157e-07
ENSG00000116729.13	WLS	E60_E82	0.000116941		ENSG00000130813.17	C19orf66	E60_E82	0.00686311		ENSG00000130147.15	SH3BP4	E60_E82	0.00216435		ENSG00000100580.7	TMED8	E60_E82	0.00296972		ENSG00000135218.17	CD36	E60_E82	0.000612918		ENSG00000119283.15	TRIM67	E60_E82	0.00204894		ENSG00000102452.15	NALCN	E60_E82	7.93815e-05		ENSG00000121446.18	RGSL1	E60_E82	1.4923e-10		ENSG00000110237.3	ARHGEF17	E60_E82	0.00622605		ENSG00000138311.15	ZNF365	E60_E82	0.0016843
ENSG00000117013.14	KCNQ4	E60_E82	0.00841998		ENSG00000130822.15	PNCK	E60_E82	0.00591203		ENSG00000130813.17	C19orf66	E60_E82	0.00136791		ENSG00000100749.7	VRK1	E60_E82	0.00023384		ENSG00000135318.11	NT5E	E60_E82	0.00502571		ENSG00000119699.7	TGFB3	E60_E82	0.000362832		ENSG00000102466.15	FGF14	E60_E82	0.00872533		ENSG00000122188.12	LAX1	E60_E82	0.00369121		ENSG00000110841.13	PPFIBP1	E60_E82	5.76886e-05		ENSG00000138698.14	RAP1GDS1	E60_E82	0.00421765
ENSG00000117069.14	ST6GALNAC5	E60_E82	9.27728e-07		ENSG00000132872.11	SYT4	E60_E82	0.000298243		ENSG00000130822.15	PNCK	E60_E82	0.00741667		ENSG00000100897.17	DCAF11	E60_E82	0.000143618		ENSG00000135547.8	HEY2	E60_E82	0.00566013		ENSG00000120899.17	PTK2B	E60_E82	0.00255087		ENSG00000103460.16	TOX3	E60_E82	0.0023169		ENSG00000122254.6	HS3ST2	E60_E82	0.00125353		ENSG00000111052.7	LIN7A	E60_E82	0.000128305		ENSG00000139874.5	SSTR1	E60_E82	0.000546574
ENSG00000117461.14	PIK3R3	E60_E82	0.00028969		ENSG00000133019.11	CHRM3	E60_E82	0.000209849		ENSG00000131771.13	PPP1R1B	E60_E82	0.000990599		ENSG00000101098.12	RIMS4	E60_E82	0.000152825		ENSG00000136153.19	LMO7	E60_E82	0.00102477		ENSG00000121297.6	TSHZ3	E60_E82	0.00291075		ENSG00000103528.16	SYT17	E60_E82	0.00110471		ENSG00000122585.7	NPY	E60_E82	0.00389461		ENSG00000111110.11	PPM1H	E60_E82	0.0027873		ENSG00000141314.12	RHBDL3	E60_E82	0.00138778
ENSG00000117586.10	TNFSF4	E60_E82	0.00184686		ENSG00000133020.4	MYH8	E60_E82	9.74848e-07		ENSG00000132434.9	LANCL2	E60_E82	0.00081018		ENSG00000101134.11	DOK5	E60_E82	0.000163652		ENSG00000136842.13	TMOD1	E60_E82	0.00132565		ENSG00000122641.10	INHBA	E60_E82	0.00199487		ENSG00000103647.12	CORO2B	E60_E82	0.00223338		ENSG00000122641.10	INHBA	E60_E82	1.31709e-05		ENSG00000111731.12	C2CD5	E60_E82	0.000584189		ENSG00000141447.16	OSBPL1A	E60_E82	0.00602252
ENSG00000117643.14	MAN1C1	E60_E82	0.00201791		ENSG00000133110.14	POSTN	E60_E82	6.19537e-05		ENSG00000132975.7	GPR12	E60_E82	0.000564664		ENSG00000101190.12	TCFL5	E60_E82	0.00973239		ENSG00000136997.15	MYC	E60_E82	0.00791012		ENSG00000123612.15	ACVR1C	E60_E82	0.00481221		ENSG00000104154.6	SLC30A4	E60_E82	0.00400606		ENSG00000123243.14	ITIH5	E60_E82	0.00121895		ENSG00000111859.16	NEDD9	E60_E82	0.00248317		ENSG00000142102.15	ATHL1	E60_E82	0.00311971
ENSG00000119138.4	KLF9	E60_E82	0.00427817		ENSG00000133574.9	GIMAP4	E60_E82	0.0060339		ENSG00000134115.12	CNTN6	E60_E82	0.00649151		ENSG00000101311.15	FERMT1	E60_E82	1.79024e-06		ENSG00000138207.13	RBP4	E60_E82	0.00552637		ENSG00000124140.13	SLC12A5	E60_E82	0.00138395		ENSG00000104341.16	LAPTM4B	E60_E82	0.000183412		ENSG00000123472.12	ATPAF1	E60_E82	0.00508458		ENSG00000111962.7	UST	E60_E82	4.03118e-06		ENSG00000143013.12	LMO4	E60_E82	2.89076e-05
ENSG00000119283.15	TRIM67	E60_E82	0.0089146		ENSG00000133874.1	RNF122	E60_E82	0.00192417		ENSG00000134207.14	SYT6	E60_E82	1.11612e-06		ENSG00000101457.12	DNTTIP1	E60_E82	0.00122888		ENSG00000138311.15	ZNF365	E60_E82	2.42935e-05		ENSG00000124313.12	IQSEC2	E60_E82	0.00492824		ENSG00000104763.18	ASAH1	E60_E82	1.25519e-05		ENSG00000123612.15	ACVR1C	E60_E82	5.06039e-05		ENSG00000113100.9	CDH9	E60_E82	0.00373108		ENSG00000143032.7	BARHL2	E60_E82	5.78893e-05
ENSG00000119699.7	TGFB3	E60_E82	3.03407e-08		ENSG00000134115.12	CNTN6	E60_E82	0.00013461		ENSG00000134308.13	YWHAQ	E60_E82	0.00621897		ENSG00000101489.19	CELF4	E60_E82	0.00955376		ENSG00000138316.10	ADAMTS14	E60_E82	0.000909493		ENSG00000125378.15	BMP4	E60_E82	1.63664e-06		ENSG00000105376.4	ICAM5	E60_E82	0.000499508		ENSG00000124788.17	ATXN1	E60_E82	0.000499792		ENSG00000113319.11	RASGRF2	E60_E82	2.87627e-06		ENSG00000143153.12	ATP1B1	E60_E82	0.00339538
ENSG00000119865.8	CNRIP1	E60_E82	0.00702478		ENSG00000134343.12	ANO3	E60_E82	0.00201993		ENSG00000134343.12	ANO3	E60_E82	0.00091549		ENSG00000101958.13	GLRA2	E60_E82	0.000173512		ENSG00000139874.5	SSTR1	E60_E82	4.64611e-05		ENSG00000125571.9	IL37	E60_E82	0.00143018		ENSG00000105851.10	PIK3CG	E60_E82	0.000251984		ENSG00000125354.22	2021-09-06	E60_E82	7.01421e-05		ENSG00000113368.11	LMNB1	E60_E82	0.0087144		ENSG00000143390.17	RFX5	E60_E82	3.96559e-06
ENSG00000119866.20	BCL11A	E60_E82	9.8319e-05		ENSG00000135269.17	TES	E60_E82	7.57489e-05		ENSG00000134686.17	PHC2	E60_E82	0.001572		ENSG00000101977.19	MCF2	E60_E82	0.00433176		ENSG00000140675.12	SLC5A2	E60_E82	0.000771815		ENSG00000125850.10	OVOL2	E60_E82	0.00100316		ENSG00000105926.15	MPP6	E60_E82	0.000157658		ENSG00000126861.4	OMG	E60_E82	0.00795126		ENSG00000113645.14	WWC1	E60_E82	0.000531748		ENSG00000143816.7	WNT9A	E60_E82	0.00819367
ENSG00000120549.17	KIAA1217	E60_E82	0.00377611		ENSG00000135472.8	FAIM2	E60_E82	0.00748048		ENSG00000134996.11	OSTF1	E60_E82	0.00207385		ENSG00000102271.13	KLHL4	E60_E82	0.00177248		ENSG00000140848.16	CPNE2	E60_E82	7.65952e-05		ENSG00000128536.15	CDHR3	E60_E82	0.0013318		ENSG00000106078.17	COBL	E60_E82	0.000139285		ENSG00000127152.17	BCL11B	E60_E82	0.000324331		ENSG00000113716.12	HMGXB3	E60_E82	0.00146295		ENSG00000144331.18	ZNF385B	E60_E82	2.94021e-05
ENSG00000120738.7	EGR1	E60_E82	0.000996102		ENSG00000135824.12	RGS8	E60_E82	0.00654518		ENSG00000135605.12	TEC	E60_E82	2.83605e-05		ENSG00000102452.15	NALCN	E60_E82	0.000585751		ENSG00000141314.12	RHBDL3	E60_E82	0.000146154		ENSG00000129422.14	MTUS1	E60_E82	0.000893929		ENSG00000106462.10	EZH2	E60_E82	0.000486984		ENSG00000127241.16	MASP1	E60_E82	0.00247193		ENSG00000114279.13	FGF12	E60_E82	0.000328064		ENSG00000144366.15	GULP1	E60_E82	4.14528e-05
ENSG00000120899.17	PTK2B	E60_E82	0.000474168		ENSG00000136040.8	PLXNC1	E60_E82	0.0038083		ENSG00000135999.11	EPC2	E60_E82	0.00814994		ENSG00000102466.15	FGF14	E60_E82	6.85785e-05		ENSG00000143390.17	RFX5	E60_E82	0.0062851		ENSG00000130813.17	C19orf66	E60_E82	0.0013575		ENSG00000107854.5	TNKS2	E60_E82	0.000371806		ENSG00000128944.13	KNSTRN	E60_E82	5.16254e-14		ENSG00000114423.18	CBLB	E60_E82	0.00158589		ENSG00000145423.4	SFRP2	E60_E82	0.00224246
ENSG00000121440.14	PDZRN3	E60_E82	0.000110264		ENSG00000136842.13	TMOD1	E60_E82	0.00142182		ENSG00000137801.10	THBS1	E60_E82	0.000999932		ENSG00000102678.6	FGF9	E60_E82	1.53883e-06		ENSG00000144283.21	PKP4	E60_E82	0.00190076		ENSG00000131069.19	ACSS2	E60_E82	0.00328605		ENSG00000108001.13	EBF3	E60_E82	0.000168412		ENSG00000129595.12	EPB41L4A	E60_E82	0.00966825		ENSG00000114541.14	FRMD4B	E60_E82	0.00397172		ENSG00000147642.16	SYBU	E60_E82	0.00626438
ENSG00000121764.11	HCRTR1	E60_E82	0.00105987		ENSG00000137142.4	IGFBPL1	E60_E82	0.00895699		ENSG00000137815.14	RTF1	E60_E82	0.00461152		ENSG00000102900.12	NUP93	E60_E82	0.00930248		ENSG00000144331.18	ZNF385B	E60_E82	3.48897e-06		ENSG00000131558.14	EXOC4	E60_E82	8.80076e-05		ENSG00000108018.15	SORCS1	E60_E82	0.000611769		ENSG00000129673.9	AANAT	E60_E82	5.16254e-14		ENSG00000114861.18	FOXP1	E60_E82	0.00123818		ENSG00000148948.7	LRRC4C	E60_E82	4.62306e-07
ENSG00000124766.6	SOX4	E60_E82	0.00116666		ENSG00000137269.14	LRRC1	E60_E82	0.00603082		ENSG00000137843.11	PAK6	E60_E82	0.00660941		ENSG00000103275.19	UBE2I	E60_E82	0.00820612		ENSG00000145198.14	VWA5B2	E60_E82	0.00558679		ENSG00000132434.9	LANCL2	E60_E82	0.00494333		ENSG00000108039.17	XPNPEP1	E60_E82	0.00844577		ENSG00000130813.17	C19orf66	E60_E82	0.00350711		ENSG00000115165.9	CYTIP	E60_E82	0.00868727		ENSG00000149970.14	CNKSR2	E60_E82	1.73702e-05
ENSG00000125850.10	OVOL2	E60_E82	0.0012665		ENSG00000137573.13	SULF1	E60_E82	0.00221471		ENSG00000138311.15	ZNF365	E60_E82	0.000344296		ENSG00000103404.14	USP31	E60_E82	0.000718371		ENSG00000145349.16	CAMK2D	E60_E82	0.00115427		ENSG00000133019.11	CHRM3	E60_E82	0.00165793		ENSG00000108231.12	LGI1	E60_E82	7.42309e-05		ENSG00000131864.10	USP29	E60_E82	0		ENSG00000115252.18	PDE1A	E60_E82	0.0028909		ENSG00000151090.17	THRB	E60_E82	0.00614351
ENSG00000127152.17	BCL11B	E60_E82	0.000148355		ENSG00000137709.9	POU2F3	E60_E82	2.37637e-05		ENSG00000138316.10	ADAMTS14	E60_E82	0.00845247		ENSG00000103528.16	SYT17	E60_E82	0.00559816		ENSG00000145431.10	PDGFC	E60_E82	0.000101808		ENSG00000133020.4	MYH8	E60_E82	0.00093905		ENSG00000109158.10	GABRA4	E60_E82	1.9189e-05		ENSG00000132970.12	WASF3	E60_E82	0.00376488		ENSG00000115461.4	IGFBP5	E60_E82	0.00329971		ENSG00000151229.12	SLC2A13	E60_E82	0.000376303
ENSG00000129422.14	MTUS1	E60_E82	0.00616991		ENSG00000138311.15	ZNF365	E60_E82	1.45612e-05		ENSG00000139330.5	KERA	E60_E82	0.000484326		ENSG00000103942.12	HOMER2	E60_E82	0.000826874		ENSG00000145685.13	LHFPL2	E60_E82	0.00514324		ENSG00000133107.14	TRPC4	E60_E82	0.00405324		ENSG00000109339.18	MAPK10	E60_E82	2.84507e-05		ENSG00000133019.11	CHRM3	E60_E82	0.00912967		ENSG00000115507.9	OTX1	E60_E82	0.00766018		ENSG00000152583.12	SPARCL1	E60_E82	0.00357485
ENSG00000130147.15	SH3BP4	E60_E82	0.00516824		ENSG00000138316.10	ADAMTS14	E60_E82	0.0015056		ENSG00000139364.10	TMEM132B	E60_E82	0.000408998		ENSG00000104044.15	OCA2	E60_E82	0.000123286		ENSG00000145743.15	FBXL17	E60_E82	0.00701745		ENSG00000134115.12	CNTN6	E60_E82	0.000401826		ENSG00000109956.12	B3GAT1	E60_E82	2.7207e-05		ENSG00000134121.9	CHL1	E60_E82	0.00122281		ENSG00000117069.14	ST6GALNAC5	E60_E82	0.00436425		ENSG00000153086.13	ACMSD	E60_E82	0.00804338
ENSG00000130203.9	APOE	E60_E82	0.00362544		ENSG00000139597.17	N4BP2L1	E60_E82	0.000524834		ENSG00000139874.5	SSTR1	E60_E82	2.06364e-06		ENSG00000104154.6	SLC30A4	E60_E82	0.000663618		ENSG00000146233.7	CYP39A1	E60_E82	0.000713711		ENSG00000134207.14	SYT6	E60_E82	0.00784124		ENSG00000110841.13	PPFIBP1	E60_E82	7.22906e-05		ENSG00000134508.12	CABLES1	E60_E82	0.00474831		ENSG00000117155.16	SSX2IP	E60_E82	0.00128512		ENSG00000153902.13	LGI4	E60_E82	0.00202273
ENSG00000130812.10	ANGPTL6	E60_E82	0.00080706		ENSG00000140350.15	ANP32A	E60_E82	0.00827221		ENSG00000140945.16	CDH13	E60_E82	4.91697e-05		ENSG00000104219.12	ZDHHC2	E60_E82	0.000124425		ENSG00000147509.13	RGS20	E60_E82	0.0049568		ENSG00000134256.12	CD101	E60_E82	0.00118888		ENSG00000111110.11	PPM1H	E60_E82	0.00118053		ENSG00000134812.7	GIF	E60_E82	0.0050528		ENSG00000117305.14	HMGCL	E60_E82	0.00837626		ENSG00000153956.15	CACNA2D1	E60_E82	0.000597745
ENSG00000130813.17	C19orf66	E60_E82	0.00196312		ENSG00000140807.6	NKD1	E60_E82	0.00247103		ENSG00000141179.13	PCTP	E60_E82	0.0047464		ENSG00000104325.6	DECR1	E60_E82	0.00296061		ENSG00000147642.16	SYBU	E60_E82	0.00224451		ENSG00000134343.12	ANO3	E60_E82	1.68247e-05		ENSG00000111262.4	KCNA1	E60_E82	0.00332173		ENSG00000135605.12	TEC	E60_E82	0.00994661		ENSG00000117461.14	PIK3R3	E60_E82	0.00051311		ENSG00000154175.16	ABI3BP	E60_E82	0.00864007
ENSG00000130822.15	PNCK	E60_E82	0.000162558		ENSG00000141314.12	RHBDL3	E60_E82	4.40413e-05		ENSG00000141314.12	RHBDL3	E60_E82	3.71808e-05		ENSG00000104490.17	NCALD	E60_E82	3.22893e-05		ENSG00000148948.7	LRRC4C	E60_E82	0.00126935		ENSG00000134686.17	PHC2	E60_E82	0.00835213		ENSG00000111348.8	ARHGDIB	E60_E82	0.00117983		ENSG00000136535.14	TBR1	E60_E82	0.000468199		ENSG00000118257.16	NRP2	E60_E82	2.59311e-06		ENSG00000154415.7	PPP1R3A	E60_E82	0.00466447
ENSG00000131771.13	PPP1R1B	E60_E82	0.00253603		ENSG00000144229.11	THSD7B	E60_E82	0.00795722		ENSG00000142149.8	HUNK	E60_E82	0.0041736		ENSG00000104888.9	SLC17A7	E60_E82	0.000871037		ENSG00000149201.9	CCDC81	E60_E82	0.00443324		ENSG00000135472.8	FAIM2	E60_E82	0.00522555		ENSG00000112139.14	MDGA1	E60_E82	0.000189452		ENSG00000136842.13	TMOD1	E60_E82	3.79326e-06		ENSG00000118432.12	CNR1	E60_E82	0.00559793		ENSG00000155313.15	USP25	E60_E82	0.00048784
ENSG00000132692.18	BCAN	E60_E82	0.00549491		ENSG00000144331.18	ZNF385B	E60_E82	0.00139734		ENSG00000143032.7	BARHL2	E60_E82	2.05083e-05		ENSG00000105171.9	POP4	E60_E82	0.000176272		ENSG00000149970.14	CNKSR2	E60_E82	0.00775434		ENSG00000135605.12	TEC	E60_E82	0.00020723		ENSG00000113161.15	HMGCR	E60_E82	0.000995856		ENSG00000137078.8	SIT1	E60_E82	0.00186219		ENSG00000118513.18	MYB	E60_E82	0.0084751		ENSG00000156711.16	MAPK13	E60_E82	0.00148553
ENSG00000132821.11	VSTM2L	E60_E82	7.49015e-05		ENSG00000145248.6	SLC10A4	E60_E82	0.00318744		ENSG00000143248.12	RGS5	E60_E82	0.000417161		ENSG00000105376.4	ICAM5	E60_E82	0.00719942		ENSG00000151090.17	THRB	E60_E82	1.1464e-05		ENSG00000137656.11	BUD13	E60_E82	0.00850469		ENSG00000113319.11	RASGRF2	E60_E82	3.22758e-05		ENSG00000137460.8	FHDC1	E60_E82	0.00160071		ENSG00000118729.11	CASQ2	E60_E82	0.00263737		ENSG00000158321.15	AUTS2	E60_E82	0.0015876
ENSG00000133019.11	CHRM3	E60_E82	0.00287707		ENSG00000145431.10	PDGFC	E60_E82	9.07233e-06		ENSG00000144331.18	ZNF385B	E60_E82	0.000372605		ENSG00000105402.7	NAPA	E60_E82	0.00258144		ENSG00000151623.14	NR3C2	E60_E82	0.00352893		ENSG00000137801.10	THBS1	E60_E82	0.00684805		ENSG00000113580.14	NR3C1	E60_E82	0.00387387		ENSG00000137571.10	SLCO5A1	E60_E82	0.00398468		ENSG00000118733.16	OLFM3	E60_E82	6.38415e-05		ENSG00000159674.11	SPON2	E60_E82	0.000449286
ENSG00000133020.4	MYH8	E60_E82	0.000711183		ENSG00000145675.14	PIK3R1	E60_E82	8.14719e-06		ENSG00000144476.5	ACKR3	E60_E82	0.000661065		ENSG00000105856.13	HBP1	E60_E82	0.00202101		ENSG00000152578.12	GRIA4	E60_E82	0.000177041		ENSG00000137843.11	PAK6	E60_E82	0.000889991		ENSG00000113645.14	WWC1	E60_E82	0.00256131		ENSG00000137573.13	SULF1	E60_E82	1.57584e-05		ENSG00000119138.4	KLF9	E60_E82	1.00755e-05		ENSG00000163755.8	HPS3	E60_E82	0.00978381
ENSG00000133101.9	CCNA1	E60_E82	0.00552117		ENSG00000147488.11	ST18	E60_E82	0.00188105		ENSG00000144681.10	STAC	E60_E82	0.00437529		ENSG00000105926.15	MPP6	E60_E82	3.31287e-05		ENSG00000152583.12	SPARCL1	E60_E82	2.72782e-05		ENSG00000138311.15	ZNF365	E60_E82	5.12874e-05		ENSG00000113805.8	CNTN3	E60_E82	0.000760663		ENSG00000137860.11	SLC28A2	E60_E82	5.16254e-14		ENSG00000119283.15	TRIM67	E60_E82	0.00413068		ENSG00000164099.3	PRSS12	E60_E82	0.00919871
ENSG00000133110.14	POSTN	E60_E82	1.74469e-05		ENSG00000147642.16	SYBU	E60_E82	0.00250202		ENSG00000144959.9	NCEH1	E60_E82	0.0013144		ENSG00000105974.11	CAV1	E60_E82	0.00112165		ENSG00000153266.12	FEZF2	E60_E82	0.000413661		ENSG00000138316.10	ADAMTS14	E60_E82	0.000997165		ENSG00000114279.13	FGF12	E60_E82	0.0025442		ENSG00000137968.16	SLC44A5	E60_E82	0.001729		ENSG00000119699.7	TGFB3	E60_E82	6.05775e-05		ENSG00000164128.6	NPY1R	E60_E82	1.81509e-06
ENSG00000133874.1	RNF122	E60_E82	0.00259306		ENSG00000148053.15	NTRK2	E60_E82	0.0025325		ENSG00000145365.10	TIFA	E60_E82	0.000247355		ENSG00000106078.17	COBL	E60_E82	0.000115093		ENSG00000153902.13	LGI4	E60_E82	0.00384767		ENSG00000139190.16	VAMP1	E60_E82	0.00109556		ENSG00000114423.18	CBLB	E60_E82	0.000570126		ENSG00000138069.16	RAB1A	E60_E82	5.16254e-14		ENSG00000120833.13	SOCS2	E60_E82	0.00542665		ENSG00000164309.14	CMYA5	E60_E82	0.001531
ENSG00000134107.4	BHLHE40	E60_E82	5.43579e-06		ENSG00000148219.16	ASTN2	E60_E82	0.000178569		ENSG00000145536.15	ADAMTS16	E60_E82	0.00264773		ENSG00000106605.10	BLVRA	E60_E82	0.0031856		ENSG00000154027.18	AK5	E60_E82	1.81978e-05		ENSG00000139219.17	COL2A1	E60_E82	0.00840686		ENSG00000114473.13	IQCG	E60_E82	0.00286192		ENSG00000138311.15	ZNF365	E60_E82	2.81718e-05		ENSG00000120868.13	APAF1	E60_E82	0.00607633		ENSG00000164484.11	TMEM200A	E60_E82	0.00166753
ENSG00000134115.12	CNTN6	E60_E82	9.86015e-06		ENSG00000148948.7	LRRC4C	E60_E82	0.00065391		ENSG00000145675.14	PIK3R1	E60_E82	0.009353		ENSG00000106689.10	LHX2	E60_E82	6.6688e-05		ENSG00000154146.12	NRGN	E60_E82	0.000292071		ENSG00000139364.10	TMEM132B	E60_E82	0.00237522		ENSG00000114480.12	GBE1	E60_E82	0.00229151		ENSG00000138411.10	HECW2	E60_E82	0.00343575		ENSG00000120899.17	PTK2B	E60_E82	0.00210324		ENSG00000164574.15	GALNT10	E60_E82	0.0033027
ENSG00000134343.12	ANO3	E60_E82	1.52616e-06		ENSG00000149201.9	CCDC81	E60_E82	0.0075204		ENSG00000145743.15	FBXL17	E60_E82	0.000429154		ENSG00000107249.21	GLIS3	E60_E82	0.000131086		ENSG00000154415.7	PPP1R3A	E60_E82	0.00146969		ENSG00000140015.19	KCNH5	E60_E82	0.00302369		ENSG00000114861.18	FOXP1	E60_E82	0.00105169		ENSG00000138650.8	PCDH10	E60_E82	9.27153e-06		ENSG00000121297.6	TSHZ3	E60_E82	0.000162836		ENSG00000164626.8	KCNK5	E60_E82	4.40129e-06
ENSG00000134986.13	NREP	E60_E82	0.00640009		ENSG00000149654.9	CDH22	E60_E82	0.00443683		ENSG00000145808.8	ADAMTS19	E60_E82	0.000811582		ENSG00000108001.13	EBF3	E60_E82	0.000262625		ENSG00000154678.16	PDE1C	E60_E82	0.00864745		ENSG00000140937.13	CDH11	E60_E82	0.0098811		ENSG00000115008.5	IL1A	E60_E82	0.000565025		ENSG00000138696.10	BMPR1B	E60_E82	0.00212826		ENSG00000121440.14	PDZRN3	E60_E82	7.98698e-05		ENSG00000164742.14	ADCY1	E60_E82	0.00561849
ENSG00000135218.17	CD36	E60_E82	0.000339046		ENSG00000150076.23	AL356053.1	E60_E82	0.00735029		ENSG00000147852.15	VLDLR	E60_E82	0.00610792		ENSG00000108018.15	SORCS1	E60_E82	9.90991e-08		ENSG00000155249.4	OR4K1	E60_E82	0.00401917		ENSG00000141314.12	RHBDL3	E60_E82	9.60054e-07		ENSG00000115170.13	ACVR1	E60_E82	0.00710649		ENSG00000139155.8	SLCO1C1	E60_E82	0.000765453		ENSG00000122585.7	NPY	E60_E82	0.00500545		ENSG00000165197.4	VEGFD	E60_E82	0.00611176
ENSG00000135269.17	TES	E60_E82	0.000186742		ENSG00000150361.11	KLHL1	E60_E82	0.000925592		ENSG00000148948.7	LRRC4C	E60_E82	0.00382388		ENSG00000108950.11	FAM20A	E60_E82	0.00183112		ENSG00000156097.12	GPR61	E60_E82	0.00610332		ENSG00000141639.11	MAPK4	E60_E82	0.00786592		ENSG00000115507.9	OTX1	E60_E82	0.00664847		ENSG00000139648.6	KRT71	E60_E82	0.00206248		ENSG00000122679.8	RAMP3	E60_E82	0.00334834		ENSG00000167363.13	FN3K	E60_E82	0.00800662
ENSG00000135407.10	AVIL	E60_E82	0.00231396		ENSG00000151090.17	THRB	E60_E82	2.97386e-05		ENSG00000149201.9	CCDC81	E60_E82	0.000375049		ENSG00000109158.10	GABRA4	E60_E82	0.00143296		ENSG00000156140.9	ADAMTS3	E60_E82	0.000751744		ENSG00000143184.4	XCL1	E60_E82	0.00302198		ENSG00000115665.8	SLC5A7	E60_E82	0.00704078		ENSG00000140284.10	SLC27A2	E60_E82	0.000798122		ENSG00000123983.13	ACSL3	E60_E82	0.00895651		ENSG00000168772.10	CXXC4	E60_E82	2.16071e-06
ENSG00000136153.19	LMO7	E60_E82	0.00455094		ENSG00000151229.12	SLC2A13	E60_E82	0.00287854		ENSG00000149328.14	GLB1L2	E60_E82	0.000283425		ENSG00000109189.12	USP46	E60_E82	0.00477952		ENSG00000156219.16	ART3	E60_E82	0.00138912		ENSG00000143324.13	XPR1	E60_E82	0.00940636		ENSG00000116761.11	CTH	E60_E82	0.00108258		ENSG00000140285.9	FGF7	E60_E82	0.00492064		ENSG00000124140.13	SLC12A5	E60_E82	0.00395077		ENSG00000168827.14	GFM1	E60_E82	0.00317422
ENSG00000136535.14	TBR1	E60_E82	0.00300149		ENSG00000152990.13	ADGRA3	E60_E82	0.000305939		ENSG00000150361.11	KLHL1	E60_E82	0.00520035		ENSG00000109255.11	NMU	E60_E82	0.00291787		ENSG00000156299.13	TIAM1	E60_E82	0.00332283		ENSG00000143499.13	SMYD2	E60_E82	0.00738075		ENSG00000116830.11	TTF2	E60_E82	0.00469903		ENSG00000140557.11	ST8SIA2	E60_E82	0.00685371		ENSG00000124772.11	CPNE5	E60_E82	0.0086585		ENSG00000169744.12	LDB2	E60_E82	0.00804523
ENSG00000136842.13	TMOD1	E60_E82	3.77459e-05		ENSG00000153071.14	DAB2	E60_E82	0.00127289		ENSG00000150893.10	FREM2	E60_E82	0.00100844		ENSG00000109339.18	MAPK10	E60_E82	0.00022913		ENSG00000156398.12	SFXN2	E60_E82	0.00536235		ENSG00000144152.12	FBLN7	E60_E82	0.00044143		ENSG00000116903.7	EXOC8	E60_E82	0.00166754		ENSG00000140600.16	SH3GL3	E60_E82	0.00541065		ENSG00000125485.17	DDX31	E60_E82	0.00867372		ENSG00000169855.19	ROBO1	E60_E82	0.00446712
ENSG00000137252.9	HCRTR2	E60_E82	0.00399748		ENSG00000153531.13	ADPRHL1	E60_E82	0.00128888		ENSG00000151090.17	THRB	E60_E82	4.54359e-05		ENSG00000109436.7	TBC1D9	E60_E82	6.69765e-05		ENSG00000156711.16	MAPK13	E60_E82	0.000445577		ENSG00000144331.18	ZNF385B	E60_E82	0.0054921		ENSG00000116990.10	MYCL	E60_E82	0.0065883		ENSG00000140945.16	CDH13	E60_E82	6.99306e-05		ENSG00000125675.17	GRIA3	E60_E82	0.00125621		ENSG00000170190.15	SLC16A5	E60_E82	0.00206125
ENSG00000137269.14	LRRC1	E60_E82	0.000376011		ENSG00000153902.13	LGI4	E60_E82	0.000537697		ENSG00000151229.12	SLC2A13	E60_E82	0.0080446		ENSG00000109794.13	FAM149A	E60_E82	0.00116102		ENSG00000157150.4	TIMP4	E60_E82	0.00545075		ENSG00000144476.5	ACKR3	E60_E82	0.00274032		ENSG00000117069.14	ST6GALNAC5	E60_E82	5.76041e-05		ENSG00000141433.12	ADCYAP1	E60_E82	1.06153e-05		ENSG00000125845.6	BMP2	E60_E82	0.000270574		ENSG00000170791.17	CHCHD7	E60_E82	0.000833219
ENSG00000137573.13	SULF1	E60_E82	2.72028e-05		ENSG00000154027.18	AK5	E60_E82	0.00746867		ENSG00000151726.13	ACSL1	E60_E82	0.00624826		ENSG00000109956.12	B3GAT1	E60_E82	0.0028447		ENSG00000157168.18	NRG1	E60_E82	3.13119e-05		ENSG00000144550.12	CPNE9	E60_E82	0.00543932		ENSG00000117114.19	ADGRL2	E60_E82	0.00212332		ENSG00000141447.16	OSBPL1A	E60_E82	7.673e-05		ENSG00000127152.17	BCL11B	E60_E82	0.00286011		ENSG00000171408.13	PDE7B	E60_E82	0.00540629
ENSG00000138311.15	ZNF365	E60_E82	9.87343e-07		ENSG00000154146.12	NRGN	E60_E82	0.00215215		ENSG00000152208.12	GRID2	E60_E82	0.00818174		ENSG00000110013.12	SIAE	E60_E82	0.00717773		ENSG00000157240.3	FZD1	E60_E82	6.8348e-05		ENSG00000144681.10	STAC	E60_E82	8.43368e-05		ENSG00000117280.12	RAB29	E60_E82	0.00526468		ENSG00000141639.11	MAPK4	E60_E82	0.000374462		ENSG00000127241.16	MASP1	E60_E82	0.00418476		ENSG00000171786.5	NHLH1	E60_E82	0.00465321
ENSG00000138604.9	GLCE	E60_E82	0.000447753		ENSG00000154655.15	L3MBTL4	E60_E82	0.00480089		ENSG00000152578.12	GRIA4	E60_E82	0.00168714		ENSG00000110318.13	CEP126	E60_E82	0.0017288		ENSG00000157502.13	MUM1L1	E60_E82	0.00254067		ENSG00000144959.9	NCEH1	E60_E82	6.90851e-05		ENSG00000117461.14	PIK3R3	E60_E82	0.00260378		ENSG00000141668.9	CBLN2	E60_E82	0.0008731		ENSG00000127334.10	DYRK2	E60_E82	0.000448053		ENSG00000172031.6	EPHX4	E60_E82	0.000239066
ENSG00000138829.11	FBN2	E60_E82	0.00139479		ENSG00000154767.14	XPC	E60_E82	0.00241061		ENSG00000152583.12	SPARCL1	E60_E82	0.00096228		ENSG00000110841.13	PPFIBP1	E60_E82	1.36271e-05		ENSG00000158373.8	HIST1H2BD	E60_E82	0.00676514		ENSG00000145365.10	TIFA	E60_E82	0.00900969		ENSG00000117586.10	TNFSF4	E60_E82	0.00202457		ENSG00000143013.12	LMO4	E60_E82	2.71726e-06		ENSG00000128602.9	SMO	E60_E82	0.00287847		ENSG00000172179.11	PRL	E60_E82	0.000454071
ENSG00000140015.19	KCNH5	E60_E82	0.000782004		ENSG00000154914.16	USP43	E60_E82	0.000162573		ENSG00000153266.12	FEZF2	E60_E82	0.000395383		ENSG00000111052.7	LIN7A	E60_E82	0.000763464		ENSG00000161513.11	FDXR	E60_E82	0.00647753		ENSG00000145423.4	SFRP2	E60_E82	0.00262727		ENSG00000117643.14	MAN1C1	E60_E82	0.000444551		ENSG00000143314.12	MRPL24	E60_E82	0.00593988		ENSG00000129038.15	LOXL1	E60_E82	0.00171671		ENSG00000172575.11	RASGRP1	E60_E82	0.000298216
ENSG00000140450.8	ARRDC4	E60_E82	0.000294712		ENSG00000154917.10	RAB6B	E60_E82	0.00124905		ENSG00000153820.12	SPHKAP	E60_E82	0.000338446		ENSG00000111110.11	PPM1H	E60_E82	0.00553518		ENSG00000162434.11	JAK1	E60_E82	0.000794319		ENSG00000145431.10	PDGFC	E60_E82	0.000995756		ENSG00000117877.10	CD3EAP	E60_E82	0.00245145		ENSG00000144229.11	THSD7B	E60_E82	0.00200405		ENSG00000129422.14	MTUS1	E60_E82	0.00153099		ENSG00000172594.12	SMPDL3A	E60_E82	0.00205701
ENSG00000140675.12	SLC5A2	E60_E82	0.00630283		ENSG00000154928.16	EPHB1	E60_E82	0.000950416		ENSG00000153823.18	PID1	E60_E82	0.00391246		ENSG00000111331.12	OAS3	E60_E82	0.00429979		ENSG00000162493.16	PDPN	E60_E82	0.00474605		ENSG00000145743.15	FBXL17	E60_E82	0.000949162		ENSG00000118257.16	NRP2	E60_E82	1.86892e-07		ENSG00000144331.18	ZNF385B	E60_E82	0.000332025		ENSG00000130147.15	SH3BP4	E60_E82	0.000380582		ENSG00000173890.16	GPR160	E60_E82	0.00035754
ENSG00000140848.16	CPNE2	E60_E82	0.000227876		ENSG00000154975.13	CA10	E60_E82	4.55954e-05		ENSG00000153902.13	LGI4	E60_E82	0.00222552		ENSG00000111725.10	PRKAB1	E60_E82	0.00243765		ENSG00000162631.18	NTNG1	E60_E82	0.00292552		ENSG00000147481.14	SNTG1	E60_E82	0.000496929		ENSG00000118402.5	ELOVL4	E60_E82	0.00383826		ENSG00000144407.9	PTH2R	E60_E82	0.00384346		ENSG00000130766.4	SESN2	E60_E82	0.000344191		ENSG00000174514.12	MFSD4A	E60_E82	0.00212795
ENSG00000140945.16	CDH13	E60_E82	0.0041822		ENSG00000156026.14	MCU	E60_E82	0.000235562		ENSG00000154146.12	NRGN	E60_E82	0.000105372		ENSG00000111961.17	SASH1	E60_E82	0.000679867		ENSG00000162873.14	KLHDC8A	E60_E82	0.0010024		ENSG00000147852.15	VLDLR	E60_E82	0.00646987		ENSG00000118432.12	CNR1	E60_E82	0.00481543		ENSG00000144959.9	NCEH1	E60_E82	0.00668769		ENSG00000130822.15	PNCK	E60_E82	0.00353258		ENSG00000175198.15	PCCA	E60_E82	0.00144213
ENSG00000141314.12	RHBDL3	E60_E82	0.000969539		ENSG00000156140.9	ADAMTS3	E60_E82	0.00162158		ENSG00000154678.16	PDE1C	E60_E82	7.2107e-05		ENSG00000111962.7	UST	E60_E82	0.000171673		ENSG00000162981.13	FAM84A	E60_E82	0.00187098		ENSG00000148948.7	LRRC4C	E60_E82	0.0018415		ENSG00000118513.18	MYB	E60_E82	7.39487e-05		ENSG00000145362.17	ANK2	E60_E82	0.00141329		ENSG00000131149.18	GSE1	E60_E82	0.0036913		ENSG00000175445.14	LPL	E60_E82	0.000610248
ENSG00000141753.6	IGFBP4	E60_E82	0.00175827		ENSG00000157890.17	MEGF11	E60_E82	0.00427936		ENSG00000154914.16	USP43	E60_E82	0.000693015		ENSG00000112655.15	PTK7	E60_E82	2.18408e-05		ENSG00000163285.7	GABRG1	E60_E82	0.00906998		ENSG00000149201.9	CCDC81	E60_E82	5.94063e-05		ENSG00000118733.16	OLFM3	E60_E82	0.00511467		ENSG00000145526.11	CDH18	E60_E82	0.00427993		ENSG00000131558.14	EXOC4	E60_E82	0.00560541		ENSG00000175567.8	UCP2	E60_E82	0.00556473
ENSG00000141756.18	FKBP10	E60_E82	0.00249707		ENSG00000158710.14	TAGLN2	E60_E82	0.00153239		ENSG00000154928.16	EPHB1	E60_E82	0.00938904		ENSG00000112977.15	DAP	E60_E82	0.00495223		ENSG00000163421.8	PROK2	E60_E82	0.00473886		ENSG00000149328.14	GLB1L2	E60_E82	0.000775817		ENSG00000119125.16	GDA	E60_E82	6.9063e-05		ENSG00000145569.5	FAM105A	E60_E82	0.00123223		ENSG00000132434.9	LANCL2	E60_E82	0.000813935		ENSG00000176454.13	LPCAT4	E60_E82	0.00127762
ENSG00000143036.16	SLC44A3	E60_E82	8.3438e-06		ENSG00000162670.10	BRINP3	E60_E82	0.00267702		ENSG00000154975.13	CA10	E60_E82	0.00983188		ENSG00000113100.9	CDH9	E60_E82	7.73156e-06		ENSG00000163618.17	CADPS	E60_E82	0.00673778		ENSG00000149571.11	KIRREL3	E60_E82	0.00288196		ENSG00000119138.4	KLF9	E60_E82	1.02717e-07		ENSG00000145675.14	PIK3R1	E60_E82	0.000524237		ENSG00000132692.18	BCAN	E60_E82	0.00168536		ENSG00000176463.13	SLCO3A1	E60_E82	0.00732353
ENSG00000143786.7	CNIH3	E60_E82	0.000499508		ENSG00000162817.6	C1orf115	E60_E82	0.000128505		ENSG00000155313.15	USP25	E60_E82	0.00528601		ENSG00000113645.14	WWC1	E60_E82	0.000684668		ENSG00000163629.12	PTPN13	E60_E82	0.00106025		ENSG00000150347.14	ARID5B	E60_E82	0.0059363		ENSG00000119283.15	TRIM67	E60_E82	0.000692373		ENSG00000145888.10	GLRA1	E60_E82	0.000196985		ENSG00000132872.11	SYT4	E60_E82	0.00869384		ENSG00000176928.5	GCNT4	E60_E82	0.000935485
ENSG00000144339.11	TMEFF2	E60_E82	0.00214334		ENSG00000162992.3	NEUROD1	E60_E82	0.00350457		ENSG00000155760.2	FZD7	E60_E82	0.000499086		ENSG00000114019.14	AMOTL2	E60_E82	0.00167072		ENSG00000163638.13	ADAMTS9	E60_E82	0.00710362		ENSG00000150893.10	FREM2	E60_E82	0.000193593		ENSG00000119408.16	NEK6	E60_E82	0.00382516		ENSG00000146374.13	RSPO3	E60_E82	0.00607894		ENSG00000133019.11	CHRM3	E60_E82	6.2903e-06		ENSG00000177551.5	NHLH2	E60_E82	0.000157001
ENSG00000144959.9	NCEH1	E60_E82	0.00177763		ENSG00000163520.13	FBLN2	E60_E82	0.00893021		ENSG00000156097.12	GPR61	E60_E82	0.000182948		ENSG00000114279.13	FGF12	E60_E82	0.00216263		ENSG00000164484.11	TMEM200A	E60_E82	0.000898701		ENSG00000151090.17	THRB	E60_E82	3.57861e-05		ENSG00000119699.7	TGFB3	E60_E82	8.88884e-06		ENSG00000146648.16	EGFR	E60_E82	0.00674781		ENSG00000133059.16	DSTYK	E60_E82	0.00784184		ENSG00000178031.16	ADAMTSL1	E60_E82	0.00903753
ENSG00000145194.17	ECE2	E60_E82	0.00094979		ENSG00000163637.11	PRICKLE2	E60_E82	0.00367182		ENSG00000156395.12	SORCS3	E60_E82	1.19715e-05		ENSG00000114450.9	GNB4	E60_E82	0.00946294		ENSG00000164742.14	ADCY1	E60_E82	0.000226682		ENSG00000151623.14	NR3C2	E60_E82	0.000986487		ENSG00000120051.14	CFAP58	E60_E82	0.00235703		ENSG00000146950.12	SHROOM2	E60_E82	0.00302984		ENSG00000133107.14	TRPC4	E60_E82	0.000633543		ENSG00000178053.17	MLF1	E60_E82	0.00181184
ENSG00000145198.14	VWA5B2	E60_E82	0.000573196		ENSG00000164099.3	PRSS12	E60_E82	0.000505312		ENSG00000156427.7	FGF18	E60_E82	0.00812064		ENSG00000114861.18	FOXP1	E60_E82	0.000257231		ENSG00000166073.9	GPR176	E60_E82	4.36438e-06		ENSG00000152578.12	GRIA4	E60_E82	0.00292041		ENSG00000120279.6	MYCT1	E60_E82	0.000783467		ENSG00000147408.14	CSGALNACT1	E60_E82	4.86668e-06		ENSG00000133110.14	POSTN	E60_E82	0.000360032		ENSG00000180044.4	C3orf80	E60_E82	0.00978015
ENSG00000145248.6	SLC10A4	E60_E82	2.82094e-05		ENSG00000164116.16	GUCY1A3	E60_E82	0.00152595		ENSG00000157890.17	MEGF11	E60_E82	0.00604034		ENSG00000115507.9	OTX1	E60_E82	7.20407e-05		ENSG00000168772.10	CXXC4	E60_E82	0.000597619		ENSG00000152583.12	SPARCL1	E60_E82	0.000202701		ENSG00000120693.13	SMAD9	E60_E82	0.000778524		ENSG00000147488.11	ST18	E60_E82	0.000352313		ENSG00000133874.1	RNF122	E60_E82	0.00263233		ENSG00000180660.7	MAB21L1	E60_E82	0.0012003
ENSG00000145365.10	TIFA	E60_E82	0.00239732		ENSG00000164128.6	NPY1R	E60_E82	0.000643705		ENSG00000158008.9	EXTL1	E60_E82	0.00366416		ENSG00000115738.9	ID2	E60_E82	3.23238e-07		ENSG00000168811.6	IL12A	E60_E82	0.000339195		ENSG00000153012.11	LGI2	E60_E82	0.00982427		ENSG00000120899.17	PTK2B	E60_E82	0.00334005		ENSG00000148053.15	NTRK2	E60_E82	0.00182627		ENSG00000133961.19	NUMB	E60_E82	0.00923459		ENSG00000181467.4	RAP2B	E60_E82	0.00134261
ENSG00000145431.10	PDGFC	E60_E82	0.000769056		ENSG00000164404.8	GDF9	E60_E82	0.000641733		ENSG00000160991.15	ORAI2	E60_E82	0.00885288		ENSG00000115828.15	QPCT	E60_E82	0.00226564		ENSG00000169213.6	RAB3B	E60_E82	0.00700185		ENSG00000153266.12	FEZF2	E60_E82	1.75852e-05		ENSG00000121297.6	TSHZ3	E60_E82	0.000324034		ENSG00000148090.11	AUH	E60_E82	0.00608985		ENSG00000133985.2	TTC9	E60_E82	0.00251096		ENSG00000181541.5	MAB21L2	E60_E82	0.00447924
ENSG00000145675.14	PIK3R1	E60_E82	0.00609584		ENSG00000164742.14	ADCY1	E60_E82	0.000228792		ENSG00000162302.12	RPS6KA4	E60_E82	0.00380334		ENSG00000116106.11	EPHA4	E60_E82	0.00330012		ENSG00000169884.13	WNT10B	E60_E82	0.00049717		ENSG00000153823.18	PID1	E60_E82	0.000363907		ENSG00000121440.14	PDZRN3	E60_E82	1.75721e-05		ENSG00000148848.14	ADAM12	E60_E82	0.00952208		ENSG00000134107.4	BHLHE40	E60_E82	0.00115665		ENSG00000181744.8	C3orf58	E60_E82	0.00162239
ENSG00000145721.11	LIX1	E60_E82	3.4764e-05		ENSG00000165186.10	PTCHD1	E60_E82	0.00118024		ENSG00000162552.14	WNT4	E60_E82	0.00160385		ENSG00000116525.13	TRIM62	E60_E82	0.00593739		ENSG00000169991.10	IFFO2	E60_E82	0.00152245		ENSG00000154146.12	NRGN	E60_E82	0.000521692		ENSG00000122585.7	NPY	E60_E82	0.00428737		ENSG00000148948.7	LRRC4C	E60_E82	2.00193e-05		ENSG00000134207.14	SYT6	E60_E82	0.00134341		ENSG00000183067.5	IGSF5	E60_E82	0.00108525
ENSG00000146054.17	TRIM7	E60_E82	0.00511506		ENSG00000165675.16	ENOX2	E60_E82	0.000579529		ENSG00000162873.14	KLHDC8A	E60_E82	0.000948968		ENSG00000116667.12	C1orf21	E60_E82	0.00513856		ENSG00000170011.13	MYRIP	E60_E82	0.000300322		ENSG00000154175.16	ABI3BP	E60_E82	0.00321839		ENSG00000122641.10	INHBA	E60_E82	0.000808818		ENSG00000150361.11	KLHL1	E60_E82	0.00106365		ENSG00000134343.12	ANO3	E60_E82	5.41612e-06		ENSG00000183421.11	RIPK4	E60_E82	0.000476471
ENSG00000146376.10	ARHGAP18	E60_E82	0.00394567		ENSG00000165983.14	PTER	E60_E82	0.00583818		ENSG00000162889.10	MAPKAPK2	E60_E82	0.00931923		ENSG00000116729.13	WLS	E60_E82	0.000496615		ENSG00000170485.16	NPAS2	E60_E82	0.000442469		ENSG00000154415.7	PPP1R3A	E60_E82	6.80077e-05		ENSG00000122679.8	RAMP3	E60_E82	0.00343884		ENSG00000150394.13	CDH8	E60_E82	5.81861e-05		ENSG00000134363.11	FST	E60_E82	0.00250093		ENSG00000183780.12	SLC35F3	E60_E82	0.00902378
ENSG00000147036.11	LANCL3	E60_E82	0.00122271		ENSG00000166073.9	GPR176	E60_E82	0.00352239		ENSG00000162981.13	FAM84A	E60_E82	0.000937079		ENSG00000116983.12	HPCAL4	E60_E82	0.000569248		ENSG00000170558.8	CDH2	E60_E82	0.00192012		ENSG00000154721.14	JAM2	E60_E82	0.00559487		ENSG00000122733.12	PHF24	E60_E82	0.000490918		ENSG00000150471.16	ADGRL3	E60_E82	0.00178081		ENSG00000134443.9	GRP	E60_E82	0.00213335		ENSG00000184486.9	POU3F2	E60_E82	0.000164639
ENSG00000147257.13	GPC3	E60_E82	3.69167e-06		ENSG00000166342.18	NETO1	E60_E82	0.00845051		ENSG00000162989.4	KCNJ3	E60_E82	0.00922761		ENSG00000116991.10	SIPA1L2	E60_E82	0.000399141		ENSG00000171729.13	TMEM51	E60_E82	0.00261236		ENSG00000154914.16	USP43	E60_E82	0.000270764		ENSG00000123612.15	ACVR1C	E60_E82	0.000259561		ENSG00000150681.9	RGS18	E60_E82	0.000304633		ENSG00000135253.13	KCP	E60_E82	0.00404731		ENSG00000185551.13	NR2F2	E60_E82	0.00729008
ENSG00000147408.14	CSGALNACT1	E60_E82	2.1469e-05		ENSG00000166900.15	STX3	E60_E82	0.00449677		ENSG00000163629.12	PTPN13	E60_E82	0.00860656		ENSG00000117069.14	ST6GALNAC5	E60_E82	1.18375e-05		ENSG00000171786.5	NHLH1	E60_E82	0.000640715		ENSG00000154917.10	RAB6B	E60_E82	0.0057932		ENSG00000123983.13	ACSL3	E60_E82	0.00505824		ENSG00000150995.18	ITPR1	E60_E82	8.04942e-06		ENSG00000135472.8	FAIM2	E60_E82	0.00717894		ENSG00000185565.11	LSAMP	E60_E82	0.000961632
ENSG00000147488.11	ST18	E60_E82	5.38514e-05		ENSG00000167037.18	SGSM1	E60_E82	0.00189103		ENSG00000163638.13	ADAMTS9	E60_E82	0.000151561		ENSG00000117245.12	KIF17	E60_E82	0.000286023		ENSG00000171992.12	SYNPO	E60_E82	0.000938304		ENSG00000154928.16	EPHB1	E60_E82	0.00543375		ENSG00000124313.12	IQSEC2	E60_E82	0.00996153		ENSG00000151623.14	NR3C2	E60_E82	0.00196904		ENSG00000136141.14	LRCH1	E60_E82	0.00470764		ENSG00000185774.14	KCNIP4	E60_E82	0.00263799
ENSG00000147571.4	CRH	E60_E82	0.0043813		ENSG00000167207.11	NOD2	E60_E82	0.00495157		ENSG00000163995.19	ABLIM2	E60_E82	0.00299626		ENSG00000117461.14	PIK3R3	E60_E82	0.00122446		ENSG00000172497.8	ACOT12	E60_E82	3.91144e-05		ENSG00000154975.13	CA10	E60_E82	0.000662801		ENSG00000124406.16	ATP8A1	E60_E82	0.000165988		ENSG00000151789.10	ZNF385D	E60_E82	0.00147621		ENSG00000136153.19	LMO7	E60_E82	0.00108784		ENSG00000187446.11	CHP1	E60_E82	0.00205553
ENSG00000147862.15	NFIB	E60_E82	0.000416642		ENSG00000167693.16	NXN	E60_E82	0.00800197		ENSG00000164099.3	PRSS12	E60_E82	0.00683424		ENSG00000117525.13	F3	E60_E82	0.000610642		ENSG00000172575.11	RASGRP1	E60_E82	0.00054387		ENSG00000155313.15	USP25	E60_E82	0.00862559		ENSG00000125378.15	BMP4	E60_E82	0.000114374		ENSG00000151834.15	GABRA2	E60_E82	0.00630102		ENSG00000136160.14	EDNRB	E60_E82	0.0072299		ENSG00000188580.13	NKAIN2	E60_E82	0.00143319
ENSG00000148219.16	ASTN2	E60_E82	5.24473e-05		ENSG00000167964.12	RAB26	E60_E82	0.00929622		ENSG00000164100.8	NDST3	E60_E82	0.00738488		ENSG00000117643.14	MAN1C1	E60_E82	0.00466244		ENSG00000172985.10	SH3RF3	E60_E82	0.00300556		ENSG00000155760.2	FZD7	E60_E82	2.47476e-06		ENSG00000125851.9	PCSK2	E60_E82	0.00101326		ENSG00000152822.13	GRM1	E60_E82	0.0012667		ENSG00000136237.18	RAPGEF5	E60_E82	0.000573462		ENSG00000189056.13	RELN	E60_E82	0.000442601
ENSG00000148948.7	LRRC4C	E60_E82	0.0050382		ENSG00000168481.8	LGI3	E60_E82	0.00107708		ENSG00000164116.16	GUCY1A3	E60_E82	0.00411103		ENSG00000117707.15	PROX1	E60_E82	0.000139654		ENSG00000173114.12	LRRN3	E60_E82	0.000631215		ENSG00000156219.16	ART3	E60_E82	0.00915882		ENSG00000126583.10	PRKCG	E60_E82	0.00635357		ENSG00000152953.12	STK32B	E60_E82	0.00069711		ENSG00000136997.15	MYC	E60_E82	0.00779551		ENSG00000189319.13	FAM53B	E60_E82	0.00115938
ENSG00000149295.13	DRD2	E60_E82	0.00110945		ENSG00000168743.12	NPNT	E60_E82	5.33079e-08		ENSG00000164404.8	GDF9	E60_E82	0.00964411		ENSG00000117868.15	ESYT2	E60_E82	0.00481689		ENSG00000173452.13	TMEM196	E60_E82	0.00907964		ENSG00000156427.7	FGF18	E60_E82	0.0010904		ENSG00000127152.17	BCL11B	E60_E82	0.0051455		ENSG00000153012.11	LGI2	E60_E82	0.00998923		ENSG00000136999.4	NOV	E60_E82	0.000334615		ENSG00000196141.13	SPATS2L	E60_E82	0.00362186
ENSG00000150361.11	KLHL1	E60_E82	1.45028e-05		ENSG00000169006.6	NTSR2	E60_E82	0.00153161		ENSG00000164484.11	TMEM200A	E60_E82	0.000983199		ENSG00000117877.10	CD3EAP	E60_E82	0.0077113		ENSG00000174348.13	PODN	E60_E82	0.00722908		ENSG00000156687.10	UNC5D	E60_E82	5.97337e-05		ENSG00000127334.10	DYRK2	E60_E82	0.00418458		ENSG00000153234.13	NR4A2	E60_E82	0.0060708		ENSG00000137843.11	PAK6	E60_E82	0.00494334		ENSG00000196277.15	GRM7	E60_E82	0.0093038
ENSG00000150394.13	CDH8	E60_E82	0.00417443		ENSG00000169213.6	RAB3B	E60_E82	0.000701471		ENSG00000164742.14	ADCY1	E60_E82	0.00570497		ENSG00000118257.16	NRP2	E60_E82	0.0049797		ENSG00000174453.9	VWC2L	E60_E82	1.76702e-07		ENSG00000160207.8	HSF2BP	E60_E82	0.00229566		ENSG00000128294.15	TPST2	E60_E82	0.00342009		ENSG00000153707.16	PTPRD	E60_E82	0.000961687		ENSG00000138311.15	ZNF365	E60_E82	1.89897e-05		ENSG00000196562.14	SULF2	E60_E82	0.00126166
ENSG00000151090.17	THRB	E60_E82	0.000158777		ENSG00000169891.17	REPS2	E60_E82	8.11234e-05		ENSG00000165023.6	DIRAS2	E60_E82	0.00494282		ENSG00000118432.12	CNR1	E60_E82	6.90239e-06		ENSG00000175048.16	ZDHHC14	E60_E82	0.000477167		ENSG00000161381.13	PLXDC1	E60_E82	0.00748262		ENSG00000128536.15	CDHR3	E60_E82	0.000148956		ENSG00000153823.18	PID1	E60_E82	1.97451e-05		ENSG00000138316.10	ADAMTS14	E60_E82	0.00101741		ENSG00000197008.9	ZNF138	E60_E82	0.00848936
ENSG00000151229.12	SLC2A13	E60_E82	0.00272856		ENSG00000170011.13	MYRIP	E60_E82	0.00146063		ENSG00000165186.10	PTCHD1	E60_E82	0.00649123		ENSG00000118496.4	FBXO30	E60_E82	0.00167027		ENSG00000176769.9	TCERG1L	E60_E82	0.00033443		ENSG00000162434.11	JAK1	E60_E82	0.00303264		ENSG00000128602.9	SMO	E60_E82	0.000764412		ENSG00000154175.16	ABI3BP	E60_E82	0.00320231		ENSG00000138604.9	GLCE	E60_E82	0.000504749		ENSG00000198142.4	SOWAHC	E60_E82	0.000457564
ENSG00000151468.10	CCDC3	E60_E82	0.000262613		ENSG00000170017.12	ALCAM	E60_E82	0.000305767		ENSG00000165675.16	ENOX2	E60_E82	0.00165035		ENSG00000119125.16	GDA	E60_E82	0.000563375		ENSG00000177511.5	ST8SIA3	E60_E82	0.000172814		ENSG00000162873.14	KLHDC8A	E60_E82	0.000380434		ENSG00000128641.18	MYO1B	E60_E82	0.00816818		ENSG00000154655.15	L3MBTL4	E60_E82	0.000601502		ENSG00000138650.8	PCDH10	E60_E82	0.000579368		ENSG00000198363.16	ASPH	E60_E82	0.000193687
ENSG00000151726.13	ACSL1	E60_E82	0.00175188		ENSG00000170035.15	UBE2E3	E60_E82	0.00232723		ENSG00000166006.12	KCNC2	E60_E82	0.00708907		ENSG00000119138.4	KLF9	E60_E82	0.000186521		ENSG00000177551.5	NHLH2	E60_E82	7.2705e-05		ENSG00000162981.13	FAM84A	E60_E82	0.000594673		ENSG00000129038.15	LOXL1	E60_E82	0.000359953		ENSG00000155792.9	DEPTOR	E60_E82	0.000230546		ENSG00000139173.9	TMEM117	E60_E82	0.00966586		ENSG00000199168.3	MIR374A	E60_E82	2.59974e-11
ENSG00000152208.12	GRID2	E60_E82	0.000741283		ENSG00000170191.4	NANP	E60_E82	0.00327797		ENSG00000166073.9	GPR176	E60_E82	8.00362e-06		ENSG00000119283.15	TRIM67	E60_E82	0.00689586		ENSG00000178053.17	MLF1	E60_E82	0.00327473		ENSG00000163285.7	GABRG1	E60_E82	0.00799652		ENSG00000129116.17	PALLD	E60_E82	0.00359524		ENSG00000155897.9	ADCY8	E60_E82	0.00269313		ENSG00000139364.10	TMEM132B	E60_E82	5.08313e-05		ENSG00000205189.11	ZBTB10	E60_E82	0.00143676
ENSG00000152578.12	GRIA4	E60_E82	5.89719e-05		ENSG00000170485.16	NPAS2	E60_E82	0.00678042		ENSG00000166086.12	JAM3	E60_E82	0.00462235		ENSG00000119547.5	ONECUT2	E60_E82	0.00906076		ENSG00000178403.3	NEUROG2	E60_E82	0.00387709		ENSG00000163347.5	CLDN1	E60_E82	0.00876062		ENSG00000129351.17	ILF3	E60_E82	0.0030218		ENSG00000155957.17	TMBIM4	E60_E82	0.000405963		ENSG00000139651.10	ZNF740	E60_E82	0.00233864		ENSG00000213999.15	MEF2B	E60_E82	1.6928e-05
ENSG00000152583.12	SPARCL1	E60_E82	0.00856812		ENSG00000170854.17	MINA	E60_E82	0.000962614		ENSG00000166501.12	PRKCB	E60_E82	0.00777707		ENSG00000119699.7	TGFB3	E60_E82	4.12164e-05		ENSG00000179314.13	WSCD1	E60_E82	0.00282715		ENSG00000163412.12	EIF4E3	E60_E82	0.00741174		ENSG00000129422.14	MTUS1	E60_E82	0.000586207		ENSG00000156299.13	TIAM1	E60_E82	0.00162893		ENSG00000139874.5	SSTR1	E60_E82	1.09591e-05		ENSG00000215120.2	AL590763.5	E60_E82	3.02808e-05
ENSG00000152822.13	GRM1	E60_E82	0.00256033		ENSG00000170893.3	TRH	E60_E82	0.00813925		ENSG00000166863.11	TAC3	E60_E82	0.00690925		ENSG00000119771.14	KLHL29	E60_E82	0.00456909		ENSG00000179388.8	EGR3	E60_E82	1.81593e-05		ENSG00000163421.8	PROK2	E60_E82	0.00427904		ENSG00000130035.6	GALNT8	E60_E82	0.00492575		ENSG00000156564.8	LRFN2	E60_E82	0.00140632		ENSG00000140015.19	KCNH5	E60_E82	0.000393441		ENSG00000215417.11	MIR17HG	E60_E82	0.00325707
ENSG00000153234.13	NR4A2	E60_E82	2.77854e-06		ENSG00000171243.7	SOSTDC1	E60_E82	0.00128653		ENSG00000166949.15	SMAD3	E60_E82	0.0068779		ENSG00000119866.20	BCL11A	E60_E82	0.00011526		ENSG00000180113.15	TDRD6	E60_E82	2.04034e-05		ENSG00000163629.12	PTPN13	E60_E82	0.00458369		ENSG00000130147.15	SH3BP4	E60_E82	0.00287952		ENSG00000157168.18	NRG1	E60_E82	0.000257152		ENSG00000140368.12	PSTPIP1	E60_E82	0.000428558		ENSG00000216031.1	MIR298	E60_E82	0.0045976
ENSG00000153266.12	FEZF2	E60_E82	0.000187775		ENSG00000171503.11	ETFDH	E60_E82	0.00652996		ENSG00000168528.11	SERINC2	E60_E82	0.00580071		ENSG00000120725.12	SIL1	E60_E82	0.00845282		ENSG00000182175.13	RGMA	E60_E82	0.00207922		ENSG00000163638.13	ADAMTS9	E60_E82	1.87747e-05		ENSG00000130813.17	C19orf66	E60_E82	0.0036528		ENSG00000158125.9	XDH	E60_E82	4.03205e-06		ENSG00000140450.8	ARRDC4	E60_E82	0.000989552		ENSG00000224750.6	RP11-94M14.2	E60_E82	0.00427897
ENSG00000153902.13	LGI4	E60_E82	0.00167445		ENSG00000171617.13	ENC1	E60_E82	0.000565956		ENSG00000168743.12	NPNT	E60_E82	0.00542149		ENSG00000120896.13	SORBS3	E60_E82	0.00154136		ENSG00000183454.15	GRIN2A	E60_E82	0.00108316		ENSG00000163673.7	DCLK3	E60_E82	0.000886345		ENSG00000131069.19	ACSS2	E60_E82	0.00037511		ENSG00000159167.11	STC1	E60_E82	1.01397e-05		ENSG00000140470.13	ADAMTS17	E60_E82	0.00596738		ENSG00000225226.1	AC007250.4	E60_E82	0.00241197
ENSG00000153904.18	DDAH1	E60_E82	0.000247454		ENSG00000171786.5	NHLH1	E60_E82	0.00704758		ENSG00000168772.10	CXXC4	E60_E82	0.00154732		ENSG00000120899.17	PTK2B	E60_E82	0.000617791		ENSG00000183775.10	KCTD16	E60_E82	0.000213601		ENSG00000163995.19	ABLIM2	E60_E82	0.00564906		ENSG00000131153.8	GINS2	E60_E82	0.000689838		ENSG00000159248.4	GJD2	E60_E82	0.000197004		ENSG00000140937.13	CDH11	E60_E82	0.000213544		ENSG00000226627.1	SHANK2-AS1	E60_E82	0.0025485
ENSG00000154146.12	NRGN	E60_E82	1.13097e-05		ENSG00000171867.16	PRNP	E60_E82	0.009398		ENSG00000168952.15	STXBP6	E60_E82	0.000150032		ENSG00000121769.7	FABP3	E60_E82	0.000807871		ENSG00000184408.9	KCND2	E60_E82	0.00451105		ENSG00000164099.3	PRSS12	E60_E82	0.00602202		ENSG00000131398.13	KCNC3	E60_E82	0.00461938		ENSG00000162374.16	ELAVL4	E60_E82	0.00814042		ENSG00000140945.16	CDH13	E60_E82	0.000504108		ENSG00000226733.2	RP11-397G17.1	E60_E82	3.03722e-07
ENSG00000154655.15	L3MBTL4	E60_E82	0.000198838		ENSG00000172936.12	MYD88	E60_E82	0.00284586		ENSG00000169122.11	FAM110B	E60_E82	0.00978579		ENSG00000122694.15	GLIPR2	E60_E82	0.000860737		ENSG00000184640.17	2021-09-09	E60_E82	0.00223389		ENSG00000164484.11	TMEM200A	E60_E82	0.00156143		ENSG00000131558.14	EXOC4	E60_E82	0.00181885		ENSG00000162595.5	DIRAS3	E60_E82	0.0041467		ENSG00000141179.13	PCTP	E60_E82	0.00211595		ENSG00000228252.8	COL6A4P2	E60_E82	0.000847707
ENSG00000154914.16	USP43	E60_E82	1.28428e-05		ENSG00000172985.10	SH3RF3	E60_E82	0.00657504		ENSG00000169213.6	RAB3B	E60_E82	0.00835941		ENSG00000122824.10	NUDT10	E60_E82	0.00929748		ENSG00000185052.11	SLC24A3	E60_E82	2.99778e-05		ENSG00000164647.8	STEAP1	E60_E82	0.00188549		ENSG00000132164.9	SLC6A11	E60_E82	0.0011266		ENSG00000162627.16	SNX7	E60_E82	0.00557509		ENSG00000141314.12	RHBDL3	E60_E82	0.000660306		ENSG00000230133.1	FLJ33581	E60_E82	0.00120087
ENSG00000154928.16	EPHB1	E60_E82	0.00546153		ENSG00000174059.16	CD34	E60_E82	0.00487318		ENSG00000169862.18	CTNND2	E60_E82	0.000417742		ENSG00000123119.11	NECAB1	E60_E82	0.00211228		ENSG00000185149.5	NPY2R	E60_E82	0.0091757		ENSG00000164742.14	ADCY1	E60_E82	0.000533949		ENSG00000132434.9	LANCL2	E60_E82	0.000129768		ENSG00000162670.10	BRINP3	E60_E82	0.00626719		ENSG00000141441.15	GAREM1	E60_E82	0.00994609		ENSG00000231079.7	AC105402.4	E60_E82	0.00055134
ENSG00000154975.13	CA10	E60_E82	1.4587e-05		ENSG00000174348.13	PODN	E60_E82	0.00644929		ENSG00000169884.13	WNT10B	E60_E82	0.00200912		ENSG00000123144.10	C19orf43	E60_E82	0.0083125		ENSG00000185774.14	KCNIP4	E60_E82	0.00158879		ENSG00000164841.4	TMEM74	E60_E82	0.00746034		ENSG00000132692.18	BCAN	E60_E82	0.000885419		ENSG00000162951.10	LRRTM1	E60_E82	8.88064e-05		ENSG00000141668.9	CBLN2	E60_E82	5.14111e-06		ENSG00000231290.5	APCDD1L-AS1	E60_E82	4.86158e-05
ENSG00000156026.14	MCU	E60_E82	0.00555534		ENSG00000174473.15	GALNTL6	E60_E82	0.00358965		ENSG00000169891.17	REPS2	E60_E82	0.0050316		ENSG00000123213.22	NLN	E60_E82	0.00228041		ENSG00000186009.4	ATP4B	E60_E82	3.0102e-06		ENSG00000165023.6	DIRAS2	E60_E82	0.00139914		ENSG00000132872.11	SYT4	E60_E82	0.0054516		ENSG00000162975.4	KCNF1	E60_E82	1.03156e-05		ENSG00000143013.12	LMO4	E60_E82	0.000502154		ENSG00000233953.1	AC009970.1	E60_E82	3.46168e-13
ENSG00000156711.16	MAPK13	E60_E82	0.00565032		ENSG00000175048.16	ZDHHC14	E60_E82	0.00237562		ENSG00000169991.10	IFFO2	E60_E82	0.000183174		ENSG00000123983.13	ACSL3	E60_E82	0.00443987		ENSG00000187398.11	LUZP2	E60_E82	0.00402959		ENSG00000166006.12	KCNC2	E60_E82	0.00148992		ENSG00000133019.11	CHRM3	E60_E82	0.00011329		ENSG00000163249.10	CCNYL1	E60_E82	5.68164e-06		ENSG00000143061.17	IGSF3	E60_E82	0.000360216		ENSG00000233967.6	RP11-250B2.3	E60_E82	0.000630075
ENSG00000157111.12	TMEM171	E60_E82	0.00129927		ENSG00000175445.14	LPL	E60_E82	6.64411e-07		ENSG00000170011.13	MYRIP	E60_E82	2.95351e-05		ENSG00000124406.16	ATP8A1	E60_E82	0.000258285		ENSG00000187720.14	THSD4	E60_E82	0.00691022		ENSG00000166073.9	GPR176	E60_E82	2.86942e-08		ENSG00000133065.10	SLC41A1	E60_E82	0.000479167		ENSG00000164099.3	PRSS12	E60_E82	2.11294e-05		ENSG00000143324.13	XPR1	E60_E82	0.000550771		ENSG00000235194.8	PPP1R3E	E60_E82	0.00128907
ENSG00000157152.16	SYN2	E60_E82	0.000226606		ENSG00000175497.16	DPP10	E60_E82	1.85436e-05		ENSG00000170558.8	CDH2	E60_E82	0.000161201		ENSG00000124766.6	SOX4	E60_E82	0.00224618		ENSG00000188916.8	FAM196A	E60_E82	0.000686257		ENSG00000166250.11	CLMP	E60_E82	0.00573537		ENSG00000133083.14	DCLK1	E60_E82	1.15203e-05		ENSG00000164176.12	EDIL3	E60_E82	0.00323214		ENSG00000143786.7	CNIH3	E60_E82	0.00380877		ENSG00000235389.2	RP11-134K1.3	E60_E82	0.00140849
ENSG00000157613.10	CREB3L1	E60_E82	0.00938643		ENSG00000176406.21	RIMS2	E60_E82	0.00594227		ENSG00000170854.17	MINA	E60_E82	0.000605954		ENSG00000125409.12	TEKT3	E60_E82	2.43339e-05		ENSG00000196141.13	SPATS2L	E60_E82	1.1805e-05		ENSG00000166582.9	CENPV	E60_E82	0.001929		ENSG00000133105.7	RXFP2	E60_E82	0.00551811		ENSG00000164484.11	TMEM200A	E60_E82	0.000659441		ENSG00000143819.12	EPHX1	E60_E82	0.00180065		ENSG00000236172.6	MIR7515HG	E60_E82	0.000133339
ENSG00000159167.11	STC1	E60_E82	0.000496434		ENSG00000176641.10	RNF152	E60_E82	0.00181817		ENSG00000171617.13	ENC1	E60_E82	0.000594739		ENSG00000125450.10	NUP85	E60_E82	0.00838477		ENSG00000196277.15	GRM7	E60_E82	2.26212e-08		ENSG00000166949.15	SMAD3	E60_E82	9.26944e-06		ENSG00000133107.14	TRPC4	E60_E82	2.20653e-05		ENSG00000164574.15	GALNT10	E60_E82	0.0032025		ENSG00000144278.14	GALNT13	E60_E82	0.00231909		ENSG00000237429.1	RP1-159A19.4	E60_E82	0.00289936
ENSG00000159217.9	IGF2BP1	E60_E82	0.00387304		ENSG00000177234.7	LINC01561	E60_E82	0.00721882		ENSG00000171724.2	VAT1L	E60_E82	0.00272682		ENSG00000125848.9	FLRT3	E60_E82	6.05606e-06		ENSG00000196353.11	CPNE4	E60_E82	0.000469398		ENSG00000168675.18	LDLRAD4	E60_E82	0.0014363		ENSG00000133619.17	KRBA1	E60_E82	0.00348708		ENSG00000164604.12	GPR85	E60_E82	0.000122677		ENSG00000144331.18	ZNF385B	E60_E82	2.67016e-05		ENSG00000237492.1	OR2L9P	E60_E82	2.58883e-10
ENSG00000160963.13	COL26A1	E60_E82	0.00390616		ENSG00000177511.5	ST8SIA3	E60_E82	1.05491e-06		ENSG00000171992.12	SYNPO	E60_E82	0.00405121		ENSG00000125861.14	GFRA4	E60_E82	0.00106319		ENSG00000197177.15	ADGRA1	E60_E82	0.00358956		ENSG00000168772.10	CXXC4	E60_E82	0.000141069		ENSG00000133874.1	RNF122	E60_E82	0.00276806		ENSG00000164626.8	KCNK5	E60_E82	0.000555899		ENSG00000144959.9	NCEH1	E60_E82	0.00038208		ENSG00000238585.1	Y_RNA	E60_E82	0.00409785
ENSG00000162496.8	DHRS3	E60_E82	0.00271849		ENSG00000177646.18	ACAD9	E60_E82	0.00779613		ENSG00000172159.15	FRMD3	E60_E82	0.00965142		ENSG00000125991.18	ERGIC3	E60_E82	0.00906992		ENSG00000197437.3	OR13G1	E60_E82	9.68889e-08		ENSG00000168952.15	STXBP6	E60_E82	1.31179e-05		ENSG00000134115.12	CNTN6	E60_E82	2.78887e-06		ENSG00000164794.8	KCNV1	E60_E82	2.18929e-06		ENSG00000145349.16	CAMK2D	E60_E82	0.00236714		ENSG00000240233.3	RN7SL587P	E60_E82	0.000507617
ENSG00000162873.14	KLHDC8A	E60_E82	0.0098219		ENSG00000177733.6	HNRNPA0	E60_E82	0.00528703		ENSG00000172201.11	ID4	E60_E82	0.00256437		ENSG00000126457.21	PRMT1	E60_E82	0.00485621		ENSG00000198142.4	SOWAHC	E60_E82	0.000690065		ENSG00000169122.11	FAM110B	E60_E82	0.000381607		ENSG00000134207.14	SYT6	E60_E82	0.000215834		ENSG00000164796.17	CSMD3	E60_E82	0.000323528		ENSG00000145431.10	PDGFC	E60_E82	2.23986e-05		ENSG00000244405.7	ETV5	E60_E82	3.19286e-05
ENSG00000162981.13	FAM84A	E60_E82	4.28744e-06		ENSG00000178031.16	ADAMTSL1	E60_E82	0.000530225		ENSG00000172575.11	RASGRP1	E60_E82	0.000187033		ENSG00000127152.17	BCL11B	E60_E82	0.000858205		ENSG00000198739.10	LRRTM3	E60_E82	0.0016186		ENSG00000169862.18	CTNND2	E60_E82	0.000781789		ENSG00000134343.12	ANO3	E60_E82	4.15657e-08		ENSG00000165186.10	PTCHD1	E60_E82	0.00314022		ENSG00000145685.13	LHFPL2	E60_E82	0.009221		ENSG00000248694.1	RP11-18D7.2	E60_E82	0.00227151
ENSG00000163285.7	GABRG1	E60_E82	0.00849565		ENSG00000178573.6	MAF	E60_E82	0.00347546		ENSG00000172985.10	SH3RF3	E60_E82	0.00833921		ENSG00000127252.5	HRASLS	E60_E82	0.00609874		ENSG00000198915.11	RASGEF1A	E60_E82	0.00021243		ENSG00000169891.17	REPS2	E60_E82	0.00480695		ENSG00000134363.11	FST	E60_E82	6.11387e-06		ENSG00000165194.15	PCDH19	E60_E82	0.00347113		ENSG00000145687.16	SSBP2	E60_E82	0.00451098		ENSG00000249196.6	RP11-669N7.2	E60_E82	0.00498861
ENSG00000163293.11	NIPAL1	E60_E82	3.73466e-05		ENSG00000178695.5	KCTD12	E60_E82	0.00167334		ENSG00000174453.9	VWC2L	E60_E82	2.25127e-05		ENSG00000128045.6	RASL11B	E60_E82	0.00825479		ENSG00000198944.5	SOWAHA	E60_E82	0.00132631		ENSG00000169946.13	ZFPM2	E60_E82	0.00229104		ENSG00000134508.12	CABLES1	E60_E82	0.00594643		ENSG00000165323.15	FAT3	E60_E82	0.000487107		ENSG00000145743.15	FBXL17	E60_E82	0.00209461		ENSG00000249588.1	CTC-537E7.1	E60_E82	0.000456939
ENSG00000163297.16	ANTXR2	E60_E82	0.00117749		ENSG00000179241.12	LDLRAD3	E60_E82	0.00283791		ENSG00000174738.12	NR1D2	E60_E82	0.00760605		ENSG00000128342.4	LIF	E60_E82	9.1256e-10		ENSG00000205221.12	VIT	E60_E82	0.000274594		ENSG00000169991.10	IFFO2	E60_E82	0.000644429		ENSG00000134686.17	PHC2	E60_E82	0.00162774		ENSG00000165424.6	ZCCHC24	E60_E82	0.00589529		ENSG00000145911.5	N4BP3	E60_E82	0.00397927		ENSG00000250838.1	RP11-501C14.5	E60_E82	0.00262554
ENSG00000163527.9	STT3B	E60_E82	0.00094095		ENSG00000179603.17	GRM8	E60_E82	0.00825171		ENSG00000175040.5	CHST2	E60_E82	0.00282189		ENSG00000128602.9	SMO	E60_E82	0.00746692		ENSG00000215717.5	TMEM167B	E60_E82	0.00838846		ENSG00000170011.13	MYRIP	E60_E82	0.00233382		ENSG00000135097.6	MSI1	E60_E82	0.0023164		ENSG00000165478.6	HEPACAM	E60_E82	0.00449397		ENSG00000146070.16	PLA2G7	E60_E82	0.000138322		ENSG00000250922.1	ATP5EP1	E60_E82	2.9721e-06
ENSG00000163629.12	PTPN13	E60_E82	0.000714044		ENSG00000179604.9	CDC42EP4	E60_E82	0.00987681		ENSG00000175048.16	ZDHHC14	E60_E82	1.10284e-05		ENSG00000129422.14	MTUS1	E60_E82	0.000259647		ENSG00000218281.1	HIST1H2APS3	E60_E82	8.77072e-09		ENSG00000170558.8	CDH2	E60_E82	0.00119663		ENSG00000135269.17	TES	E60_E82	0.000462087		ENSG00000165495.15	PKNOX2	E60_E82	0.00777196		ENSG00000146233.7	CYP39A1	E60_E82	0.000771046		ENSG00000251054.1	CTD-2215E18.3	E60_E82	0.00436346
ENSG00000163885.11	CFAP100	E60_E82	0.00801924		ENSG00000179915.22	NRXN1	E60_E82	0.00577993		ENSG00000177054.13	ZDHHC13	E60_E82	0.00451118		ENSG00000130035.6	GALNT8	E60_E82	0.00455465		ENSG00000221968.8	FADS3	E60_E82	1.30565e-05		ENSG00000171004.17	HS6ST2	E60_E82	0.000900109		ENSG00000135472.8	FAIM2	E60_E82	0.000774866		ENSG00000165868.13	HSPA12A	E60_E82	0.00949137		ENSG00000146352.12	CLVS2	E60_E82	0.00116876		ENSG00000251616.1	RP11-485M7.3	E60_E82	0.000411458
ENSG00000163888.3	CAMK2N2	E60_E82	0.00504857		ENSG00000180354.15	MTURN	E60_E82	0.00507137		ENSG00000177453.7	NIM1K	E60_E82	0.0086865		ENSG00000130147.15	SH3BP4	E60_E82	9.72636e-05		ENSG00000223904.2	HMGB1P12	E60_E82	0.000185544		ENSG00000171243.7	SOSTDC1	E60_E82	0.00536146		ENSG00000135605.12	TEC	E60_E82	0.00410932		ENSG00000165983.14	PTER	E60_E82	0.00132798		ENSG00000146374.13	RSPO3	E60_E82	0.0051206		ENSG00000254865.1	RP11-748C4.1	E60_E82	2.5762e-05
ENSG00000163947.11	ARHGEF3	E60_E82	2.93225e-08		ENSG00000180440.3	SERTM1	E60_E82	0.00755826		ENSG00000177511.5	ST8SIA3	E60_E82	0.000462833		ENSG00000130813.17	C19orf66	E60_E82	0.00074939		ENSG00000229931.1	RP1-151F17.1	E60_E82	0.00138582		ENSG00000171488.14	LRRC8C	E60_E82	0.00997098		ENSG00000135801.9	TAF5L	E60_E82	0.00150445		ENSG00000166073.9	GPR176	E60_E82	0.000368986		ENSG00000146426.17	TIAM2	E60_E82	0.00279248		ENSG00000258525.1	RP11-829H16.3	E60_E82	0.00519923
ENSG00000164099.3	PRSS12	E60_E82	0.00825438		ENSG00000180483.6	DEFB119	E60_E82	0.00324177		ENSG00000177551.5	NHLH2	E60_E82	1.03702e-06		ENSG00000130962.17	PRRG1	E60_E82	0.0036348		ENSG00000230176.2	LINC01433	E60_E82	0.00188983		ENSG00000171735.18	CAMTA1	E60_E82	0.00543999		ENSG00000136141.14	LRCH1	E60_E82	0.000623511		ENSG00000166250.11	CLMP	E60_E82	0.00287562		ENSG00000147488.11	ST18	E60_E82	0.00614772		ENSG00000259172.1	RP11-299G20.2	E60_E82	0.0075413
ENSG00000164404.8	GDF9	E60_E82	0.0099458		ENSG00000180828.2	BHLHE22	E60_E82	4.4874e-05		ENSG00000178573.6	MAF	E60_E82	0.00318443		ENSG00000131069.19	ACSS2	E60_E82	0.00198281		ENSG00000233967.6	RP11-250B2.3	E60_E82	0.00327945		ENSG00000171786.5	NHLH1	E60_E82	0.00347574		ENSG00000136160.14	EDNRB	E60_E82	0.0094884		ENSG00000166292.11	TMEM100	E60_E82	0.00178689		ENSG00000147509.13	RGS20	E60_E82	0.00200536		ENSG00000259418.1	RP11-109D20.1	E60_E82	3.13543e-06
ENSG00000165023.6	DIRAS2	E60_E82	0.00783139		ENSG00000181045.14	SLC26A11	E60_E82	0.00358815		ENSG00000179388.8	EGR3	E60_E82	0.00031191		ENSG00000131153.8	GINS2	E60_E82	0.00331449		ENSG00000234204.1	PIGPP2	E60_E82	0.00375764		ENSG00000171992.12	SYNPO	E60_E82	0.000405484		ENSG00000136237.18	RAPGEF5	E60_E82	0.00157678		ENSG00000168703.5	WFDC12	E60_E82	5.16254e-14		ENSG00000147642.16	SYBU	E60_E82	0.00239002		ENSG00000261024.6	GS1-279B7.1	E60_E82	0.000897165
ENSG00000166006.12	KCNC2	E60_E82	0.000368683		ENSG00000181195.10	PENK	E60_E82	0.00132341		ENSG00000180011.6	ZADH2	E60_E82	0.00579407		ENSG00000131771.13	PPP1R1B	E60_E82	6.62803e-06		ENSG00000235728.1	AC007349.5	E60_E82	0.00104929		ENSG00000172201.11	ID4	E60_E82	0.00328594		ENSG00000136531.14	SCN2A	E60_E82	0.0024034		ENSG00000168743.12	NPNT	E60_E82	0.00322664		ENSG00000147852.15	VLDLR	E60_E82	0.00178863		ENSG00000262655.3	SPON1	E60_E82	0.00608554
ENSG00000166546.13	BEAN1	E60_E82	0.00815673		ENSG00000181418.7	DDN	E60_E82	0.00179249		ENSG00000180113.15	TDRD6	E60_E82	0.0070456		ENSG00000131831.17	RAI2	E60_E82	0.0014676		ENSG00000237731.1	RNGTTP1	E60_E82	0.00518757		ENSG00000172350.9	ABCG4	E60_E82	0.00686294		ENSG00000137801.10	THBS1	E60_E82	0.00371285		ENSG00000168772.10	CXXC4	E60_E82	2.84281e-05		ENSG00000147862.15	NFIB	E60_E82	0.00374837		ENSG00000263793.1	MIR3115	E60_E82	2.85507e-11
ENSG00000167107.12	ACSF2	E60_E82	0.00936518		ENSG00000181619.11	GPR135	E60_E82	0.00339375		ENSG00000180660.7	MAB21L1	E60_E82	0.000808771		ENSG00000132164.9	SLC6A11	E60_E82	0.0013236		ENSG00000240591.1	RP11-247I13.11	E60_E82	2.77318e-08		ENSG00000172554.11	SNTG2	E60_E82	0.00292332		ENSG00000137843.11	PAK6	E60_E82	0.0014698		ENSG00000168878.16	SFTPB	E60_E82	7.26407e-11		ENSG00000148219.16	ASTN2	E60_E82	0.00140653		ENSG00000265845.2	RP11-20B24.5	E60_E82	0.000534686
ENSG00000168481.8	LGI3	E60_E82	0.000698298		ENSG00000182175.13	RGMA	E60_E82	0.00390687		ENSG00000181418.7	DDN	E60_E82	0.00977535		ENSG00000132429.9	POPDC3	E60_E82	0.00415817		ENSG00000240694.8	PNMA2	E60_E82	0.00928498		ENSG00000172575.11	RASGRP1	E60_E82	1.30292e-05		ENSG00000138207.13	RBP4	E60_E82	3.10477e-05		ENSG00000169116.11	PARM1	E60_E82	0.00961426		ENSG00000148680.15	HTR7	E60_E82	0.00198961		ENSG00000271147.7	ARMCX5-GPRASP2	E60_E82	0.00988885
ENSG00000168528.11	SERINC2	E60_E82	0.00346691		ENSG00000182240.15	BACE2	E60_E82	0.00499053		ENSG00000182050.13	MGAT4C	E60_E82	0.00235248		ENSG00000132646.10	PCNA	E60_E82	0.000454629		ENSG00000243176.5	RP11-550I24.2	E60_E82	0.00380993		ENSG00000172985.10	SH3RF3	E60_E82	0.00186683		ENSG00000138311.15	ZNF365	E60_E82	0.00015777		ENSG00000169282.17	KCNAB1	E60_E82	7.26371e-05		ENSG00000148948.7	LRRC4C	E60_E82	0.000127442		ENSG00000274737.1	RP5-1057I20.6	E60_E82	0.00266391
ENSG00000168546.10	GFRA2	E60_E82	2.42782e-05		ENSG00000183379.8	SYNDIG1L	E60_E82	0.0040708		ENSG00000182732.16	RGS6	E60_E82	0.00423756		ENSG00000132821.11	VSTM2L	E60_E82	2.69703e-06		ENSG00000248455.5	RP11-321E2.3	E60_E82	0.00333694		ENSG00000174453.9	VWC2L	E60_E82	2.59853e-05		ENSG00000138316.10	ADAMTS14	E60_E82	1.45316e-05		ENSG00000169427.6	KCNK9	E60_E82	0.00046943		ENSG00000149201.9	CCDC81	E60_E82	0.000466692		ENSG00000275322.1	RP11-262A16.1	E60_E82	0.000105914
ENSG00000168743.12	NPNT	E60_E82	0.000118935		ENSG00000183662.10	FAM19A1	E60_E82	0.00474328		ENSG00000183454.15	GRIN2A	E60_E82	0.00914148		ENSG00000132872.11	SYT4	E60_E82	0.00165223		ENSG00000248479.1	RP11-807H7.2	E60_E82	0.000240857		ENSG00000174738.12	NR1D2	E60_E82	0.00798878		ENSG00000138386.16	NAB1	E60_E82	0.000179083		ENSG00000169851.15	PCDH7	E60_E82	0.00189822		ENSG00000149328.14	GLB1L2	E60_E82	0.00789288		ENSG00000276471.1	RP11-398A8.5	E60_E82	0.00163859
ENSG00000168952.15	STXBP6	E60_E82	0.00412848		ENSG00000183722.7	LHFP	E60_E82	0.000843251		ENSG00000183775.10	KCTD16	E60_E82	0.00637044		ENSG00000133019.11	CHRM3	E60_E82	3.17986e-05		ENSG00000248610.1	HSPA8P4	E60_E82	0.00122413		ENSG00000175048.16	ZDHHC14	E60_E82	0.000389399		ENSG00000138650.8	PCDH10	E60_E82	1.14036e-06		ENSG00000169891.17	REPS2	E60_E82	0.000171092		ENSG00000149534.8	MS4A2	E60_E82	1.55966e-11		ENSG00000277171.1	RP11-191H23.1	E60_E82	2.56201e-05
ENSG00000169006.6	NTSR2	E60_E82	0.00916704		ENSG00000183960.8	KCNH8	E60_E82	0.00403679		ENSG00000184408.9	KCND2	E60_E82	0.000432648		ENSG00000133065.10	SLC41A1	E60_E82	0.00170555		ENSG00000249175.1	CTC-484P3.3	E60_E82	0.00176942		ENSG00000175497.16	DPP10	E60_E82	0.00188336		ENSG00000139190.16	VAMP1	E60_E82	9.38019e-06		ENSG00000169933.12	FRMPD4	E60_E82	0.000189208		ENSG00000149970.14	CNKSR2	E60_E82	0.00514442		ENSG00000277681.1	MIR6739	E60_E82	4.97855e-07
ENSG00000169122.11	FAM110B	E60_E82	0.000707702		ENSG00000184347.14	SLIT3	E60_E82	0.0048653		ENSG00000184731.5	FAM110C	E60_E82	0.00571686		ENSG00000133107.14	TRPC4	E60_E82	0.000270278		ENSG00000249196.6	RP11-669N7.2	E60_E82	0.000305633		ENSG00000177125.5	ZBTB34	E60_E82	0.000575636		ENSG00000139192.11	TAPBPL	E60_E82	0.000799185		ENSG00000170011.13	MYRIP	E60_E82	2.18569e-05		ENSG00000150347.14	ARID5B	E60_E82	0.000660934		ENSG00000279597.1	RP4-566L20.1	E60_E82	2.85491e-08
ENSG00000169297.7	NR0B1	E60_E82	0.00926259		ENSG00000184408.9	KCND2	E60_E82	0.00027611		ENSG00000185052.11	SLC24A3	E60_E82	6.23146e-07		ENSG00000133110.14	POSTN	E60_E82	4.10163e-05		ENSG00000250366.2	TUNAR	E60_E82	0.000100726		ENSG00000177511.5	ST8SIA3	E60_E82	8.6751e-06		ENSG00000139219.17	COL2A1	E60_E82	0.000198506		ENSG00000170017.12	ALCAM	E60_E82	0.000722107		ENSG00000150394.13	CDH8	E60_E82	6.50005e-05		ENSG00000280445.1	RP1-205F14P.1	E60_E82	1.69863e-10
ENSG00000169439.11	SDC2	E60_E82	0.00597314		ENSG00000184845.3	DRD1	E60_E82	0.00146752		ENSG00000185352.8	HS6ST3	E60_E82	0.000213867		ENSG00000133874.1	RNF122	E60_E82	0.00109891		ENSG00000251259.1	AC004069.2	E60_E82	1.42881e-06		ENSG00000177551.5	NHLH2	E60_E82	1.41937e-07		ENSG00000139364.10	TMEM132B	E60_E82	1.42332e-05		ENSG00000170485.16	NPAS2	E60_E82	0.00276155		ENSG00000150893.10	FREM2	E60_E82	6.07637e-06		ENSG00000280693.2	SH3PXD2A-AS1	E60_E82	0.00200494
ENSG00000169760.17	NLGN1	E60_E82	4.2412e-05		ENSG00000185052.11	SLC24A3	E60_E82	0.000147134		ENSG00000185742.6	C11orf87	E60_E82	0.00145504		ENSG00000134115.12	CNTN6	E60_E82	5.31946e-05		ENSG00000252611.1	RNU6-1121P	E60_E82	0.000931897		ENSG00000178403.3	NEUROG2	E60_E82	0.000381123		ENSG00000139874.5	SSTR1	E60_E82	0.000722021		ENSG00000170961.6	HAS2	E60_E82	0.0003866		ENSG00000151090.17	THRB	E60_E82	2.49806e-05		ENSG00000004848.7	ARX	E82_E111	0.0244787
ENSG00000169884.13	WNT10B	E60_E82	0.00834462		ENSG00000185518.11	SV2B	E60_E82	6.72005e-05		ENSG00000186051.6	TAL2	E60_E82	0.00628431		ENSG00000134207.14	SYT6	E60_E82	0.00183507		ENSG00000253807.5	LINC01170	E60_E82	0.000122116		ENSG00000179299.16	NSUN7	E60_E82	0.00709242		ENSG00000140015.19	KCNH5	E60_E82	0.000112453		ENSG00000171150.7	SOCS5	E60_E82	0.00694883		ENSG00000151229.12	SLC2A13	E60_E82	2.86107e-05		ENSG00000005059.15	CCDC109B	E82_E111	0.0254721
ENSG00000169891.17	REPS2	E60_E82	0.00123223		ENSG00000186205.12	2021-03-01	E60_E82	0.00150913		ENSG00000186960.10	LINC01551	E60_E82	0.00847619		ENSG00000134343.12	ANO3	E60_E82	0.00229735		ENSG00000255362.1	RP11-619A14.3	E60_E82	3.15029e-06		ENSG00000179388.8	EGR3	E60_E82	0.00031712		ENSG00000140350.15	ANP32A	E60_E82	0.00534769		ENSG00000171444.17	MCC	E60_E82	0.00126671		ENSG00000151623.14	NR3C2	E60_E82	7.31342e-05		ENSG00000005513.9	SOX8	E82_E111	1
ENSG00000169946.13	ZFPM2	E60_E82	0.000561823		ENSG00000187398.11	LUZP2	E60_E82	1.25041e-06		ENSG00000187398.11	LUZP2	E60_E82	0.00741776		ENSG00000134352.19	IL6ST	E60_E82	0.00373524		ENSG00000255433.5	AP000479.1	E60_E82	3.8242e-05		ENSG00000179833.4	SERTAD2	E60_E82	0.000785398		ENSG00000140368.12	PSTPIP1	E60_E82	0.0020182		ENSG00000171843.15	MLLT3	E60_E82	0.00359052		ENSG00000151726.13	ACSL1	E60_E82	0.00045667		ENSG00000006128.11	TAC1	E82_E111	0.0636999
ENSG00000170011.13	MYRIP	E60_E82	0.000993507		ENSG00000187908.15	DMBT1	E60_E82	0.00137871		ENSG00000188991.3	SLC15A5	E60_E82	0.00822685		ENSG00000134508.12	CABLES1	E60_E82	0.000244726		ENSG00000258203.5	RP1-228P16.3	E60_E82	3.53517e-08		ENSG00000179915.22	NRXN1	E60_E82	0.000391915		ENSG00000140450.8	ARRDC4	E60_E82	0.000842154		ENSG00000171988.17	JMJD1C	E60_E82	0.00444332		ENSG00000151834.15	GABRA2	E60_E82	0.00114406		ENSG00000006377.10	DLX6	E82_E111	0.999355
ENSG00000170786.12	SDR16C5	E60_E82	0.00203347		ENSG00000188641.12	DPYD	E60_E82	0.000563355		ENSG00000189056.13	RELN	E60_E82	0.000178618		ENSG00000134686.17	PHC2	E60_E82	0.00510965		ENSG00000259172.1	RP11-299G20.2	E60_E82	0.00397915		ENSG00000180113.15	TDRD6	E60_E82	0.000831861		ENSG00000140455.16	USP3	E60_E82	0.00954912		ENSG00000172150.4	OR1A2	E60_E82	1.17468e-10		ENSG00000151883.17	PARP8	E60_E82	0.00110612		ENSG00000006740.16	ARHGAP44	E82_E111	0.910897
ENSG00000170854.17	MINA	E60_E82	0.00164678		ENSG00000188916.8	FAM196A	E60_E82	0.000212982		ENSG00000196277.15	GRM7	E60_E82	0.000237639		ENSG00000134779.14	TPGS2	E60_E82	0.000960801		ENSG00000262655.3	SPON1	E60_E82	1.93848e-05		ENSG00000182050.13	MGAT4C	E60_E82	0.00188662		ENSG00000140470.13	ADAMTS17	E60_E82	0.0063041		ENSG00000172209.5	GPR22	E60_E82	0.00228427		ENSG00000152527.13	PLEKHH2	E60_E82	0.00824644		ENSG00000007350.16	TKTL1	E82_E111	0.897924
ENSG00000170893.3	TRH	E60_E82	0.000162389		ENSG00000189410.11	SH2D5	E60_E82	0.00888631		ENSG00000197555.9	SIPA1L1	E60_E82	0.00439997		ENSG00000135049.15	AGTPBP1	E60_E82	0.00614857		ENSG00000264982.1	RP11-344B2.2	E60_E82	0.00159378		ENSG00000182732.16	RGS6	E60_E82	1.91039e-06		ENSG00000140937.13	CDH11	E60_E82	0.000214852		ENSG00000172985.10	SH3RF3	E60_E82	0.00335161		ENSG00000152578.12	GRIA4	E60_E82	3.75235e-06		ENSG00000008283.15	CYB561	E82_E111	0.862453
ENSG00000171243.7	SOSTDC1	E60_E82	1.67904e-06		ENSG00000196090.12	PTPRT	E60_E82	9.22617e-06		ENSG00000197798.8	FAM118B	E60_E82	0.00267761		ENSG00000135269.17	TES	E60_E82	0.00026682		ENSG00000271143.1	RP11-12L8.2	E60_E82	0.00252563		ENSG00000183454.15	GRIN2A	E60_E82	0.00137573		ENSG00000141179.13	PCTP	E60_E82	0.000382565		ENSG00000173114.12	LRRN3	E60_E82	0.00249005		ENSG00000152583.12	SPARCL1	E60_E82	0.000543703		ENSG00000010278.12	CD9	E82_E111	0.51666
ENSG00000171450.5	CDK5R2	E60_E82	4.28899e-05		ENSG00000196141.13	SPATS2L	E60_E82	0.000375928		ENSG00000198142.4	SOWAHC	E60_E82	0.00123341		ENSG00000135446.16	CDK4	E60_E82	0.00896573		ENSG00000003096.13	KLHL13	E82_E111	0.0852828		ENSG00000183775.10	KCTD16	E60_E82	0.00488333		ENSG00000141314.12	RHBDL3	E60_E82	4.51555e-07		ENSG00000173908.8	KRT28	E60_E82	5.16254e-14		ENSG00000153266.12	FEZF2	E60_E82	0.000187022		ENSG00000011105.11	TSPAN9	E82_E111	0.00508229
ENSG00000171488.14	LRRC8C	E60_E82	0.00362674		ENSG00000196277.15	GRM7	E60_E82	8.39061e-05		ENSG00000198354.6	DCAF12L2	E60_E82	0.00513875		ENSG00000135824.12	RGS8	E60_E82	1.14576e-05		ENSG00000004848.7	ARX	E82_E111	0.78477		ENSG00000183783.6	KCTD8	E60_E82	0.000992108		ENSG00000141562.17	NARF	E60_E82	0.00417706		ENSG00000174145.7	NWD2	E60_E82	0.000213035		ENSG00000153291.15	SLC25A27	E60_E82	0.000892005		ENSG00000011638.10	TMEM159	E82_E111	0.00419748
ENSG00000171617.13	ENC1	E60_E82	0.00195639		ENSG00000197176.7	RP11-76E12.1	E60_E82	0.00343537		ENSG00000198739.10	LRRTM3	E60_E82	0.00866425		ENSG00000136040.8	PLXNC1	E60_E82	0.000258211		ENSG00000005513.9	SOX8	E82_E111	0.819245		ENSG00000184005.10	ST6GALNAC3	E60_E82	7.20311e-05		ENSG00000141639.11	MAPK4	E60_E82	0.00716384		ENSG00000174282.11	ZBTB4	E60_E82	0.00536884		ENSG00000153814.11	JAZF1	E60_E82	0.00215067		ENSG00000013016.15	EHD3	E82_E111	0.999984
ENSG00000171735.18	CAMTA1	E60_E82	0.00515769		ENSG00000197442.9	MAP3K5	E60_E82	0.00591754		ENSG00000198785.4	GRIN3A	E60_E82	0.000331357		ENSG00000136153.19	LMO7	E60_E82	0.000812041		ENSG00000006740.16	ARHGAP44	E82_E111	0.999949		ENSG00000184408.9	KCND2	E60_E82	5.58747e-05		ENSG00000141668.9	CBLN2	E60_E82	0.000162167		ENSG00000174482.10	LINGO2	E60_E82	0.00132906		ENSG00000153820.12	SPHKAP	E60_E82	0.0005183		ENSG00000016391.10	CHDH	E82_E111	0.995967
ENSG00000171766.15	GATM	E60_E82	0.00167142		ENSG00000197635.9	DPP4	E60_E82	0.00389361		ENSG00000198822.10	GRM3	E60_E82	0.000238581		ENSG00000136237.18	RAPGEF5	E60_E82	0.000250214		ENSG00000010278.12	CD9	E82_E111	0.922735		ENSG00000184731.5	FAM110C	E60_E82	0.00267208		ENSG00000143013.12	LMO4	E60_E82	0.00309728		ENSG00000175445.14	LPL	E60_E82	0.000194477		ENSG00000153823.18	PID1	E60_E82	0.00088883		ENSG00000018236.14	CNTN1	E82_E111	0.0303516
ENSG00000172197.10	MBOAT1	E60_E82	0.00367099		ENSG00000197872.11	FAM49A	E60_E82	0.00216595		ENSG00000198915.11	RASGEF1A	E60_E82	0.000286015		ENSG00000136531.14	SCN2A	E60_E82	0.00444575		ENSG00000011426.10	ANLN	E82_E111	0.999088		ENSG00000185046.18	ANKS1B	E60_E82	0.00516094		ENSG00000143032.7	BARHL2	E60_E82	0.00116582		ENSG00000176753.5	C15orf56	E60_E82	5.16254e-14		ENSG00000154146.12	NRGN	E60_E82	0.000214503		ENSG00000018625.14	ATP1A2	E82_E111	0.999845
ENSG00000172554.11	SNTG2	E60_E82	0.00360471		ENSG00000198142.4	SOWAHC	E60_E82	0.00351782		ENSG00000198944.5	SOWAHA	E60_E82	0.00996436		ENSG00000136770.10	DNAJC1	E60_E82	0.000729453		ENSG00000013016.15	EHD3	E82_E111	0.723857		ENSG00000185052.11	SLC24A3	E60_E82	9.16501e-08		ENSG00000143248.12	RGS5	E60_E82	0.000876065		ENSG00000177125.5	ZBTB34	E60_E82	0.00108993		ENSG00000154175.16	ABI3BP	E60_E82	0.00782663		ENSG00000021300.13	PLEKHB1	E82_E111	0.627826
ENSG00000173114.12	LRRN3	E60_E82	0.00199334		ENSG00000198354.6	DCAF12L2	E60_E82	0.00129359		ENSG00000203685.9	STUM	E60_E82	0.000625965		ENSG00000136842.13	TMOD1	E60_E82	0.00847716		ENSG00000017427.15	IGF1	E82_E111	0.230878		ENSG00000185305.10	ARL15	E60_E82	0.000529206		ENSG00000143294.14	PRCC	E60_E82	0.00396069		ENSG00000177275.3	OR2AJ1	E60_E82	5.16254e-14		ENSG00000154678.16	PDE1C	E60_E82	0.00113779		ENSG00000021574.11	SPAST	E82_E111	0.970416
ENSG00000175048.16	ZDHHC14	E60_E82	0.00977406		ENSG00000198673.10	FAM19A2	E60_E82	0.00245121		ENSG00000203737.3	GPR52	E60_E82	0.000150358		ENSG00000137207.11	YIPF3	E60_E82	0.00482374		ENSG00000021300.13	PLEKHB1	E82_E111	0.000176397		ENSG00000185565.11	LSAMP	E60_E82	0.000149972		ENSG00000143499.13	SMYD2	E60_E82	0.00127574		ENSG00000177455.12	CD19	E60_E82	0.00465047		ENSG00000154721.14	JAM2	E60_E82	0.00395654		ENSG00000021645.18	NRXN3	E82_E111	0.735591
ENSG00000175206.10	NPPA	E60_E82	0.00850921		ENSG00000198756.10	COLGALT2	E60_E82	0.000525738		ENSG00000206951.1	Y_RNA	E60_E82	3.17524e-14		ENSG00000137269.14	LRRC1	E60_E82	0.000141697		ENSG00000021645.18	NRXN3	E82_E111	0.885317		ENSG00000185634.11	SHC4	E60_E82	0.00253519		ENSG00000143819.12	EPHX1	E60_E82	0.000137802		ENSG00000177551.5	NHLH2	E60_E82	1.58093e-05		ENSG00000154914.16	USP43	E60_E82	0.00188566		ENSG00000040731.10	CDH10	E82_E111	0.00503019
ENSG00000175445.14	LPL	E60_E82	0.00148119		ENSG00000198915.11	RASGEF1A	E60_E82	0.000455234		ENSG00000215009.5	ACSM4	E60_E82	0.00337384		ENSG00000137449.15	CPEB2	E60_E82	0.00562231		ENSG00000021826.14	CPS1	E82_E111	0.999999		ENSG00000185652.11	NTF3	E60_E82	4.4087e-06		ENSG00000143845.14	ETNK2	E60_E82	0.00939892		ENSG00000178573.6	MAF	E60_E82	0.00510899		ENSG00000154928.16	EPHB1	E60_E82	0.00528763		ENSG00000041982.15	TNC	E82_E111	0.225954
ENSG00000176641.10	RNF152	E60_E82	0.00229091		ENSG00000200637.1	RNU5F-3P	E60_E82	1.39913e-05		ENSG00000221890.2	NPTXR	E60_E82	0.00138788		ENSG00000137571.10	SLCO5A1	E60_E82	0.00122113		ENSG00000025039.14	RRAGD	E82_E111	0.0021114		ENSG00000185742.6	C11orf87	E60_E82	0.00196812		ENSG00000144120.12	TMEM177	E60_E82	0.0094532		ENSG00000178772.6	CPN2	E60_E82	5.16254e-14		ENSG00000154975.13	CA10	E60_E82	0.00273954		ENSG00000043039.6	BARX2	E82_E111	0.926317
ENSG00000176971.3	FIBIN	E60_E82	0.000741541		ENSG00000202514.1	Y_RNA	E60_E82	0.00267321		ENSG00000221968.8	FADS3	E60_E82	0.000778019		ENSG00000137573.13	SULF1	E60_E82	0.000140561		ENSG00000029534.19	ANK1	E82_E111	0.637683		ENSG00000186051.6	TAL2	E60_E82	0.00520666		ENSG00000144331.18	ZNF385B	E60_E82	0.00014659		ENSG00000180044.4	C3orf80	E60_E82	3.37608e-06		ENSG00000155313.15	USP25	E60_E82	0.000434597		ENSG00000044115.20	CTNNA1	E82_E111	0.998767
ENSG00000177511.5	ST8SIA3	E60_E82	2.81743e-05		ENSG00000203727.3	SAMD5	E60_E82	0.000810324		ENSG00000224383.7	PRR29	E60_E82	0.00557077		ENSG00000137962.12	ARHGAP29	E60_E82	0.00749443		ENSG00000036530.8	CYP46A1	E82_E111	0.967543		ENSG00000186642.15	PDE2A	E60_E82	0.000553947		ENSG00000144476.5	ACKR3	E60_E82	0.000136307		ENSG00000180269.7	GPR139	E60_E82	0.000321077		ENSG00000155367.15	PPM1J	E60_E82	0.00273678		ENSG00000050393.11	MCUR1	E82_E111	0.0350086
ENSG00000177551.5	NHLH2	E60_E82	8.51807e-07		ENSG00000206432.4	TMEM200C	E60_E82	0.00309159		ENSG00000225144.2	AC018643.4	E60_E82	0.000944053		ENSG00000138311.15	ZNF365	E60_E82	3.3323e-07		ENSG00000041982.15	TNC	E82_E111	0.000553698		ENSG00000187446.11	CHP1	E60_E82	0.00433048		ENSG00000144681.10	STAC	E60_E82	3.65017e-07		ENSG00000180611.6	MB21D2	E60_E82	0.00131624		ENSG00000155760.2	FZD7	E60_E82	0.00636302		ENSG00000051180.16	RAD51	E82_E111	0.0847709
ENSG00000177733.6	HNRNPA0	E60_E82	2.33681e-05		ENSG00000212429.1	RNU11-6P	E60_E82	1.55504e-05		ENSG00000226053.1	RP5-1070A16.1	E60_E82	0.00257748		ENSG00000138448.11	ITGAV	E60_E82	0.00189762		ENSG00000044524.10	EPHA3	E82_E111	0.999711		ENSG00000187720.14	THSD4	E60_E82	0.000638615		ENSG00000144868.13	TMEM108	E60_E82	0.00501175		ENSG00000180834.7	MAP6D1	E60_E82	0.00282537		ENSG00000156219.16	ART3	E60_E82	0.000499012		ENSG00000057935.13	MTA3	E82_E111	0.290415
ENSG00000177938.4	CAPZA3	E60_E82	0.00804482		ENSG00000221890.2	NPTXR	E60_E82	0.000323609		ENSG00000226487.1	RP4-749H3.2	E60_E82	0.00210115		ENSG00000138604.9	GLCE	E60_E82	1.59491e-05		ENSG00000048991.16	R3HDM1	E82_E111	0.000451236		ENSG00000188064.9	WNT7B	E60_E82	0.00539333		ENSG00000144959.9	NCEH1	E60_E82	1.84312e-06		ENSG00000181982.18	CCDC149	E60_E82	0.003312		ENSG00000156398.12	SFXN2	E60_E82	0.00370169		ENSG00000062038.13	CDH3	E82_E111	0.888491
ENSG00000178031.16	ADAMTSL1	E60_E82	0.00204864		ENSG00000221968.8	FADS3	E60_E82	3.70242e-05		ENSG00000226520.1	KIRREL-IT1	E60_E82	0.00214785		ENSG00000138685.12	FGF2	E60_E82	0.00853684		ENSG00000049860.13	HEXB	E82_E111	0.377835		ENSG00000188807.12	TMEM201	E60_E82	0.000700757		ENSG00000145423.4	SFRP2	E60_E82	0.00944269		ENSG00000182168.14	UNC5C	E60_E82	0.00143499		ENSG00000156510.12	HKDC1	E60_E82	0.00978076		ENSG00000063322.13	MED29	E82_E111	0.921246
ENSG00000178537.9	SLC25A20	E60_E82	0.00582188		ENSG00000224121.1	ATG12P2	E60_E82	0.000766988		ENSG00000228659.1	LINC01201	E60_E82	3.17524e-14		ENSG00000138829.11	FBN2	E60_E82	0.00108841		ENSG00000050628.20	PTGER3	E82_E111	0.493283		ENSG00000188848.15	BEND4	E60_E82	0.00785197		ENSG00000145431.10	PDGFC	E60_E82	8.79726e-05		ENSG00000182287.13	AP1S2	E60_E82	0.00422596		ENSG00000156709.13	AIFM1	E60_E82	0.00826089		ENSG00000064601.16	CTSA	E82_E111	0.438443
ENSG00000178695.5	KCTD12	E60_E82	0.00122175		ENSG00000226235.1	LEMD1-AS1	E60_E82	0.00545407		ENSG00000231496.1	RP1-251M9.2	E60_E82	0.0012974		ENSG00000139083.10	ETV6	E60_E82	3.60802e-08		ENSG00000051382.8	PIK3CB	E82_E111	0.378622		ENSG00000188859.6	FAM78B	E60_E82	0.00499281		ENSG00000145632.14	PLK2	E60_E82	0.000143129		ENSG00000182985.16	CADM1	E60_E82	0.000604642		ENSG00000157168.18	NRG1	E60_E82	0.000121564		ENSG00000064652.10	SNX24	E82_E111	0.0160534
ENSG00000178773.14	CPNE7	E60_E82	0.000200857		ENSG00000226733.2	RP11-397G17.1	E60_E82	2.82167e-06		ENSG00000232537.1	RP11-385M4.1	E60_E82	3.17524e-14		ENSG00000139220.16	PPFIA2	E60_E82	0.00434883		ENSG00000062038.13	CDH3	E82_E111	0.898116		ENSG00000196083.9	IL1RAP	E60_E82	0.00360521		ENSG00000145687.16	SSBP2	E60_E82	0.00453566		ENSG00000183122.4	OR2A3P	E60_E82	5.16254e-14		ENSG00000157240.3	FZD1	E60_E82	0.000958956		ENSG00000064655.18	EYA2	E82_E111	0.966871
ENSG00000179314.13	WSCD1	E60_E82	0.0013781		ENSG00000227588.2	CNTN4-AS2	E60_E82	7.62485e-06		ENSG00000233928.5	RP11-305F18.1	E60_E82	0.00508773		ENSG00000139354.10	GAS2L3	E60_E82	0.00567927		ENSG00000063322.13	MED29	E82_E111	1		ENSG00000196507.10	TCEAL3	E60_E82	7.73686e-05		ENSG00000145743.15	FBXL17	E60_E82	0.00312186		ENSG00000183166.10	CALN1	E60_E82	0.000331793		ENSG00000157502.13	MUM1L1	E60_E82	0.00614259		ENSG00000064787.13	BCAS1	E82_E111	0.998619
ENSG00000179388.8	EGR3	E60_E82	1.4455e-06		ENSG00000228824.6	MIR4500HG	E60_E82	0.00182021		ENSG00000233953.1	AC009970.1	E60_E82	3.17524e-14		ENSG00000139364.10	TMEM132B	E60_E82	1.88942e-05		ENSG00000064300.8	NGFR	E82_E111	3.34148e-05		ENSG00000197461.13	PDGFA	E60_E82	0.00311629		ENSG00000145911.5	N4BP3	E60_E82	0.0089235		ENSG00000183662.10	FAM19A1	E60_E82	4.35621e-06		ENSG00000158321.15	AUTS2	E60_E82	0.000173272		ENSG00000064989.12	CALCRL	E82_E111	0.858137
ENSG00000179604.9	CDC42EP4	E60_E82	0.00253467		ENSG00000229751.1	RP11-142M10.2	E60_E82	0.000774107		ENSG00000235576.1	AC092580.4	E60_E82	3.17524e-14		ENSG00000139973.16	SYT16	E60_E82	0.0052205		ENSG00000066468.21	FGFR2	E82_E111	0.43715		ENSG00000197497.10	ZNF665	E60_E82	0.00204392		ENSG00000145934.16	TENM2	E60_E82	0.00580792		ENSG00000183722.7	LHFP	E60_E82	0.000774388		ENSG00000158457.5	TSPAN33	E60_E82	0.00935262		ENSG00000065154.11	OAT	E82_E111	0.0337225
ENSG00000180113.15	TDRD6	E60_E82	0.00043394		ENSG00000231252.2	RP11-436K8.1	E60_E82	0.00877321		ENSG00000236882.7	LINC01554	E60_E82	3.17524e-14		ENSG00000140006.11	WDR89	E60_E82	0.00927626		ENSG00000067057.16	PFKP	E82_E111	0.00476521		ENSG00000197555.9	SIPA1L1	E60_E82	0.00639697		ENSG00000146197.8	SCUBE3	E60_E82	0.0014561		ENSG00000183862.5	CNGA2	E60_E82	5.16254e-14		ENSG00000161381.13	PLXDC1	E60_E82	0.00866027		ENSG00000065357.19	DGKA	E82_E111	0.999994
ENSG00000180440.3	SERTM1	E60_E82	0.00225792		ENSG00000232403.1	RP11-511I11.1	E60_E82	8.58735e-07		ENSG00000237772.1	AC092620.3	E60_E82	3.17524e-14		ENSG00000140015.19	KCNH5	E60_E82	1.80945e-05		ENSG00000068831.18	RASGRP2	E82_E111	0.00373835		ENSG00000197584.11	KCNMB2	E60_E82	0.00136719		ENSG00000146352.12	CLVS2	E60_E82	0.00154053		ENSG00000184144.10	CNTN2	E60_E82	0.00154108		ENSG00000162302.12	RPS6KA4	E60_E82	0.00798435		ENSG00000065833.8	ME1	E82_E111	0.0201038
ENSG00000181045.14	SLC26A11	E60_E82	0.000757103		ENSG00000232837.1	AF064858.7	E60_E82	3.68965e-09		ENSG00000240694.8	PNMA2	E60_E82	0.00572273		ENSG00000140274.13	DUOXA2	E60_E82	0.000287544		ENSG00000069812.11	HES2	E82_E111	0.99879		ENSG00000198142.4	SOWAHC	E60_E82	0.000926618		ENSG00000146376.10	ARHGAP18	E60_E82	0.000244304		ENSG00000184588.17	PDE4B	E60_E82	2.28081e-05		ENSG00000162873.14	KLHDC8A	E60_E82	0.000372165		ENSG00000067057.16	PFKP	E82_E111	0.619425
ENSG00000181195.10	PENK	E60_E82	1.08589e-05		ENSG00000234336.6	JAZF1-AS1	E60_E82	0.00386421		ENSG00000246228.6	CASC8	E60_E82	0.000205005		ENSG00000140285.9	FGF7	E60_E82	0.000580352		ENSG00000070808.15	CAMK2A	E82_E111	0.00445436		ENSG00000198785.4	GRIN3A	E60_E82	0.000463942		ENSG00000146477.5	SLC22A3	E60_E82	0.00044091		ENSG00000184599.13	FAM19A3	E60_E82	0.00841828		ENSG00000162981.13	FAM84A	E60_E82	0.00331172		ENSG00000070808.15	CAMK2A	E82_E111	0.999872
ENSG00000181418.7	DDN	E60_E82	0.000462229		ENSG00000236137.1	RP11-27K13.3	E60_E82	0.000169227		ENSG00000247345.2	RP11-266N13.2	E60_E82	0.00272366		ENSG00000140450.8	ARRDC4	E60_E82	0.00237714		ENSG00000072163.19	LIMS2	E82_E111	0.0135547		ENSG00000203685.9	STUM	E60_E82	0.000932644		ENSG00000146938.14	NLGN4X	E60_E82	0.00820875		ENSG00000185046.18	ANKS1B	E60_E82	0.00960162		ENSG00000162989.4	KCNJ3	E60_E82	0.00772621		ENSG00000071242.11	RPS6KA2	E82_E111	0.128915
ENSG00000182022.17	CHST15	E60_E82	0.00315548		ENSG00000236463.1	LINC00427	E60_E82	6.45602e-10		ENSG00000248441.6	LINC01197	E60_E82	6.85511e-06		ENSG00000140600.16	SH3GL3	E60_E82	0.00321857		ENSG00000072182.12	ASIC4	E82_E111	0.25391		ENSG00000204022.9	LIPJ	E60_E82	0.00130633		ENSG00000147140.15	NONO	E60_E82	0.0082874		ENSG00000185052.11	SLC24A3	E60_E82	1.21733e-05		ENSG00000163285.7	GABRG1	E60_E82	0.000198211		ENSG00000072163.19	LIMS2	E82_E111	0.105595
ENSG00000182168.14	UNC5C	E60_E82	0.00804854		ENSG00000236501.5	AC079305.11	E60_E82	0.000682357		ENSG00000249196.6	RP11-669N7.2	E60_E82	1.19496e-05		ENSG00000140807.6	NKD1	E60_E82	0.00388665		ENSG00000072858.10	SIDT1	E82_E111	0.299718		ENSG00000215834.8	FMO9P	E60_E82	0.00804004		ENSG00000147481.14	SNTG1	E60_E82	0.000700677		ENSG00000185070.10	FLRT2	E60_E82	0.00938711		ENSG00000163527.9	STT3B	E60_E82	0.00659783		ENSG00000072182.12	ASIC4	E82_E111	0.800596
ENSG00000182568.16	SATB1	E60_E82	9.47892e-05		ENSG00000237922.1	RP11-478H16.1	E60_E82	0.000280478		ENSG00000250366.2	TUNAR	E60_E82	0.000216734		ENSG00000140848.16	CPNE2	E60_E82	0.00278421		ENSG00000072954.6	TMEM38A	E82_E111	0.954923		ENSG00000221890.2	NPTXR	E60_E82	0.000125221		ENSG00000148429.14	USP6NL	E60_E82	0.00897664		ENSG00000185112.5	FAM43A	E60_E82	0.00374062		ENSG00000163545.8	NUAK2	E60_E82	0.0070709		ENSG00000072858.10	SIDT1	E82_E111	0.419789
ENSG00000182601.6	HS3ST4	E60_E82	0.000367295		ENSG00000240694.8	PNMA2	E60_E82	0.000174571		ENSG00000250838.1	RP11-501C14.5	E60_E82	0.00155378		ENSG00000140937.13	CDH11	E60_E82	0.00141262		ENSG00000073734.8	ABCB11	E82_E111	0.243376		ENSG00000221968.8	FADS3	E60_E82	4.31962e-05		ENSG00000148700.14	ADD3	E60_E82	0.00907717		ENSG00000185352.8	HS6ST3	E60_E82	2.01415e-05		ENSG00000163618.17	CADPS	E60_E82	0.00248554		ENSG00000073584.18	SMARCE1	E82_E111	0.0871338
ENSG00000182621.17	PLCB1	E60_E82	0.00658102		ENSG00000240720.7	LRRD1	E60_E82	0.00496955		ENSG00000251183.1	AC091962.3	E60_E82	3.17524e-14		ENSG00000140945.16	CDH13	E60_E82	0.000107405		ENSG00000074211.13	PPP2R2C	E82_E111	7.39051e-05		ENSG00000222889.1	RN7SKP29	E60_E82	0		ENSG00000148948.7	LRRC4C	E60_E82	0.00193698		ENSG00000185483.11	ROR1	E60_E82	9.74034e-05		ENSG00000163629.12	PTPN13	E60_E82	0.000462012		ENSG00000074527.11	NTN4	E82_E111	0.996455
ENSG00000183166.10	CALN1	E60_E82	0.00248169		ENSG00000244203.2	FOXP1-AS1	E60_E82	0		ENSG00000253744.1	AC025442.3	E60_E82	0.000573268		ENSG00000141314.12	RHBDL3	E60_E82	0.000225657		ENSG00000075218.18	GTSE1	E82_E111	0.999995		ENSG00000226571.1	RP11-445F6.2	E60_E82	0.00149634		ENSG00000149201.9	CCDC81	E60_E82	0.00176186		ENSG00000185565.11	LSAMP	E60_E82	0.00109737		ENSG00000163638.13	ADAMTS9	E60_E82	0.00155549		ENSG00000075884.12	ARHGAP15	E82_E111	0.725953
ENSG00000183454.15	GRIN2A	E60_E82	0.000148133		ENSG00000247828.7	TMEM161B-AS1	E60_E82	0.00249209		ENSG00000253948.1	RP11-410L14.2	E60_E82	8.81517e-05		ENSG00000141562.17	NARF	E60_E82	0.00868206		ENSG00000076650.6	GPATCH1	E82_E111	0.942305		ENSG00000227000.2	HSPD1P14	E60_E82	0.00120669		ENSG00000149328.14	GLB1L2	E60_E82	2.03791e-05		ENSG00000185742.6	C11orf87	E60_E82	0.00220332		ENSG00000163873.9	GRIK3	E60_E82	0.00202028		ENSG00000078295.16	ADCY2	E82_E111	1
ENSG00000183662.10	FAM19A1	E60_E82	0.00623403		ENSG00000248079.2	DPH6-AS1	E60_E82	0.00259568		ENSG00000254048.1	RP11-328K2.1	E60_E82	2.18058e-05		ENSG00000141639.11	MAPK4	E60_E82	0.00441467		ENSG00000078295.16	ADCY2	E82_E111	0.878684		ENSG00000228825.1	LAMTOR3P1	E60_E82	1.20591e-05		ENSG00000149571.11	KIRREL3	E60_E82	0.00217601		ENSG00000186231.16	KLHL32	E60_E82	9.07304e-05		ENSG00000163995.19	ABLIM2	E60_E82	0.00224519		ENSG00000079215.13	SLC1A3	E82_E111	0.94137
ENSG00000183722.7	LHFP	E60_E82	0.000354407		ENSG00000249196.6	RP11-669N7.2	E60_E82	0.000488213		ENSG00000255132.1	RP11-63C8.1	E60_E82	3.17524e-14		ENSG00000143013.12	LMO4	E60_E82	0.00121635		ENSG00000078725.12	BRINP1	E82_E111	0.982491		ENSG00000232034.1	AC092168.2	E60_E82	1.22884e-05		ENSG00000150347.14	ARID5B	E60_E82	0.000660491		ENSG00000186471.12	AKAP14	E60_E82	0.00412069		ENSG00000164484.11	TMEM200A	E60_E82	4.00026e-06		ENSG00000079689.13	SCGN	E82_E111	0.946467
ENSG00000183775.10	KCTD16	E60_E82	0.00113401		ENSG00000250366.2	TUNAR	E60_E82	4.63082e-05		ENSG00000255433.5	AP000479.1	E60_E82	0.000111778		ENSG00000143344.15	RGL1	E60_E82	0.00139986		ENSG00000079689.13	SCGN	E82_E111	0.642896		ENSG00000233847.1	AC104113.3	E60_E82	0.000139095		ENSG00000150361.11	KLHL1	E60_E82	0.00126202		ENSG00000187260.15	WDR86	E60_E82	0.00622649		ENSG00000164574.15	GALNT10	E60_E82	0.00552982		ENSG00000079691.17	LRRC16A	E82_E111	0.730517
ENSG00000183960.8	KCNH8	E60_E82	0.000451856		ENSG00000250483.1	PPM1AP1	E60_E82	0.0013866		ENSG00000255618.1	RP11-357K6.1	E60_E82	4.9883e-05		ENSG00000143786.7	CNIH3	E60_E82	0.000267399		ENSG00000079739.15	PGM1	E82_E111	0.318288		ENSG00000234336.6	JAZF1-AS1	E60_E82	0.00539207		ENSG00000150394.13	CDH8	E60_E82	8.10104e-06		ENSG00000187821.8	HELT	E60_E82	5.16254e-14		ENSG00000164742.14	ADCY1	E60_E82	0.00021798		ENSG00000079739.15	PGM1	E82_E111	0.958358
ENSG00000184349.12	EFNA5	E60_E82	0.000938008		ENSG00000250622.1	RP11-612J15.3	E60_E82	0.000681633		ENSG00000259943.1	RP1-39G22.7	E60_E82	0.00441328		ENSG00000144476.5	ACKR3	E60_E82	0.00584345		ENSG00000081803.15	CADPS2	E82_E111	0.811742		ENSG00000234361.1	RP11-52J3.3	E60_E82	0.000421138		ENSG00000150551.10	LYPD1	E60_E82	0.0064451		ENSG00000187957.7	DNER	E60_E82	0.00366346		ENSG00000164841.4	TMEM74	E60_E82	0.0016008		ENSG00000079819.17	EPB41L2	E82_E111	0.98967
ENSG00000184731.5	FAM110C	E60_E82	0.000199841		ENSG00000250838.1	RP11-501C14.5	E60_E82	0.00107121		ENSG00000260198.1	RP11-441F2.2	E60_E82	0.00030738		ENSG00000144681.10	STAC	E60_E82	0.00623646		ENSG00000082397.17	EPB41L3	E82_E111	0.683622		ENSG00000234776.4	C11orf94	E60_E82	0.00504021		ENSG00000150556.16	LYPD6B	E60_E82	0.000261937		ENSG00000188042.7	ARL4C	E60_E82	0.00290988		ENSG00000165023.6	DIRAS2	E60_E82	0.00307041		ENSG00000080493.14	SLC4A4	E82_E111	0.915195
ENSG00000184845.3	DRD1	E60_E82	0.00537208		ENSG00000253315.1	CTB-11I22.2	E60_E82	3.79741e-12		ENSG00000261024.6	GS1-279B7.1	E60_E82	0.00158399		ENSG00000144711.13	IQSEC1	E60_E82	0.00345649		ENSG00000082781.11	ITGB5	E82_E111	0.000869691		ENSG00000235162.8	C12orf75	E60_E82	0.000354934		ENSG00000150893.10	FREM2	E60_E82	1.97658e-08		ENSG00000188133.5	TMEM215	E60_E82	0.00206672		ENSG00000165124.17	SVEP1	E60_E82	0.00415647		ENSG00000082458.11	DLG3	E82_E111	0.486077
ENSG00000185028.3	LRRC14B	E60_E82	0.00646559		ENSG00000253770.1	HMGB1P23	E60_E82	0.00016626		ENSG00000264515.5	CTC-525D6.1	E60_E82	0.000802566		ENSG00000144959.9	NCEH1	E60_E82	0.00185043		ENSG00000083799.17	CYLD	E82_E111	0.999745		ENSG00000235710.4	RP5-1097F14.3	E60_E82	0.0015848		ENSG00000151090.17	THRB	E60_E82	4.11258e-06		ENSG00000188580.13	NKAIN2	E60_E82	0.0087291		ENSG00000165675.16	ENOX2	E60_E82	0.000516849		ENSG00000082556.10	OPRK1	E82_E111	0.404185
ENSG00000185052.11	SLC24A3	E60_E82	2.0327e-06		ENSG00000253901.1	RP11-122C21.1	E60_E82	4.73248e-05		ENSG00000266524.2	GDF10	E60_E82	0.00530354		ENSG00000145248.6	SLC10A4	E60_E82	5.50036e-05		ENSG00000086289.11	EPDR1	E82_E111	0.0145737		ENSG00000236082.2	RP11-217L21.1	E60_E82	0.00126201		ENSG00000151229.12	SLC2A13	E60_E82	5.05235e-05		ENSG00000196104.10	SPOCK3	E60_E82	0.00593894		ENSG00000165730.14	STOX1	E60_E82	0.00760711		ENSG00000082781.11	ITGB5	E82_E111	0.90436
ENSG00000185149.5	NPY2R	E60_E82	0.000360535		ENSG00000254497.1	CTD-2560E9.5	E60_E82	0.00363834		ENSG00000270982.1	RP11-490D19.11	E60_E82	3.17524e-14		ENSG00000145362.17	ANK2	E60_E82	0.00471772		ENSG00000087250.8	MT3	E82_E111	0.965406		ENSG00000236117.1	RP4-754E20__A.5	E60_E82	5.65104e-13		ENSG00000151468.10	CCDC3	E60_E82	0.00446768		ENSG00000196116.7	TDRD7	E60_E82	0.000748764		ENSG00000166073.9	GPR176	E60_E82	1.49587e-05		ENSG00000086289.11	EPDR1	E82_E111	0.330525
ENSG00000185305.10	ARL15	E60_E82	0.00393042		ENSG00000255433.5	AP000479.1	E60_E82	0.000116839		ENSG00000271860.6	RP11-436D23.1	E60_E82	0.00204629		ENSG00000145365.10	TIFA	E60_E82	0.00120712		ENSG00000087253.12	LPCAT2	E82_E111	1		ENSG00000236137.1	RP11-27K13.3	E60_E82	0.00205894		ENSG00000151623.14	NR3C2	E60_E82	3.84504e-08		ENSG00000196273.7	LINC00523	E60_E82	5.16254e-14		ENSG00000166250.11	CLMP	E60_E82	9.12823e-05		ENSG00000088899.14	RP5-1187M17.10	E82_E111	0.866663
ENSG00000185483.11	ROR1	E60_E82	0.00012094		ENSG00000257677.1	RP1-81P11.1	E60_E82	0.000384354		ENSG00000275519.1	MIR6804	E60_E82	3.17524e-14		ENSG00000145375.7	SPATA5	E60_E82	0.00289702		ENSG00000088808.16	PPP1R13B	E82_E111	0.73252		ENSG00000236463.1	LINC00427	E60_E82	0.00374836		ENSG00000151834.15	GABRA2	E60_E82	0.000395869		ENSG00000196277.15	GRM7	E60_E82	3.86338e-05		ENSG00000166342.18	NETO1	E60_E82	0.00158352		ENSG00000089169.14	RPH3A	E82_E111	0.40138
ENSG00000185634.11	SHC4	E60_E82	1.20001e-05		ENSG00000258121.1	RP11-722P11.4	E60_E82	0.000360306		ENSG00000275768.1	SLC2AXP1	E60_E82	0.0014953		ENSG00000145431.10	PDGFC	E60_E82	0.000121961		ENSG00000089169.14	RPH3A	E82_E111	0.00858512		ENSG00000237853.6	NFIA-AS1	E60_E82	0.00332258		ENSG00000151883.17	PARP8	E60_E82	0.00772809		ENSG00000196353.11	CPNE4	E60_E82	0.00594829		ENSG00000168675.18	LDLRAD4	E60_E82	0.000571293		ENSG00000090006.17	LTBP4	E82_E111	0.488581
ENSG00000185875.12	THNSL1	E60_E82	0.0024307		ENSG00000258599.2	RP11-84C10.1	E60_E82	0.00135719		ENSG00000279250.1	RP11-46D1.2	E60_E82	0.00021181		ENSG00000145675.14	PIK3R1	E60_E82	5.24512e-05		ENSG00000089639.10	GMIP	E82_E111	0.115928		ENSG00000240694.8	PNMA2	E60_E82	0.00228744		ENSG00000152527.13	PLEKHH2	E60_E82	0.00875556		ENSG00000196935.8	SRGAP1	E60_E82	0.0088168		ENSG00000168772.10	CXXC4	E60_E82	4.25348e-05		ENSG00000091513.14	TF	E82_E111	0.574323
ENSG00000186205.12	2021-03-01	E60_E82	0.000226847		ENSG00000259588.1	RP11-552E10.1	E60_E82	4.62856e-06		ENSG00000279764.1	RP11-441F2.4	E60_E82	0.00168419		ENSG00000145934.16	TENM2	E60_E82	8.93982e-05		ENSG00000091664.7	SLC17A6	E82_E111	0.531843		ENSG00000240720.7	LRRD1	E60_E82	0.00170433		ENSG00000152578.12	GRIA4	E60_E82	0.00275948		ENSG00000197147.12	LRRC8B	E60_E82	0.00609598		ENSG00000169122.11	FAM110B	E60_E82	1.64207e-05		ENSG00000092068.19	SLC7A8	E82_E111	0.113034
ENSG00000187123.14	LYPD6	E60_E82	0.00507218		ENSG00000260244.1	RP11-588K22.2	E60_E82	6.94706e-05		ENSG00000280083.1	RP11-317J9.1	E60_E82	0.00506317		ENSG00000146109.4	ABT1	E60_E82	0.00912204		ENSG00000091986.15	CCDC80	E82_E111	0.869657		ENSG00000243856.3	RN7SL551P	E60_E82	0		ENSG00000152583.12	SPARCL1	E60_E82	0.000220682		ENSG00000197153.4	HIST1H3J	E60_E82	5.16254e-14		ENSG00000169213.6	RAB3B	E60_E82	0.00323682		ENSG00000092621.11	PHGDH	E82_E111	0.0172145
ENSG00000187398.11	LUZP2	E60_E82	0.000109286		ENSG00000260600.1	RP11-109D24.1	E60_E82	0.000239835		ENSG00000003096.13	KLHL13	E82_E111	0.999134		ENSG00000146374.13	RSPO3	E60_E82	0.00749306		ENSG00000092969.11	TGFB2	E82_E111	0.794657		ENSG00000249196.6	RP11-669N7.2	E60_E82	0.00975939		ENSG00000152763.16	WDR78	E60_E82	0.00429759		ENSG00000197353.3	LYPD2	E60_E82	0.00995566		ENSG00000169760.17	NLGN1	E60_E82	0.00486913		ENSG00000095203.14	EPB41L4B	E82_E111	0.997548
ENSG00000187720.14	THSD4	E60_E82	8.78511e-05		ENSG00000260608.1	RP11-382A20.7	E60_E82	6.73497e-05		ENSG00000004848.7	ARX	E82_E111	0.999701		ENSG00000146950.12	SHROOM2	E60_E82	0.000230014		ENSG00000100234.11	TIMP3	E82_E111	0.0561632		ENSG00000249599.1	BMPR1B-AS1	E60_E82	0		ENSG00000153132.12	CLGN	E60_E82	0.000549138		ENSG00000197381.15	ADARB1	E60_E82	0.000160979		ENSG00000169862.18	CTNND2	E60_E82	0.000174134		ENSG00000095713.13	CRTAC1	E82_E111	0.779276
ENSG00000188580.13	NKAIN2	E60_E82	0.00775007		ENSG00000263574.1	CTD-2532D12.4	E60_E82	9.91979e-06		ENSG00000005059.15	CCDC109B	E82_E111	0.0236963		ENSG00000147251.15	DOCK11	E60_E82	0.000332004		ENSG00000100242.15	SUN2	E82_E111	0.66984		ENSG00000249621.1	CTD-2544H17.1	E60_E82	0.00074438		ENSG00000153234.13	NR4A2	E60_E82	0.000334521		ENSG00000197442.9	MAP3K5	E60_E82	0.00253811		ENSG00000169884.13	WNT10B	E60_E82	0.00249407		ENSG00000095970.16	TREM2	E82_E111	0.685276
ENSG00000188859.6	FAM78B	E60_E82	0.00301529		ENSG00000265261.1	RP11-162A12.3	E60_E82	0.0017279		ENSG00000005513.9	SOX8	E82_E111	0.999908		ENSG00000147488.11	ST18	E60_E82	0.000218999		ENSG00000100302.6	RASD2	E82_E111	0.179817		ENSG00000250131.1	RP11-130F10.1	E60_E82	0.000872969		ENSG00000153266.12	FEZF2	E60_E82	1.20025e-05		ENSG00000197584.11	KCNMB2	E60_E82	0.0019305		ENSG00000169946.13	ZFPM2	E60_E82	1.05695e-05		ENSG00000100116.16	GCAT	E82_E111	0.669804
ENSG00000196090.12	PTPRT	E60_E82	0.00311062		ENSG00000267504.1	RP11-845C23.2	E60_E82	0.00787641		ENSG00000005884.17	ITGA3	E82_E111	0.720458		ENSG00000147571.4	CRH	E60_E82	0.00145476		ENSG00000100425.18	BRD1	E82_E111	0.441106		ENSG00000250243.2	RP11-120A1.1	E60_E82	0.00168971		ENSG00000153814.11	JAZF1	E60_E82	0.00528408		ENSG00000197670.6	RP4-724E16.2	E60_E82	5.16254e-14		ENSG00000169991.10	IFFO2	E60_E82	5.32586e-05		ENSG00000100146.16	SOX10	E82_E111	0.99995
ENSG00000196141.13	SPATS2L	E60_E82	1.76634e-05		ENSG00000270314.1	GS1-165B14.2	E60_E82	8.59944e-05		ENSG00000006377.10	DLX6	E82_E111	0.99965		ENSG00000147642.16	SYBU	E60_E82	0.000119344		ENSG00000100427.15	MLC1	E82_E111	0.0144198		ENSG00000250366.2	TUNAR	E60_E82	0.00227965		ENSG00000153823.18	PID1	E60_E82	0.000189317		ENSG00000197706.3	OR6C74	E60_E82	5.16254e-14		ENSG00000170011.13	MYRIP	E60_E82	2.79687e-06		ENSG00000100234.11	TIMP3	E82_E111	0.380554
ENSG00000196227.10	FAM217B	E60_E82	0.00882141		ENSG00000272948.2	AP001412.1	E60_E82	0.00208202		ENSG00000006740.16	ARHGAP44	E82_E111	1		ENSG00000147852.15	VLDLR	E60_E82	0.00146212		ENSG00000100526.19	CDKN3	E82_E111	0.971471		ENSG00000250423.2	KIAA1210	E60_E82	7.64289e-06		ENSG00000154122.12	ANKH	E60_E82	0.00193566		ENSG00000197826.11	C4orf22	E60_E82	5.16254e-14		ENSG00000170017.12	ALCAM	E60_E82	0.00359987		ENSG00000100266.18	PACSIN2	E82_E111	0.965943
ENSG00000196277.15	GRM7	E60_E82	4.43604e-06		ENSG00000273007.1	RP11-170N16.3	E60_E82	0.000818448		ENSG00000007264.14	MATK	E82_E111	0.0376247		ENSG00000147862.15	NFIB	E60_E82	0.000570527		ENSG00000101251.11	SEL1L2	E82_E111	1		ENSG00000250838.1	RP11-501C14.5	E60_E82	0.000337057		ENSG00000154146.12	NRGN	E60_E82	6.09049e-05		ENSG00000198369.9	SPRED2	E60_E82	0.00524644		ENSG00000170340.10	B3GNT2	E60_E82	0.0005328		ENSG00000100302.6	RASD2	E82_E111	0.110523
ENSG00000196562.14	SULF2	E60_E82	0.00197935		ENSG00000277586.1	NEFL	E60_E82	3.18062e-08		ENSG00000007350.16	TKTL1	E82_E111	0.999668		ENSG00000148219.16	ASTN2	E60_E82	9.43596e-05		ENSG00000101298.13	SNPH	E82_E111	0.839345		ENSG00000251423.2	CTB-51A17.1	E60_E82	0.0029147		ENSG00000154556.17	SORBS2	E60_E82	0.00533083		ENSG00000198739.10	LRRTM3	E60_E82	0.00119904		ENSG00000170558.8	CDH2	E60_E82	0.000742241		ENSG00000100311.16	PDGFB	E82_E111	0.906967
ENSG00000197006.13	METTL9	E60_E82	0.000790925		ENSG00000279305.1	RP11-316N24.2	E60_E82	0.000102703		ENSG00000007372.20	PAX6	E82_E111	0.937041		ENSG00000148468.16	FAM171A1	E60_E82	0.00623015		ENSG00000101438.3	SLC32A1	E82_E111	0.69888		ENSG00000252505.1	SNORA70	E60_E82	0.00104962		ENSG00000154678.16	PDE1C	E60_E82	0.00840279		ENSG00000201231.1	RNU4-50P	E60_E82	0.00272699		ENSG00000171243.7	SOSTDC1	E60_E82	0.00177322		ENSG00000100427.15	MLC1	E82_E111	1
ENSG00000197177.15	ADGRA1	E60_E82	0.000440905		ENSG00000279340.1	RP11-667K14.9	E60_E82	2.15847e-05		ENSG00000008283.15	CYB561	E82_E111	0.0136383		ENSG00000148948.7	LRRC4C	E60_E82	2.2159e-05		ENSG00000101577.9	LPIN2	E82_E111	1.07816e-07		ENSG00000253099.1	RNU2-60P	E60_E82	0.00152608		ENSG00000154734.14	ADAMTS1	E60_E82	0.00808756		ENSG00000202078.1	Y_RNA	E60_E82	0.00118719		ENSG00000171488.14	LRRC8C	E60_E82	0.0022246		ENSG00000101144.12	BMP7	E82_E111	0.298497
ENSG00000197442.9	MAP3K5	E60_E82	8.54824e-05		ENSG00000282787.1	RP11-151A10.3	E60_E82	0.000725961		ENSG00000009950.15	MLXIPL	E82_E111	1		ENSG00000149201.9	CCDC81	E60_E82	0.000165352		ENSG00000101955.14	SRPX	E82_E111	0.99742		ENSG00000253284.2	RP11-282K24.3	E60_E82	6.25324e-06		ENSG00000154914.16	USP43	E60_E82	0.00218643		ENSG00000203497.2	PDCD4-AS1	E60_E82	7.77868e-07		ENSG00000171509.15	RXFP1	E60_E82	0.00412711		ENSG00000101198.14	NKAIN4	E82_E111	0.678387
ENSG00000197461.13	PDGFA	E60_E82	0.000661397		ENSG00000283118.1	RP11-107E5.4	E60_E82	0.00794714		ENSG00000010278.12	CD9	E82_E111	0.767188		ENSG00000149256.15	TENM4	E60_E82	0.000713124		ENSG00000102057.9	KCND1	E82_E111	1		ENSG00000255433.5	AP000479.1	E60_E82	0.000699625		ENSG00000154917.10	RAB6B	E60_E82	0.000943903		ENSG00000203727.3	SAMD5	E60_E82	0.00016694		ENSG00000171611.9	PTCRA	E60_E82	3.24185e-14		ENSG00000101333.16	PLCB4	E82_E111	0.316869
ENSG00000197565.15	COL4A6	E60_E82	3.17905e-06		ENSG00000002587.9	HS3ST1	E82_E111	0.979929		ENSG00000011083.8	SLC6A7	E82_E111	0.64858		ENSG00000149328.14	GLB1L2	E60_E82	4.16431e-05		ENSG00000102452.15	NALCN	E82_E111	0.0101487		ENSG00000256955.2	RP11-417L19.2	E60_E82	0.000633369		ENSG00000154928.16	EPHB1	E60_E82	0.00303847		ENSG00000203908.3	KHDC3L	E60_E82	5.16254e-14		ENSG00000171940.13	ZNF217	E60_E82	0.00253285		ENSG00000101438.3	SLC32A1	E82_E111	0.484281
ENSG00000197705.9	KLHL14	E60_E82	0.00319966		ENSG00000005436.13	GCFC2	E82_E111	0.977261		ENSG00000011638.10	TMEM159	E82_E111	0.983855		ENSG00000149654.9	CDH22	E60_E82	0.00929931		ENSG00000102466.15	FGF14	E82_E111	0.714214		ENSG00000259543.1	CTD-2034I4.1	E60_E82	0.00123413		ENSG00000154975.13	CA10	E60_E82	3.29995e-05		ENSG00000205683.11	DPF3	E60_E82	0.00164619		ENSG00000171992.12	SYNPO	E60_E82	0.000296429		ENSG00000101542.9	CDH20	E82_E111	0.988913
ENSG00000198142.4	SOWAHC	E60_E82	0.000683863		ENSG00000006283.17	CACNA1G	E82_E111	0.0297486		ENSG00000013016.15	EHD3	E82_E111	0.822335		ENSG00000149923.13	PPP4C	E60_E82	0.0063828		ENSG00000102837.6	OLFM4	E82_E111	0.999948		ENSG00000259940.2	CTD-3203P2.1	E60_E82	0.000492089		ENSG00000155066.15	PROM2	E60_E82	0.0026216		ENSG00000206432.4	TMEM200C	E60_E82	3.9399e-05		ENSG00000172209.5	GPR22	E60_E82	0.00211692		ENSG00000102057.9	KCND1	E82_E111	0.657306
ENSG00000198354.6	DCAF12L2	E60_E82	0.00265421		ENSG00000007264.14	MATK	E82_E111	0.345312		ENSG00000013810.18	TACC3	E82_E111	0.658712		ENSG00000150347.14	ARID5B	E60_E82	0.00102804		ENSG00000103160.11	HSDL1	E82_E111	0.0169054		ENSG00000261116.1	RP3-523K23.2	E60_E82	0.00143736		ENSG00000155249.4	OR4K1	E60_E82	3.09592e-05		ENSG00000207737.1	MIR181B2	E60_E82	5.16254e-14		ENSG00000172348.14	RCAN2	E60_E82	1.90595e-05		ENSG00000102466.15	FGF14	E82_E111	0.853488
ENSG00000198467.13	TPM2	E60_E82	0.00597607		ENSG00000007944.14	MYLIP	E82_E111	2.36183e-07		ENSG00000016391.10	CHDH	E82_E111	0.998729		ENSG00000150361.11	KLHL1	E60_E82	0.000295759		ENSG00000103269.13	RHBDL1	E82_E111	0.00186167		ENSG00000261382.1	RP11-461L18.1	E60_E82	0.0029838		ENSG00000155760.2	FZD7	E60_E82	0.000219863		ENSG00000207839.1	MIR33B	E60_E82	2.00395e-13		ENSG00000172575.11	RASGRP1	E60_E82	8.76507e-06		ENSG00000102837.6	OLFM4	E82_E111	0.998681
ENSG00000198756.10	COLGALT2	E60_E82	0.00236777		ENSG00000011083.8	SLC6A7	E82_E111	0.869895		ENSG00000017427.15	IGF1	E82_E111	0.0351073		ENSG00000150394.13	CDH8	E60_E82	4.58378e-06		ENSG00000103460.16	TOX3	E82_E111	0.99099		ENSG00000261496.1	RP13-514E23.1	E60_E82	0.00346292		ENSG00000155792.9	DEPTOR	E60_E82	0.00336813		ENSG00000208006.1	MIR16-1	E60_E82	5.16254e-14		ENSG00000172594.12	SMPDL3A	E60_E82	0.00772315		ENSG00000102934.9	PLLP	E82_E111	0.857151
ENSG00000198846.5	TOX	E60_E82	0.000113026		ENSG00000013364.18	MVP	E82_E111	0.0557854		ENSG00000018625.14	ATP1A2	E82_E111	0.213434		ENSG00000150471.16	ADGRL3	E60_E82	0.00447155		ENSG00000103528.16	SYT17	E82_E111	0.00549528		ENSG00000261618.1	RP11-79H23.3	E60_E82	0.00402838		ENSG00000156140.9	ADAMTS3	E60_E82	0.00104899		ENSG00000208892.1	SNORA49	E60_E82	5.16254e-14		ENSG00000172985.10	SH3RF3	E60_E82	0.00589116		ENSG00000103269.13	RHBDL1	E82_E111	0.171919
ENSG00000198883.11	PNMA5	E60_E82	0.00259012		ENSG00000016391.10	CHDH	E82_E111	0.999976		ENSG00000019995.6	ZRANB1	E82_E111	0.969362		ENSG00000150551.10	LYPD1	E60_E82	0.00133538		ENSG00000103546.18	SLC6A2	E82_E111	0.999566		ENSG00000261807.2	RP11-430C1.1	E60_E82	0.000375476		ENSG00000156234.7	CXCL13	E60_E82	0		ENSG00000212663.2	RP1-122K4.3	E60_E82	0		ENSG00000173114.12	LRRN3	E60_E82	1.13668e-06		ENSG00000103528.16	SYT17	E82_E111	0.286418
ENSG00000198915.11	RASGEF1A	E60_E82	0.00147735		ENSG00000017427.15	IGF1	E82_E111	0.0756245		ENSG00000020577.13	SAMD4A	E82_E111	0.881957		ENSG00000151090.17	THRB	E60_E82	4.66674e-07		ENSG00000103740.9	ACSBG1	E82_E111	0.998991		ENSG00000262521.1	AJ003147.8	E60_E82	0.00570692		ENSG00000156398.12	SFXN2	E60_E82	0.00071171		ENSG00000213265.8	TSGA13	E60_E82	5.16254e-14		ENSG00000173320.10	STOX2	E60_E82	0.00445608		ENSG00000103546.18	SLC6A2	E82_E111	0.999185
ENSG00000203727.3	SAMD5	E60_E82	1.22308e-05		ENSG00000021300.13	PLEKHB1	E82_E111	0.999975		ENSG00000021300.13	PLEKHB1	E82_E111	0.00696045		ENSG00000151229.12	SLC2A13	E60_E82	0.00048831		ENSG00000103966.10	EHD4	E82_E111	0.352261		ENSG00000262655.3	SPON1	E60_E82	0.000666647		ENSG00000156427.7	FGF18	E60_E82	0.000835037		ENSG00000213785.3	RP11-449L13.2	E60_E82	5.16254e-14		ENSG00000173452.13	TMEM196	E60_E82	0.000413678		ENSG00000104341.16	LAPTM4B	E82_E111	0.000612612
ENSG00000204624.7	DISP3	E60_E82	0.00912185		ENSG00000033627.15	ATP6V0A1	E82_E111	0.560613		ENSG00000021574.11	SPAST	E82_E111	0.966166		ENSG00000151322.18	NPAS3	E60_E82	0.00258064		ENSG00000104327.7	CALB1	E82_E111	0.975938		ENSG00000265763.3	ZNF488	E60_E82	0.00322158		ENSG00000156687.10	UNC5D	E60_E82	0.000414146		ENSG00000213921.6	LEUTX	E60_E82	0		ENSG00000173599.13	PC	E60_E82	0.0025457		ENSG00000104490.17	NCALD	E82_E111	0.194411
ENSG00000204851.6	PNMAL2	E60_E82	0.00655754		ENSG00000049323.15	LTBP1	E82_E111	0.114259		ENSG00000021645.18	NRXN3	E82_E111	0.312825		ENSG00000151623.14	NR3C2	E60_E82	0.00133213		ENSG00000104368.17	PLAT	E82_E111	0.919325		ENSG00000266283.1	RP11-627G18.1	E60_E82	0.000688038		ENSG00000157087.16	ATP2B2	E60_E82	0.00352318		ENSG00000214049.6	UCA1	E60_E82	5.16254e-14		ENSG00000174453.9	VWC2L	E60_E82	0.000291762		ENSG00000104635.13	SLC39A14	E82_E111	0.984489
ENSG00000213420.7	GPC2	E60_E82	0.00022637		ENSG00000050165.17	DKK3	E82_E111	0.966495		ENSG00000030582.16	GRN	E82_E111	0.584975		ENSG00000151718.15	WWC2	E60_E82	0.00336845		ENSG00000104490.17	NCALD	E82_E111	0.00633866		ENSG00000266524.2	GDF10	E60_E82	0.000923888		ENSG00000157103.10	SLC6A1	E60_E82	0.00266139		ENSG00000215475.4	SIAH3	E60_E82	0.000215814		ENSG00000174740.7	PABPC5	E60_E82	0.00105073		ENSG00000104691.14	UBXN8	E82_E111	0.172142
ENSG00000216762.1	VN1R13P	E60_E82	3.17735e-12		ENSG00000050628.20	PTGER3	E82_E111	0.74719		ENSG00000036530.8	CYP46A1	E82_E111	0.993733		ENSG00000151726.13	ACSL1	E60_E82	0.000129379		ENSG00000105376.4	ICAM5	E82_E111	8.27571e-05		ENSG00000267766.1	RP11-299P2.1	E60_E82	0		ENSG00000157150.4	TIMP4	E60_E82	0.00137769		ENSG00000215796.3	RP11-551G24.2	E60_E82	0.00149371		ENSG00000175048.16	ZDHHC14	E60_E82	0.000121148		ENSG00000105376.4	ICAM5	E82_E111	0.127101
ENSG00000221890.2	NPTXR	E60_E82	0.00739482		ENSG00000058866.14	DGKG	E82_E111	0.789372		ENSG00000041982.15	TNC	E82_E111	0.00036954		ENSG00000151834.15	GABRA2	E60_E82	0.000959146		ENSG00000105887.10	MTPN	E82_E111	0.171256		ENSG00000272028.1	RNU6-87P	E60_E82	0.000479235		ENSG00000157168.18	NRG1	E60_E82	0.000305276		ENSG00000215930.1	MIR942	E60_E82	5.16254e-14		ENSG00000175497.16	DPP10	E60_E82	0.00011813		ENSG00000105538.9	RASIP1	E82_E111	0.997636
ENSG00000221968.8	FADS3	E60_E82	7.52168e-08		ENSG00000059804.15	SLC2A3	E82_E111	0.0020625		ENSG00000043039.6	BARX2	E82_E111	0.995601		ENSG00000152034.10	MCHR2	E60_E82	0.00888019		ENSG00000106078.17	COBL	E82_E111	0.948833		ENSG00000272341.1	RP1-151F17.2	E60_E82	0.000235641		ENSG00000157240.3	FZD1	E60_E82	0.00101469		ENSG00000220541.4	RP5-1170D6.1	E60_E82	5.16254e-14		ENSG00000176641.10	RNF152	E60_E82	0.00184112		ENSG00000105854.12	PON2	E82_E111	0.528382
ENSG00000230835.1	AP001187.11	E60_E82	0.000155656		ENSG00000062038.13	CDH3	E82_E111	0.8629		ENSG00000044524.10	EPHA3	E82_E111	0.624958		ENSG00000152061.23	RABGAP1L	E60_E82	0.00253115		ENSG00000106341.10	PPP1R17	E82_E111	0.999972		ENSG00000273497.1	RP11-402D21.3	E60_E82	0		ENSG00000157625.15	TAB3	E60_E82	0.00316909		ENSG00000222005.8	LINC01118	E60_E82	4.26507e-11		ENSG00000176769.9	TCERG1L	E60_E82	0.000497801		ENSG00000105877.17	DNAH11	E82_E111	0.777927
ENSG00000231252.2	RP11-436K8.1	E60_E82	4.35839e-06		ENSG00000063322.13	MED29	E82_E111	0.320878		ENSG00000049323.15	LTBP1	E82_E111	0.991878		ENSG00000152078.9	TMEM56	E60_E82	0.00611919		ENSG00000106462.10	EZH2	E82_E111	0.0398341		ENSG00000275342.4	SGK223	E60_E82	0.00863178		ENSG00000158321.15	AUTS2	E60_E82	0.000537863		ENSG00000222790.1	RNU4-14P	E60_E82	5.16254e-14		ENSG00000177108.5	ZDHHC22	E60_E82	0.00113524		ENSG00000105880.4	DLX5	E82_E111	0.58074
ENSG00000232284.7	GNG12-AS1	E60_E82	0.00161942		ENSG00000064300.8	NGFR	E82_E111	0.000496009		ENSG00000049449.8	RCN1	E82_E111	0.169063		ENSG00000152527.13	PLEKHH2	E60_E82	0.000783355		ENSG00000106852.15	LHX6	E82_E111	0.70284		ENSG00000278261.1	SNORD1A	E60_E82	0.00080235		ENSG00000159307.18	SCUBE1	E60_E82	0.00109826		ENSG00000222889.1	RN7SKP29	E60_E82	0		ENSG00000177511.5	ST8SIA3	E60_E82	1.39419e-06		ENSG00000105894.11	PTN	E82_E111	0.95227
ENSG00000233730.1	RP4-666F24.3	E60_E82	0.00440593		ENSG00000066248.14	NGEF	E82_E111	0.39448		ENSG00000050165.17	DKK3	E82_E111	0.12212		ENSG00000152578.12	GRIA4	E60_E82	1.03294e-05		ENSG00000107242.17	PIP5K1B	E82_E111	0.778604		ENSG00000001461.16	NIPAL3	E82_E111	0.730268		ENSG00000160789.19	LMNA	E60_E82	0.00174017		ENSG00000223923.1	AC010136.2	E60_E82	0.00600919		ENSG00000177551.5	NHLH2	E60_E82	6.16536e-07		ENSG00000106078.17	COBL	E82_E111	0.0098134
ENSG00000234336.6	JAZF1-AS1	E60_E82	0.00385892		ENSG00000067057.16	PFKP	E82_E111	0.929944		ENSG00000050393.11	MCUR1	E82_E111	1		ENSG00000152784.15	PRDM8	E60_E82	0.000512412		ENSG00000107742.12	SPOCK2	E82_E111	0.467704		ENSG00000003096.13	KLHL13	E82_E111	0.999549		ENSG00000160917.14	CPSF4	E60_E82	0.00759137		ENSG00000223949.6	ROR1-AS1	E60_E82	5.16254e-14		ENSG00000178053.17	MLF1	E60_E82	0.000433502		ENSG00000106341.10	PPP1R17	E82_E111	0.31834
ENSG00000235070.3	AC068138.1	E60_E82	4.87997e-06		ENSG00000068831.18	RASGRP2	E82_E111	0.0585233		ENSG00000050628.20	PTGER3	E82_E111	0.489813		ENSG00000152932.7	RAB3C	E60_E82	0.00867323		ENSG00000108395.13	TRIM37	E82_E111	0.0701997		ENSG00000004848.7	ARX	E82_E111	0.99941		ENSG00000161381.13	PLXDC1	E60_E82	0.0059975		ENSG00000223962.1	UBBP3	E60_E82	5.16254e-14		ENSG00000179314.13	WSCD1	E60_E82	0.00260562		ENSG00000107719.8	PALD1	E82_E111	0.0189834
ENSG00000236137.1	RP11-27K13.3	E60_E82	0.000119547		ENSG00000069018.17	TRPC7	E82_E111	0.99996		ENSG00000051382.8	PIK3CB	E82_E111	0.447454		ENSG00000153234.13	NR4A2	E60_E82	0.00622181		ENSG00000108556.7	CHRNE	E82_E111	0.988937		ENSG00000005513.9	SOX8	E82_E111	0.963286		ENSG00000161647.18	MPP3	E60_E82	0.0025649		ENSG00000224832.1	AP000469.2	E60_E82	5.16254e-14		ENSG00000179388.8	EGR3	E60_E82	0.00319303		ENSG00000108395.13	TRIM37	E82_E111	0.999841
ENSG00000240694.8	PNMA2	E60_E82	0.0035451		ENSG00000070159.13	PTPN3	E82_E111	0.0414513		ENSG00000058404.19	CAMK2B	E82_E111	0.0366208		ENSG00000153266.12	FEZF2	E60_E82	4.99768e-05		ENSG00000108559.11	NUP88	E82_E111	0.204213		ENSG00000006625.17	GGCT	E82_E111	0.441783		ENSG00000162302.12	RPS6KA4	E60_E82	0.00904254		ENSG00000224850.1	AC108051.3	E60_E82	5.16254e-14		ENSG00000179604.9	CDC42EP4	E60_E82	0.000545716		ENSG00000108861.8	DUSP3	E82_E111	0.984214
ENSG00000240720.7	LRRD1	E60_E82	0.000339401		ENSG00000070808.15	CAMK2A	E82_E111	0.299662		ENSG00000058866.14	DGKG	E82_E111	0.991397		ENSG00000153531.13	ADPRHL1	E60_E82	0.00379544		ENSG00000108797.11	CNTNAP1	E82_E111	0.945306		ENSG00000006740.16	ARHGAP44	E82_E111	0.526765		ENSG00000162434.11	JAK1	E60_E82	0.0008183		ENSG00000224905.6	AP001347.6	E60_E82	0.00227876		ENSG00000179833.4	SERTAD2	E60_E82	0.0074184		ENSG00000109099.13	PMP22	E82_E111	0.77732
ENSG00000244405.7	ETV5	E60_E82	0.00405949		ENSG00000071282.11	LMCD1	E82_E111	0.247467		ENSG00000060718.19	COL11A1	E82_E111	0.997172		ENSG00000153885.14	KCTD15	E60_E82	0.00136044		ENSG00000108861.8	DUSP3	E82_E111	0.536538		ENSG00000007350.16	TKTL1	E82_E111	0.999925		ENSG00000162437.14	RAVER2	E60_E82	0.000902122		ENSG00000225106.1	RP11-429E11.2	E60_E82	7.19642e-07		ENSG00000179915.22	NRXN1	E60_E82	1.87474e-05		ENSG00000109107.13	ALDOC	E82_E111	0.703258
ENSG00000247828.7	TMEM161B-AS1	E60_E82	0.00276934		ENSG00000072163.19	LIMS2	E82_E111	0.591513		ENSG00000060982.14	BCAT1	E82_E111	0.732838		ENSG00000154146.12	NRGN	E60_E82	8.52364e-06		ENSG00000108924.13	HLF	E82_E111	0.000756671		ENSG00000008283.15	CYB561	E82_E111	0.061697		ENSG00000162600.11	OMA1	E60_E82	0.00161051		ENSG00000225386.1	AC099754.1	E60_E82	5.16254e-14		ENSG00000180113.15	TDRD6	E60_E82	5.50556e-05		ENSG00000109158.10	GABRA4	E82_E111	0.00875323
ENSG00000248282.1	RP11-112L18.1	E60_E82	3.07276e-12		ENSG00000072182.12	ASIC4	E82_E111	0.279068		ENSG00000061337.15	LZTS1	E82_E111	0.332944		ENSG00000154265.15	ABCA5	E60_E82	0.00669693		ENSG00000109079.9	TNFAIP1	E82_E111	0.972331		ENSG00000011083.8	SLC6A7	E82_E111	0.330927		ENSG00000162618.12	ADGRL4	E60_E82	0.00787044		ENSG00000225401.2	TGIF2P1	E60_E82	4.74372e-06		ENSG00000180440.3	SERTM1	E60_E82	0.00740164		ENSG00000109255.11	NMU	E82_E111	0.995723
ENSG00000248441.6	LINC01197	E60_E82	0.00220566		ENSG00000072858.10	SIDT1	E82_E111	0.000965862		ENSG00000061918.12	GUCY1B3	E82_E111	0.00825332		ENSG00000154447.14	SH3RF1	E60_E82	0.00148788		ENSG00000109099.13	PMP22	E82_E111	0.1599		ENSG00000013016.15	EHD3	E82_E111	0.200798		ENSG00000162873.14	KLHDC8A	E60_E82	0.00663822		ENSG00000225431.1	AP001626.1	E60_E82	0.000314335		ENSG00000180660.7	MAB21L1	E60_E82	0.00805413		ENSG00000109436.7	TBC1D9	E82_E111	0.735192
ENSG00000248455.5	RP11-321E2.3	E60_E82	0.000211772		ENSG00000073331.17	ALPK1	E82_E111	0.0497958		ENSG00000062038.13	CDH3	E82_E111	0.78112		ENSG00000154556.17	SORBS2	E60_E82	0.000170826		ENSG00000109107.13	ALDOC	E82_E111	0.0545832		ENSG00000013725.14	CD6	E82_E111	0.999993		ENSG00000162889.10	MAPKAPK2	E60_E82	0.0071982		ENSG00000225518.2	RP11-396C23.2	E60_E82	5.16254e-14		ENSG00000181072.11	CHRM2	E60_E82	0.00141703		ENSG00000110013.12	SIAE	E82_E111	0.999996
ENSG00000249196.6	RP11-669N7.2	E60_E82	0.000607677		ENSG00000074590.13	NUAK1	E82_E111	0.965453		ENSG00000063015.19	SEZ6	E82_E111	0.999909		ENSG00000154655.15	L3MBTL4	E60_E82	0.00343714		ENSG00000109158.10	GABRA4	E82_E111	0.0104477		ENSG00000017427.15	IGF1	E82_E111	0.0024743		ENSG00000162959.13	MEMO1	E60_E82	0.0032356		ENSG00000225643.1	RP11-70P17.1	E60_E82	5.16254e-14		ENSG00000182050.13	MGAT4C	E60_E82	0.000517325		ENSG00000110090.12	CPT1A	E82_E111	0.999774
ENSG00000249853.7	HS3ST5	E60_E82	0.000834721		ENSG00000075035.9	WSCD2	E82_E111	0.919567		ENSG00000063322.13	MED29	E82_E111	0.993548		ENSG00000154678.16	PDE1C	E60_E82	2.90319e-06		ENSG00000109436.7	TBC1D9	E82_E111	0.103015		ENSG00000019995.6	ZRANB1	E82_E111	0.971718		ENSG00000163285.7	GABRG1	E60_E82	0.00139135		ENSG00000225689.1	RP1-30E17.2	E60_E82	6.9502e-08		ENSG00000182175.13	RGMA	E60_E82	0.000121889		ENSG00000110237.3	ARHGEF17	E82_E111	0.874627
ENSG00000250243.2	RP11-120A1.1	E60_E82	0.000217539		ENSG00000076513.16	ANKRD13A	E82_E111	1		ENSG00000064270.12	ATP2C2	E82_E111	0.998893		ENSG00000154721.14	JAM2	E60_E82	0.00279761		ENSG00000109572.13	CLCN3	E82_E111	0.933371		ENSG00000020577.13	SAMD4A	E82_E111	0.212041		ENSG00000163618.17	CADPS	E60_E82	0.000520505		ENSG00000225794.1	AC073321.4	E60_E82	5.16254e-14		ENSG00000182240.15	BACE2	E60_E82	5.77996e-05		ENSG00000110660.14	SLC35F2	E82_E111	0.999854
ENSG00000250366.2	TUNAR	E60_E82	4.60003e-05		ENSG00000076864.19	RAP1GAP	E82_E111	0.979407		ENSG00000064300.8	NGFR	E82_E111	0.0232449		ENSG00000154736.5	ADAMTS5	E60_E82	0.00341102		ENSG00000109819.8	PPARGC1A	E82_E111	0.964076		ENSG00000021300.13	PLEKHB1	E82_E111	0.00880311		ENSG00000163629.12	PTPN13	E60_E82	0.000340994		ENSG00000225870.1	LINC00368	E60_E82	5.16254e-14		ENSG00000182568.16	SATB1	E60_E82	0.00735801		ENSG00000111110.11	PPM1H	E82_E111	0.995727
ENSG00000250622.1	RP11-612J15.3	E60_E82	0.0012236		ENSG00000077522.12	ACTN2	E82_E111	6.45529e-06		ENSG00000064652.10	SNX24	E82_E111	0.83633		ENSG00000154767.14	XPC	E60_E82	0.00394001		ENSG00000110660.14	SLC35F2	E82_E111	0.221572		ENSG00000021574.11	SPAST	E82_E111	0.887569		ENSG00000163638.13	ADAMTS9	E60_E82	4.70152e-06		ENSG00000225953.2	SATB2-AS1	E60_E82	6.70899e-05		ENSG00000182601.6	HS3ST4	E60_E82	0.00150097		ENSG00000111218.11	PRMT8	E82_E111	0.969993
ENSG00000250838.1	RP11-501C14.5	E60_E82	0.00472		ENSG00000078081.7	LAMP3	E82_E111	0.00162519		ENSG00000064763.10	FAR2	E82_E111	0.00110634		ENSG00000154914.16	USP43	E60_E82	1.56004e-05		ENSG00000110848.8	CD69	E82_E111	0.999986		ENSG00000021645.18	NRXN3	E82_E111	0.271938		ENSG00000163673.7	DCLK3	E60_E82	0.000171139		ENSG00000226520.1	KIRREL-IT1	E60_E82	0.00868041		ENSG00000182732.16	RGS6	E60_E82	0.00283721		ENSG00000111452.12	ADGRD1	E82_E111	0.981541
ENSG00000254254.5	RP11-17A4.2	E60_E82	0.00873894		ENSG00000078725.12	BRINP1	E82_E111	0.0228364		ENSG00000064787.13	BCAS1	E82_E111	0.987415		ENSG00000154917.10	RAB6B	E60_E82	0.00177237		ENSG00000110881.11	ASIC1	E82_E111	0.950867		ENSG00000022355.16	GABRA1	E82_E111	0.0573329		ENSG00000163686.14	ABHD6	E60_E82	2.35623e-05		ENSG00000226741.1	CTA-929C8.6	E60_E82	0.00552155		ENSG00000183018.8	SPNS2	E60_E82	0.00596441		ENSG00000111783.12	RFX4	E82_E111	1
ENSG00000258493.2	RP11-73E17.3	E60_E82	8.15126e-13		ENSG00000079102.16	RUNX1T1	E82_E111	0.197677		ENSG00000065357.19	DGKA	E82_E111	0.372088		ENSG00000154928.16	EPHB1	E60_E82	0.00204398		ENSG00000110987.8	BCL7A	E82_E111	0.999997		ENSG00000036530.8	CYP46A1	E82_E111	0.906872		ENSG00000163755.8	HPS3	E60_E82	0.00430329		ENSG00000227039.6	ITGB2-AS1	E60_E82	5.16254e-14		ENSG00000183166.10	CALN1	E60_E82	0.00406359		ENSG00000112146.16	FBXO9	E82_E111	0.320003
ENSG00000259172.1	RP11-299G20.2	E60_E82	0.00299568		ENSG00000079246.15	XRCC5	E82_E111	0.89183		ENSG00000065717.14	TLE2	E82_E111	0.24216		ENSG00000154975.13	CA10	E60_E82	1.4703e-05		ENSG00000111110.11	PPM1H	E82_E111	0.0642068		ENSG00000041982.15	TNC	E82_E111	0.0024642		ENSG00000163873.9	GRIK3	E60_E82	0.00233225		ENSG00000227179.6	PGCP1	E60_E82	5.16254e-14		ENSG00000183454.15	GRIN2A	E60_E82	0.000153799		ENSG00000113319.11	RASGRF2	E82_E111	0.998999
ENSG00000260244.1	RP11-588K22.2	E60_E82	6.83265e-05		ENSG00000079689.13	SCGN	E82_E111	0.984381		ENSG00000065833.8	ME1	E82_E111	0.0135572		ENSG00000155249.4	OR4K1	E60_E82	1.53966e-09		ENSG00000111344.11	RASAL1	E82_E111	0.0166737		ENSG00000043039.6	BARX2	E82_E111	0.952324		ENSG00000163995.19	ABLIM2	E60_E82	0.000382547		ENSG00000227893.1	LINC00352	E60_E82	5.16254e-14		ENSG00000183662.10	FAM19A1	E60_E82	0.0058852		ENSG00000113578.17	FGF1	E82_E111	0.946541
ENSG00000261116.1	RP3-523K23.2	E60_E82	2.00406e-05		ENSG00000080802.18	CNOT4	E82_E111	0.103323		ENSG00000066032.18	CTNNA2	E82_E111	0.986128		ENSG00000155313.15	USP25	E60_E82	0.000148246		ENSG00000111452.12	ADGRD1	E82_E111	0.949792		ENSG00000044524.10	EPHA3	E82_E111	0.206815		ENSG00000164116.16	GUCY1A3	E60_E82	1.14927e-05		ENSG00000228098.1	AC110620.1	E60_E82	5.16254e-14		ENSG00000183775.10	KCTD16	E60_E82	0.000118989		ENSG00000113916.17	BCL6	E82_E111	0.000194825
ENSG00000261496.1	RP13-514E23.1	E60_E82	0.00931242		ENSG00000081138.13	CDH7	E82_E111	6.26953e-05		ENSG00000066117.14	SMARCD1	E82_E111	0.0912851		ENSG00000156026.14	MCU	E60_E82	0.00851712		ENSG00000111554.14	MDM1	E82_E111	0.846062		ENSG00000048991.16	R3HDM1	E82_E111	0.000132842		ENSG00000164129.11	NPY5R	E60_E82	0.00606889		ENSG00000228215.2	RP11-541F9.2	E60_E82	0.000216284		ENSG00000183783.6	KCTD8	E60_E82	0.00290192		ENSG00000114279.13	FGF12	E82_E111	0.000643068
ENSG00000261916.1	RP11-235E17.4	E60_E82	3.44202e-05		ENSG00000082438.15	COBLL1	E82_E111	0.99997		ENSG00000066248.14	NGEF	E82_E111	0.958888		ENSG00000156219.16	ART3	E60_E82	0.00128173		ENSG00000111783.12	RFX4	E82_E111	0.35339		ENSG00000049323.15	LTBP1	E82_E111	0.987437		ENSG00000164404.8	GDF9	E60_E82	0.0082499		ENSG00000228423.2	RP4-633I8.4	E60_E82	0		ENSG00000183960.8	KCNH8	E60_E82	0.00665649		ENSG00000114423.18	CBLB	E82_E111	0.34054
ENSG00000262521.1	AJ003147.8	E60_E82	0.00421641		ENSG00000082458.11	DLG3	E82_E111	0.847913		ENSG00000066468.21	FGFR2	E82_E111	0.89457		ENSG00000156398.12	SFXN2	E60_E82	0.00151011		ENSG00000111859.16	NEDD9	E82_E111	0.708966		ENSG00000049449.8	RCN1	E82_E111	0.908584		ENSG00000164484.11	TMEM200A	E60_E82	0.000450861		ENSG00000228988.1	RP4-677H15.4	E60_E82	0.00137173		ENSG00000184261.4	KCNK12	E60_E82	0.00373183		ENSG00000114541.14	FRMD4B	E82_E111	0.971607
ENSG00000262655.3	SPON1	E60_E82	7.5927e-05		ENSG00000082556.10	OPRK1	E82_E111	0.997954		ENSG00000067057.16	PFKP	E82_E111	0.071102		ENSG00000156427.7	FGF18	E60_E82	0.000377348		ENSG00000112096.16	SOD2	E82_E111	0.987977		ENSG00000050628.20	PTGER3	E82_E111	0.704682		ENSG00000164574.15	GALNT10	E60_E82	0.000110806		ENSG00000229209.1	AC073987.1	E60_E82	0.00109829		ENSG00000184408.9	KCND2	E60_E82	7.09524e-07		ENSG00000115194.10	SLC30A3	E82_E111	0.999992
ENSG00000264834.1	MIR1273F	E60_E82	4.17222e-13		ENSG00000082781.11	ITGB5	E82_E111	0.999897		ENSG00000067182.7	TNFRSF1A	E82_E111	0.766142		ENSG00000156603.14	MED19	E60_E82	0.0044471		ENSG00000112414.14	ADGRG6	E82_E111	0.743023		ENSG00000058404.19	CAMK2B	E82_E111	0.187547		ENSG00000164742.14	ADCY1	E60_E82	1.03082e-05		ENSG00000229213.1	RP1-118J21.24	E60_E82	2.24942e-12		ENSG00000185046.18	ANKS1B	E60_E82	0.00961765		ENSG00000115353.10	TACR1	E82_E111	0.0448006
ENSG00000270159.1	RP11-568J23.6	E60_E82	6.03898e-05		ENSG00000083828.15	ZNF586	E82_E111	0.951153		ENSG00000068831.18	RASGRP2	E82_E111	0.121397		ENSG00000157103.10	SLC6A1	E60_E82	0.00155264		ENSG00000113070.7	HBEGF	E82_E111	0.999862		ENSG00000058866.14	DGKG	E82_E111	0.830536		ENSG00000164796.17	CSMD3	E60_E82	0.00115949		ENSG00000229312.2	RP11-470P21.2	E60_E82	5.16254e-14		ENSG00000185052.11	SLC24A3	E60_E82	3.48254e-07		ENSG00000115363.13	EVA1A	E82_E111	0.992888
ENSG00000278733.1	RP11-425D17.1	E60_E82	0.00867501		ENSG00000086717.18	PPEF1	E82_E111	0.894946		ENSG00000069424.14	KCNAB2	E82_E111	0.472543		ENSG00000157152.16	SYN2	E60_E82	0.000900102		ENSG00000113083.12	LOX	E82_E111	0.171439		ENSG00000061337.15	LZTS1	E82_E111	0.0260185		ENSG00000164808.16	SPIDR	E60_E82	0.00934437		ENSG00000229462.1	AC127383.1	E60_E82	8.99392e-07		ENSG00000185305.10	ARL15	E60_E82	0.00897311		ENSG00000115468.11	EFHD1	E82_E111	0.751234
ENSG00000003096.13	KLHL13	E82_E111	0.36527		ENSG00000087085.13	ACHE	E82_E111	0.527687		ENSG00000070159.13	PTPN3	E82_E111	0.0862089		ENSG00000157216.15	SSBP3	E60_E82	0.00467552		ENSG00000113231.13	PDE8B	E82_E111	0.994736		ENSG00000062038.13	CDH3	E82_E111	0.46604		ENSG00000164841.4	TMEM74	E60_E82	0.00916622		ENSG00000229543.1	RP11-90J7.2	E60_E82	5.16254e-14		ENSG00000185518.11	SV2B	E60_E82	0.00198262		ENSG00000116044.15	NFE2L2	E82_E111	0.734912
ENSG00000007350.16	TKTL1	E82_E111	0.85372		ENSG00000088305.18	DNMT3B	E82_E111	0.268146		ENSG00000070808.15	CAMK2A	E82_E111	0.00144989		ENSG00000158423.16	RIBC1	E60_E82	0.00324438		ENSG00000113319.11	RASGRF2	E82_E111	0.00275522		ENSG00000063180.8	CA11	E82_E111	0.819406		ENSG00000165023.6	DIRAS2	E60_E82	0.00427752		ENSG00000229588.1	RP11-479J7.2	E60_E82	0.00101088		ENSG00000185565.11	LSAMP	E60_E82	0.000115241		ENSG00000116266.10	STXBP3	E82_E111	0.119029
ENSG00000007944.14	MYLIP	E82_E111	1.38126e-07		ENSG00000088756.12	ARHGAP28	E82_E111	0.00482352		ENSG00000071242.11	RPS6KA2	E82_E111	0.686149		ENSG00000159202.17	UBE2Z	E60_E82	0.004988		ENSG00000113327.14	GABRG2	E82_E111	0.881414		ENSG00000063322.13	MED29	E82_E111	0.961968		ENSG00000165124.17	SVEP1	E60_E82	0.00206177		ENSG00000229918.1	DOCK9-AS1	E60_E82	5.16254e-14		ENSG00000185652.11	NTF3	E60_E82	0.00027071		ENSG00000116983.12	HPCAL4	E82_E111	0.970032
ENSG00000010278.12	CD9	E82_E111	0.999975		ENSG00000095713.13	CRTAC1	E82_E111	0.99685		ENSG00000072163.19	LIMS2	E82_E111	0.0105626		ENSG00000159388.5	BTG2	E60_E82	0.00701121		ENSG00000113368.11	LMNB1	E82_E111	0.175398		ENSG00000064270.12	ATP2C2	E82_E111	0.947413		ENSG00000166006.12	KCNC2	E60_E82	0.000249864		ENSG00000230569.1	AC114763.1	E60_E82	5.16254e-14		ENSG00000185774.14	KCNIP4	E60_E82	0.00472342		ENSG00000117013.14	KCNQ4	E82_E111	0.323688
ENSG00000013725.14	CD6	E82_E111	0.962191		ENSG00000099960.12	SLC7A4	E82_E111	0.999695		ENSG00000072182.12	ASIC4	E82_E111	0.0275953		ENSG00000160688.18	FLAD1	E60_E82	0.00821873		ENSG00000114279.13	FGF12	E82_E111	0.0393035		ENSG00000065833.8	ME1	E82_E111	0.0152074		ENSG00000166073.9	GPR176	E60_E82	1.00597e-07		ENSG00000231252.2	RP11-436K8.1	E60_E82	0.000523033		ENSG00000187398.11	LUZP2	E60_E82	1.36604e-05		ENSG00000117245.12	KIF17	E82_E111	0.984377
ENSG00000016391.10	CHDH	E82_E111	0.688041		ENSG00000100105.17	PATZ1	E82_E111	0.103546		ENSG00000072858.10	SIDT1	E82_E111	0.930848		ENSG00000161395.13	PGAP3	E60_E82	0.0056547		ENSG00000114541.14	FRMD4B	E82_E111	0.100386		ENSG00000066468.21	FGFR2	E82_E111	0.999853		ENSG00000166250.11	CLMP	E60_E82	0.000308019		ENSG00000231548.1	OR55B1P	E60_E82	5.16254e-14		ENSG00000187446.11	CHP1	E60_E82	0.000667941		ENSG00000117298.14	ECE1	E82_E111	0.862825
ENSG00000042813.7	ZPBP	E82_E111	0.552939		ENSG00000100234.11	TIMP3	E82_E111	0.00226542		ENSG00000072954.6	TMEM38A	E82_E111	0.852586		ENSG00000162188.5	GNG3	E60_E82	0.00662146		ENSG00000114646.9	CSPG5	E82_E111	0.178933		ENSG00000067057.16	PFKP	E82_E111	0.00153386		ENSG00000166326.6	TRIM44	E60_E82	4.8108e-05		ENSG00000231633.1	LINC00283	E60_E82	5.16254e-14		ENSG00000187555.14	USP7	E60_E82	0.00396488		ENSG00000117676.13	RPS6KA1	E82_E111	0.148092
ENSG00000047617.14	ANO2	E82_E111	1		ENSG00000100302.6	RASD2	E82_E111	0.0389371		ENSG00000073417.14	PDE8A	E82_E111	0.989869		ENSG00000162191.13	UBXN1	E60_E82	0.00483523		ENSG00000114805.16	PLCH1	E82_E111	0.918802		ENSG00000068831.18	RASGRP2	E82_E111	0.162327		ENSG00000166526.16	ZNF3	E60_E82	0.00105215		ENSG00000231782.6	LINC00575	E60_E82	5.16254e-14		ENSG00000187678.8	SPRY4	E60_E82	0.00316117		ENSG00000117707.15	PROX1	E82_E111	0.0679739
ENSG00000050628.20	PTGER3	E82_E111	0.533422		ENSG00000100311.16	PDGFB	E82_E111	0.922709		ENSG00000073921.17	PICALM	E82_E111	0.0281808		ENSG00000162373.12	BEND5	E60_E82	0.00271158		ENSG00000114948.12	ADAM23	E82_E111	0.428884		ENSG00000069424.14	KCNAB2	E82_E111	0.651613		ENSG00000166582.9	CENPV	E60_E82	0.00173398		ENSG00000232044.6	LINC01105	E60_E82	0.00271936		ENSG00000187720.14	THSD4	E60_E82	0.000651761		ENSG00000117791.15	2021-03-02	E82_E111	0.681064
ENSG00000058866.14	DGKG	E82_E111	0.0913214		ENSG00000100427.15	MLC1	E82_E111	0.286995		ENSG00000074211.13	PPP2R2C	E82_E111	8.16123e-06		ENSG00000162434.11	JAK1	E60_E82	0.000576744		ENSG00000115194.10	SLC30A3	E82_E111	0.999806		ENSG00000070808.15	CAMK2A	E82_E111	0.00320679		ENSG00000166949.15	SMAD3	E60_E82	0.000354478		ENSG00000232671.5	RP11-126K1.2	E60_E82	5.16254e-14		ENSG00000187772.7	LIN28B	E60_E82	7.11254e-06		ENSG00000119125.16	GDA	E82_E111	0.652893
ENSG00000059804.15	SLC2A3	E82_E111	0.0183942		ENSG00000100578.14	KIAA0586	E82_E111	0.681617		ENSG00000075035.9	WSCD2	E82_E111	0.999994		ENSG00000162512.15	SDC3	E60_E82	0.006299		ENSG00000115415.18	STAT1	E82_E111	0.761907		ENSG00000071242.11	RPS6KA2	E82_E111	0.375253		ENSG00000167107.12	ACSF2	E60_E82	0.0008763		ENSG00000232795.1	SCAND3P1	E60_E82	5.16254e-14		ENSG00000188064.9	WNT7B	E60_E82	6.18932e-05		ENSG00000119138.4	KLF9	E82_E111	0.0464511
ENSG00000062038.13	CDH3	E82_E111	0.740904		ENSG00000100884.9	CPNE6	E82_E111	0.678863		ENSG00000075884.12	ARHGAP15	E82_E111	0.993253		ENSG00000162687.16	KCNT2	E60_E82	0.00181422		ENSG00000116044.15	NFE2L2	E82_E111	0.999999		ENSG00000071909.18	MYO3B	E82_E111	0.999972		ENSG00000168487.17	BMP1	E60_E82	0.00325543		ENSG00000233041.8	PHGR1	E60_E82	3.2384e-11		ENSG00000188848.15	BEND4	E60_E82	0.00206722		ENSG00000119547.5	ONECUT2	E82_E111	0.0152262
ENSG00000063322.13	MED29	E82_E111	0.999998		ENSG00000101098.12	RIMS4	E82_E111	0.00466676		ENSG00000076864.19	RAP1GAP	E82_E111	0.830123		ENSG00000162836.11	ACP6	E60_E82	0.00103309		ENSG00000116983.12	HPCAL4	E82_E111	0.192541		ENSG00000072163.19	LIMS2	E82_E111	0.0215018		ENSG00000168528.11	SERINC2	E60_E82	0.00767799		ENSG00000233351.1	RP1-69D17.3	E60_E82	5.16254e-14		ENSG00000188916.8	FAM196A	E60_E82	0.00331861		ENSG00000119699.7	TGFB3	E82_E111	0.836963
ENSG00000064787.13	BCAS1	E82_E111	0.996649		ENSG00000101188.4	NTSR1	E82_E111	1		ENSG00000077150.18	NFKB2	E82_E111	0.537217		ENSG00000162873.14	KLHDC8A	E60_E82	0.000521611		ENSG00000117013.14	KCNQ4	E82_E111	0.295428		ENSG00000072182.12	ASIC4	E82_E111	0.105591		ENSG00000168675.18	LDLRAD4	E60_E82	7.43275e-05		ENSG00000233537.1	TEDDM2P	E60_E82	0.00151474		ENSG00000189108.12	IL1RAPL2	E60_E82	0.000827996		ENSG00000120051.14	CFAP58	E82_E111	0.992143
ENSG00000066248.14	NGEF	E82_E111	0.00047165		ENSG00000101265.15	RASSF2	E82_E111	0.00376724		ENSG00000077420.15	APBB1IP	E82_E111	0.998937		ENSG00000162981.13	FAM84A	E60_E82	0.000508779		ENSG00000117152.13	RGS4	E82_E111	0.912431		ENSG00000072415.8	MPP5	E82_E111	0.995729		ENSG00000168702.17	LRP1B	E60_E82	0.000742783		ENSG00000233993.1	RP11-379J5.5	E60_E82	5.16254e-14		ENSG00000189319.13	FAM53B	E60_E82	0.00518056		ENSG00000120306.9	CYSTM1	E82_E111	0.370794
ENSG00000067057.16	PFKP	E82_E111	0.0105301		ENSG00000101438.3	SLC32A1	E82_E111	0.861391		ENSG00000078269.13	SYNJ2	E82_E111	0.995355		ENSG00000163235.15	TGFA	E60_E82	0.000693366		ENSG00000117707.15	PROX1	E82_E111	0.033493		ENSG00000072657.8	TRHDE	E82_E111	0.285769		ENSG00000168772.10	CXXC4	E60_E82	4.45362e-05		ENSG00000234311.1	RP11-432J24.3	E60_E82	5.16254e-14		ENSG00000196141.13	SPATS2L	E60_E82	0.00657671		ENSG00000120457.11	KCNJ5	E82_E111	0.999958
ENSG00000067715.13	SYT1	E82_E111	0.321078		ENSG00000102057.9	KCND1	E82_E111	0.814415		ENSG00000078295.16	ADCY2	E82_E111	0.999111		ENSG00000163293.11	NIPAL1	E60_E82	0.000903897		ENSG00000118276.11	B4GALT6	E82_E111	0.999844		ENSG00000072858.10	SIDT1	E82_E111	0.00230895		ENSG00000168811.6	IL12A	E60_E82	8.27385e-06		ENSG00000234929.1	AC018685.1	E60_E82	5.16254e-14		ENSG00000196277.15	GRM7	E60_E82	0.000107173		ENSG00000120738.7	EGR1	E82_E111	0.999561
ENSG00000068831.18	RASGRP2	E82_E111	0.000179755		ENSG00000102362.15	SYTL4	E82_E111	0.925261		ENSG00000079215.13	SLC1A3	E82_E111	0.930251		ENSG00000163297.16	ANTXR2	E60_E82	0.000180365		ENSG00000118407.14	FILIP1	E82_E111	0.898218		ENSG00000074211.13	PPP2R2C	E82_E111	0.00035622		ENSG00000168883.19	USP39	E60_E82	0.00433542		ENSG00000235597.1	LINC01102	E60_E82	0.000567692		ENSG00000196782.12	MAML3	E60_E82	0.000692077		ENSG00000120903.12	CHRNA2	E82_E111	0.998819
ENSG00000071909.18	MYO3B	E82_E111	0.772096		ENSG00000103154.9	NECAB2	E82_E111	0.642029		ENSG00000079246.15	XRCC5	E82_E111	0.953812		ENSG00000163629.12	PTPN13	E60_E82	5.93614e-05		ENSG00000119042.16	SATB2	E82_E111	0.947767		ENSG00000075035.9	WSCD2	E82_E111	0.230522		ENSG00000168952.15	STXBP6	E60_E82	8.92351e-05		ENSG00000235728.1	AC007349.5	E60_E82	1.29689e-10		ENSG00000197122.11	SRC	E60_E82	0.00460442		ENSG00000120925.14	RNF170	E82_E111	0.572639
ENSG00000072163.19	LIMS2	E82_E111	0.000693166		ENSG00000103269.13	RHBDL1	E82_E111	0.0329976		ENSG00000079691.17	LRRC16A	E82_E111	0.790202		ENSG00000163633.10	C4orf36	E60_E82	0.0010984		ENSG00000119121.21	TRPM6	E82_E111	0.999997		ENSG00000075131.9	TIPIN	E82_E111	0.992978		ENSG00000169122.11	FAM110B	E60_E82	0.000442532		ENSG00000235901.2	RP11-342F21.1	E60_E82	5.16254e-14		ENSG00000197415.11	VEPH1	E60_E82	0.000574276		ENSG00000121440.14	PDZRN3	E82_E111	0.0649472
ENSG00000072182.12	ASIC4	E82_E111	0.015502		ENSG00000103316.10	CRYM	E82_E111	0.659382		ENSG00000080493.14	SLC4A4	E82_E111	0.733342		ENSG00000163637.11	PRICKLE2	E60_E82	0.00604292		ENSG00000119138.4	KLF9	E82_E111	1.98205e-06		ENSG00000076864.19	RAP1GAP	E82_E111	0.735511		ENSG00000169129.14	AFAP1L2	E60_E82	0.0040185		ENSG00000236141.1	AC013727.2	E60_E82	0.000295139		ENSG00000197555.9	SIPA1L1	E60_E82	0.000890105		ENSG00000122254.6	HS3ST2	E82_E111	0.979146
ENSG00000072657.8	TRHDE	E82_E111	0.530378		ENSG00000103460.16	TOX3	E82_E111	0.992083		ENSG00000081803.15	CADPS2	E82_E111	0.486567		ENSG00000163638.13	ADAMTS9	E60_E82	0.00175984		ENSG00000119471.14	HSDL2	E82_E111	0.974285		ENSG00000077420.15	APBB1IP	E82_E111	0.999922		ENSG00000169862.18	CTNND2	E60_E82	4.10832e-06		ENSG00000236253.7	SLC25A3P1	E60_E82	5.16254e-14		ENSG00000197584.11	KCNMB2	E60_E82	0.00174276		ENSG00000122547.10	EEPD1	E82_E111	0.82643
ENSG00000073417.14	PDE8A	E82_E111	0.238879		ENSG00000103528.16	SYT17	E82_E111	0.999982		ENSG00000082397.17	EPB41L3	E82_E111	0.999722		ENSG00000163873.9	GRIK3	E60_E82	0.000206644		ENSG00000119714.10	GPR68	E82_E111	0.141532		ENSG00000078295.16	ADCY2	E82_E111	0.996336		ENSG00000169884.13	WNT10B	E60_E82	0.00769441		ENSG00000236544.1	AC008060.8	E60_E82	5.16254e-14		ENSG00000197705.9	KLHL14	E60_E82	0.00672788		ENSG00000122733.12	PHF24	E82_E111	0.979263
ENSG00000075426.11	FOSL2	E82_E111	0.704974		ENSG00000103546.18	SLC6A2	E82_E111	0.999839		ENSG00000082556.10	OPRK1	E82_E111	0.025187		ENSG00000163947.11	ARHGEF3	E60_E82	0.000962031		ENSG00000119771.14	KLHL29	E82_E111	0.000492519		ENSG00000079215.13	SLC1A3	E82_E111	0.296122		ENSG00000169891.17	REPS2	E60_E82	0.000259882		ENSG00000236676.1	RP5-837I24.4	E60_E82	5.16254e-14		ENSG00000198142.4	SOWAHC	E60_E82	0.000238849		ENSG00000123095.5	BHLHE41	E82_E111	0.9105
ENSG00000078081.7	LAMP3	E82_E111	8.57786e-05		ENSG00000104064.16	GABPB1	E82_E111	0.995689		ENSG00000082781.11	ITGB5	E82_E111	0.104237		ENSG00000163995.19	ABLIM2	E60_E82	0.000359009		ENSG00000119946.10	CNNM1	E82_E111	0.930068		ENSG00000079246.15	XRCC5	E82_E111	0.789309		ENSG00000169946.13	ZFPM2	E60_E82	0.000983551		ENSG00000236924.1	RP11-390F4.6	E60_E82	5.16254e-14		ENSG00000198604.10	BAZ1A	E60_E82	0.00968632		ENSG00000123243.14	ITIH5	E82_E111	0.554856
ENSG00000079246.15	XRCC5	E82_E111	0.897075		ENSG00000104368.17	PLAT	E82_E111	0.475617		ENSG00000083312.17	TNPO1	E82_E111	0.978677		ENSG00000164100.8	NDST3	E60_E82	0.000210348		ENSG00000120306.9	CYSTM1	E82_E111	0.770478		ENSG00000081138.13	CDH7	E82_E111	1		ENSG00000169991.10	IFFO2	E60_E82	0.000503311		ENSG00000237286.1	AC004906.3	E60_E82	5.16254e-14		ENSG00000198739.10	LRRTM3	E60_E82	0.00111562		ENSG00000123560.13	PLP1	E82_E111	0.905042
ENSG00000080493.14	SLC4A4	E82_E111	0.441653		ENSG00000104856.13	RELB	E82_E111	0.456695		ENSG00000083857.13	FAT1	E82_E111	0.80031		ENSG00000164116.16	GUCY1A3	E60_E82	1.01472e-06		ENSG00000120885.20	CLU	E82_E111	0.323478		ENSG00000081803.15	CADPS2	E82_E111	0.0751235		ENSG00000170011.13	MYRIP	E60_E82	0.00211408		ENSG00000237560.5	LINC01497	E60_E82	5.16254e-14		ENSG00000198756.10	COLGALT2	E60_E82	0.00695179		ENSG00000124134.8	KCNS1	E82_E111	0.0132421
ENSG00000080644.15	CHRNA3	E82_E111	1		ENSG00000105376.4	ICAM5	E82_E111	0.432609		ENSG00000084234.16	APLP2	E82_E111	0.826193		ENSG00000164404.8	GDF9	E60_E82	0.00151322		ENSG00000120903.12	CHRNA2	E82_E111	0.953185		ENSG00000082397.17	EPB41L3	E82_E111	0.989239		ENSG00000170037.13	CNTROB	E60_E82	0.00274654		ENSG00000237772.1	AC092620.3	E60_E82	5.16254e-14		ENSG00000198765.11	SYCP1	E60_E82	0.000140797		ENSG00000124140.13	SLC12A5	E82_E111	0.999986
ENSG00000082556.10	OPRK1	E82_E111	0.986521		ENSG00000105642.15	KCNN1	E82_E111	0.459396		ENSG00000086289.11	EPDR1	E82_E111	0.0394329		ENSG00000164484.11	TMEM200A	E60_E82	0.00246042		ENSG00000121210.15	KIAA0922	E82_E111	0.999465		ENSG00000082556.10	OPRK1	E82_E111	1.9133e-05		ENSG00000170323.8	FABP4	E60_E82	0		ENSG00000238039.1	AF011889.2	E60_E82	5.16254e-14		ENSG00000198785.4	GRIN3A	E60_E82	2.91429e-06		ENSG00000124191.17	TOX2	E82_E111	0.0710402
ENSG00000082781.11	ITGB5	E82_E111	0.0776886		ENSG00000106078.17	COBL	E82_E111	0.0935297		ENSG00000086717.18	PPEF1	E82_E111	0.0966442		ENSG00000164604.12	GPR85	E60_E82	0.00806856		ENSG00000122547.10	EEPD1	E82_E111	0.0640588		ENSG00000082781.11	ITGB5	E82_E111	0.0729021		ENSG00000170558.8	CDH2	E60_E82	0.00664565		ENSG00000239249.3	RN7SL757P	E60_E82	5.16254e-14		ENSG00000198822.10	GRM3	E60_E82	0.000219505		ENSG00000124313.12	IQSEC2	E82_E111	0.0635473
ENSG00000085552.16	IGSF9	E82_E111	0.800938		ENSG00000107742.12	SPOCK2	E82_E111	0.213862		ENSG00000087085.13	ACHE	E82_E111	0.000445978		ENSG00000164684.13	ZNF704	E60_E82	0.00368946		ENSG00000122584.12	NXPH1	E82_E111	0.911813		ENSG00000083312.17	TNPO1	E82_E111	0.999514		ENSG00000170791.17	CHCHD7	E60_E82	0.00654436		ENSG00000239595.3	RN7SL79P	E60_E82	5.16254e-14		ENSG00000198883.11	PNMA5	E60_E82	0.00883884		ENSG00000124762.13	CDKN1A	E82_E111	0.998018
ENSG00000086289.11	EPDR1	E82_E111	0.000114183		ENSG00000108231.12	LGI1	E82_E111	0.0450985		ENSG00000087250.8	MT3	E82_E111	0.32436		ENSG00000164742.14	ADCY1	E60_E82	7.59749e-05		ENSG00000122824.10	NUDT10	E82_E111	0.566827		ENSG00000083828.15	ZNF586	E82_E111	0.326236		ENSG00000171004.17	HS6ST2	E60_E82	0.00501476		ENSG00000239908.3	RN7SL75P	E60_E82	5.16254e-14		ENSG00000198944.5	SOWAHA	E60_E82	3.05777e-05		ENSG00000124772.11	CPNE5	E82_E111	0.030013
ENSG00000092621.11	PHGDH	E82_E111	0.208992		ENSG00000108861.8	DUSP3	E82_E111	0.0610907		ENSG00000087253.12	LPCAT2	E82_E111	0.993152		ENSG00000165023.6	DIRAS2	E60_E82	0.00411723		ENSG00000123080.10	CDKN2C	E82_E111	0.873813		ENSG00000084234.16	APLP2	E82_E111	0.999119		ENSG00000171150.7	SOCS5	E60_E82	0.00285855		ENSG00000240661.3	RP11-174O3.3	E60_E82	0		ENSG00000198945.7	L3MBTL3	E60_E82	0.00253081		ENSG00000125266.6	EFNB2	E82_E111	0.000519054
ENSG00000095713.13	CRTAC1	E82_E111	0.03959		ENSG00000108950.11	FAM20A	E82_E111	0.0485209		ENSG00000087301.8	TXNDC16	E82_E111	0.0709634		ENSG00000165124.17	SVEP1	E60_E82	0.00113346		ENSG00000123360.11	PDE1B	E82_E111	0.999995		ENSG00000085552.16	IGSF9	E82_E111	0.125672		ENSG00000171243.7	SOSTDC1	E60_E82	0.000621308		ENSG00000240694.8	PNMA2	E60_E82	0.000263731		ENSG00000203727.3	SAMD5	E60_E82	0.00898874		ENSG00000125355.15	TMEM255A	E82_E111	0.97464
ENSG00000095739.10	BAMBI	E82_E111	0.999669		ENSG00000109062.10	SLC9A3R1	E82_E111	0.215742		ENSG00000088280.18	ASAP3	E82_E111	0.953461		ENSG00000165186.10	PTCHD1	E60_E82	0.000155167		ENSG00000123983.13	ACSL3	E82_E111	0.0807168		ENSG00000086289.11	EPDR1	E82_E111	0.0148662		ENSG00000171262.11	FAM98B	E60_E82	0.000646505		ENSG00000242111.1	TOPORSLP1	E60_E82	5.16254e-14		ENSG00000203737.3	GPR52	E60_E82	0.000736332		ENSG00000125414.18	MYH2	E82_E111	0.597348
ENSG00000099960.12	SLC7A4	E82_E111	0.124626		ENSG00000109099.13	PMP22	E82_E111	0.000200558		ENSG00000088992.17	TESC	E82_E111	1		ENSG00000165983.14	PTER	E60_E82	1.02863e-05		ENSG00000124140.13	SLC12A5	E82_E111	0.00110119		ENSG00000087085.13	ACHE	E82_E111	0.000259148		ENSG00000171488.14	LRRC8C	E60_E82	0.00171862		ENSG00000243700.3	RN7SL598P	E60_E82	5.16254e-14		ENSG00000205189.11	ZBTB10	E60_E82	0.00131132		ENSG00000125850.10	OVOL2	E82_E111	0.0687737
ENSG00000100234.11	TIMP3	E82_E111	0.543588		ENSG00000109107.13	ALDOC	E82_E111	0.999897		ENSG00000089169.14	RPH3A	E82_E111	0.686526		ENSG00000165985.9	C1QL3	E60_E82	5.89029e-06		ENSG00000124762.13	CDKN1A	E82_E111	0.516571		ENSG00000087250.8	MT3	E82_E111	0.61343		ENSG00000171617.13	ENC1	E60_E82	0.000678328		ENSG00000243797.6	CTB-111H14.1	E60_E82	5.16254e-14		ENSG00000205221.12	VIT	E60_E82	7.46323e-06		ENSG00000126259.19	KIRREL2	E82_E111	0.0659607
ENSG00000100302.6	RASD2	E82_E111	0.989268		ENSG00000109846.7	CRYAB	E82_E111	0.999998		ENSG00000089685.14	BIRC5	E82_E111	1		ENSG00000166006.12	KCNC2	E60_E82	0.000680998		ENSG00000124766.6	SOX4	E82_E111	0.020719		ENSG00000087301.8	TXNDC16	E82_E111	0.402785		ENSG00000171724.2	VAT1L	E60_E82	0.000324286		ENSG00000244203.2	FOXP1-AS1	E60_E82	5.16254e-14		ENSG00000205592.13	MUC19	E60_E82	0.00378712		ENSG00000126803.9	HSPA2	E82_E111	0.281315
ENSG00000100311.16	PDGFB	E82_E111	0.535375		ENSG00000110660.14	SLC35F2	E82_E111	0.971534		ENSG00000091409.14	ITGA6	E82_E111	0.723561		ENSG00000166073.9	GPR176	E60_E82	4.35803e-05		ENSG00000124772.11	CPNE5	E82_E111	0.00880506		ENSG00000087842.10	PIR	E82_E111	0.999715		ENSG00000171786.5	NHLH1	E60_E82	0.00320297		ENSG00000244926.6	ALKBH3-AS1	E60_E82	0.000400354		ENSG00000205837.7	LINC00487	E60_E82	0.00115511		ENSG00000126878.12	AIF1L	E82_E111	0.999942
ENSG00000100884.9	CPNE6	E82_E111	0.00279616		ENSG00000111344.11	RASAL1	E82_E111	0.00397997		ENSG00000091428.17	RAPGEF4	E82_E111	0.155933		ENSG00000166250.11	CLMP	E60_E82	0.000909184		ENSG00000125266.6	EFNB2	E82_E111	0.381411		ENSG00000088280.18	ASAP3	E82_E111	0.668948		ENSG00000171992.12	SYNPO	E60_E82	0.000128785		ENSG00000245322.6	RP11-15B17.1	E60_E82	2.15303e-06		ENSG00000221890.2	NPTXR	E60_E82	0.000671903		ENSG00000127084.17	FGD3	E82_E111	0.853591
ENSG00000101438.3	SLC32A1	E82_E111	0.0481313		ENSG00000111846.15	GCNT2	E82_E111	0.486727		ENSG00000091986.15	CCDC80	E82_E111	0.847832		ENSG00000166326.6	TRIM44	E60_E82	0.00926703		ENSG00000125814.17	NAPB	E82_E111	0.970014		ENSG00000088756.12	ARHGAP28	E82_E111	0.23863		ENSG00000172159.15	FRMD3	E60_E82	0.000367856		ENSG00000246090.6	RP11-696N14.1	E60_E82	0.00783531		ENSG00000221968.8	FADS3	E60_E82	0.00259402		ENSG00000128283.6	CDC42EP1	E82_E111	1
ENSG00000101542.9	CDH20	E82_E111	0.985741		ENSG00000111859.16	NEDD9	E82_E111	0.0945957		ENSG00000092445.11	TYRO3	E82_E111	0.951635		ENSG00000166342.18	NETO1	E60_E82	0.00416672		ENSG00000125845.6	BMP2	E82_E111	0.155082		ENSG00000088899.14	RP5-1187M17.10	E82_E111	0.197315		ENSG00000172201.11	ID4	E60_E82	0.00219522		ENSG00000248346.1	RP11-292D4.1	E60_E82	5.16254e-14		ENSG00000223174.1	RN7SKP17	E60_E82	0.000114476		ENSG00000129103.17	SUMF2	E82_E111	0.101261
ENSG00000101955.14	SRPX	E82_E111	0.929862		ENSG00000111907.20	TPD52L1	E82_E111	0.641527		ENSG00000092621.11	PHGDH	E82_E111	0.128407		ENSG00000166750.9	SLFN5	E60_E82	0.00367917		ENSG00000125869.9	LAMP5	E82_E111	0.960886		ENSG00000088992.17	TESC	E82_E111	0.999999		ENSG00000172273.12	HINFP	E60_E82	0.00303272		ENSG00000248360.7	LINC00504	E60_E82	5.16254e-14		ENSG00000223647.1	AL133249.1	E60_E82	0.000599873		ENSG00000129151.8	BBOX1	E82_E111	0.99831
ENSG00000102934.9	PLLP	E82_E111	0.537615		ENSG00000112182.14	BACH2	E82_E111	0.999956		ENSG00000095713.13	CRTAC1	E82_E111	0.688168		ENSG00000166863.11	TAC3	E60_E82	0.00280811		ENSG00000125965.8	GDF5	E82_E111	0.999674		ENSG00000089169.14	RPH3A	E82_E111	0.00212153		ENSG00000172350.9	ABCG4	E60_E82	0.00392614		ENSG00000248441.6	LINC01197	E60_E82	0.00237175		ENSG00000224281.4	SLC25A5-AS1	E60_E82	0.00781149		ENSG00000130055.13	GDPD2	E82_E111	0.973857
ENSG00000103154.9	NECAB2	E82_E111	0.00171467		ENSG00000112559.13	MDFI	E82_E111	0.340914		ENSG00000095739.10	BAMBI	E82_E111	0.771932		ENSG00000167191.11	GPRC5B	E60_E82	0.00805453		ENSG00000126368.5	NR1D1	E82_E111	1		ENSG00000091428.17	RAPGEF4	E82_E111	0.787195		ENSG00000172464.2	OR5AP2	E60_E82	0.00188058		ENSG00000248455.5	RP11-321E2.3	E60_E82	0.00142313		ENSG00000225226.1	AC007250.4	E60_E82	0.00151503		ENSG00000130203.9	APOE	E82_E111	0.782828
ENSG00000103528.16	SYT17	E82_E111	0.0145121		ENSG00000113231.13	PDE8B	E82_E111	0.829047		ENSG00000099960.12	SLC7A4	E82_E111	0.0519878		ENSG00000167207.11	NOD2	E60_E82	0.00108979		ENSG00000126803.9	HSPA2	E82_E111	0.964739		ENSG00000091986.15	CCDC80	E82_E111	0.88012		ENSG00000172554.11	SNTG2	E60_E82	0.000802484		ENSG00000248724.6	NPHP3-AS1	E60_E82	0.00188042		ENSG00000230782.1	RP11-508N12.2	E60_E82	0.00323391		ENSG00000130766.4	SESN2	E82_E111	1
ENSG00000104490.17	NCALD	E82_E111	2.24082e-07		ENSG00000113319.11	RASGRF2	E82_E111	0.760231		ENSG00000100234.11	TIMP3	E82_E111	0.123696		ENSG00000167553.14	TUBA1C	E60_E82	0.00750559		ENSG00000126861.4	OMG	E82_E111	0.134996		ENSG00000096746.17	HNRNPH3	E82_E111	0.997098		ENSG00000172575.11	RASGRP1	E60_E82	0.000221111		ENSG00000248843.1	RP11-357G3.1	E60_E82	5.16254e-14		ENSG00000236882.7	LINC01554	E60_E82	0.00547813		ENSG00000131094.3	C1QL1	E82_E111	0.978461
ENSG00000106078.17	COBL	E82_E111	5.44294e-05		ENSG00000113361.12	CDH6	E82_E111	0.747951		ENSG00000100284.20	TOM1	E82_E111	0.940808		ENSG00000167693.16	NXN	E60_E82	0.0012774		ENSG00000127418.14	FGFRL1	E82_E111	0.686189		ENSG00000099960.12	SLC7A4	E82_E111	0.499538		ENSG00000172985.10	SH3RF3	E60_E82	0.000896686		ENSG00000249112.1	RP11-43D2.2	E60_E82	5.16254e-14		ENSG00000237336.1	RP11-230L22.4	E60_E82	0.00595075		ENSG00000131149.18	GSE1	E82_E111	0.384905
ENSG00000107742.12	SPOCK2	E82_E111	0.0627441		ENSG00000113368.11	LMNB1	E82_E111	0.0696925		ENSG00000100302.6	RASD2	E82_E111	0.0335164		ENSG00000167964.12	RAB26	E60_E82	0.00124603		ENSG00000127824.13	TUBA4A	E82_E111	0.999999		ENSG00000100146.16	SOX10	E82_E111	0.892105		ENSG00000173114.12	LRRN3	E60_E82	0.000562338		ENSG00000249231.7	CASC16	E60_E82	5.16254e-14		ENSG00000237645.1	RP11-521A24.1	E60_E82	8.40195e-12		ENSG00000131669.9	NINJ1	E82_E111	0.999911
ENSG00000108861.8	DUSP3	E82_E111	0.991889		ENSG00000113578.17	FGF1	E82_E111	0.999985		ENSG00000100311.16	PDGFB	E82_E111	0.00116167		ENSG00000168310.10	IRF2	E60_E82	0.000550228		ENSG00000128534.7	LSM8	E82_E111	0.992068		ENSG00000100234.11	TIMP3	E82_E111	0.014347		ENSG00000173320.10	STOX2	E60_E82	0.00341546		ENSG00000249706.1	RP11-89B16.1	E60_E82	0.00919968		ENSG00000237853.6	NFIA-AS1	E60_E82	0.0013542		ENSG00000132205.10	EMILIN2	E82_E111	0.24299
ENSG00000108950.11	FAM20A	E82_E111	6.46355e-05		ENSG00000114423.18	CBLB	E82_E111	0.168773		ENSG00000100427.15	MLC1	E82_E111	0.114082		ENSG00000168434.12	COG7	E60_E82	0.000933092		ENSG00000128683.13	GAD1	E82_E111	0.387053		ENSG00000100242.15	SUN2	E82_E111	0.0163609		ENSG00000173473.10	SMARCC1	E60_E82	0.00396379		ENSG00000249860.3	MTRNR2L5	E60_E82	5.16254e-14		ENSG00000240694.8	PNMA2	E60_E82	0.000509837		ENSG00000132670.20	PTPRA	E82_E111	0.0229475
ENSG00000109062.10	SLC9A3R1	E82_E111	0.977511		ENSG00000114541.14	FRMD4B	E82_E111	0.344283		ENSG00000100884.9	CPNE6	E82_E111	0.443601		ENSG00000168481.8	LGI3	E60_E82	9.36118e-05		ENSG00000129116.17	PALLD	E82_E111	0.76963		ENSG00000100249.4	C22orf31	E82_E111	0.427184		ENSG00000174453.9	VWC2L	E60_E82	3.11558e-07		ENSG00000250062.5	RP11-778J15.1	E60_E82	5.16254e-14		ENSG00000243629.1	LINC00880	E60_E82	0.00903221		ENSG00000132692.18	BCAN	E82_E111	0.701602
ENSG00000109107.13	ALDOC	E82_E111	0.99992		ENSG00000114544.16	SLC41A3	E82_E111	0.339708		ENSG00000101098.12	RIMS4	E82_E111	6.56833e-06		ENSG00000168528.11	SERINC2	E60_E82	0.0049941		ENSG00000129151.8	BBOX1	E82_E111	0.998953		ENSG00000100284.20	TOM1	E82_E111	0.882048		ENSG00000174498.13	IGDCC3	E60_E82	0.00247543		ENSG00000250257.1	LDHAL6DP	E60_E82	5.16254e-14		ENSG00000247828.7	TMEM161B-AS1	E60_E82	0.00219593		ENSG00000133110.14	POSTN	E82_E111	0.00102639
ENSG00000109158.10	GABRA4	E82_E111	0.0329541		ENSG00000114646.9	CSPG5	E82_E111	0.0513227		ENSG00000101144.12	BMP7	E82_E111	1		ENSG00000168546.10	GFRA2	E60_E82	0.000453812		ENSG00000129351.17	ILF3	E82_E111	0.0294421		ENSG00000100285.9	NEFH	E82_E111	0.99965		ENSG00000175040.5	CHST2	E60_E82	0.00195777		ENSG00000250366.2	TUNAR	E60_E82	0.000251901		ENSG00000249196.6	RP11-669N7.2	E60_E82	0.000597978		ENSG00000134013.15	LOXL2	E82_E111	0.734262
ENSG00000110660.14	SLC35F2	E82_E111	0.0190863		ENSG00000114805.16	PLCH1	E82_E111	0.996138		ENSG00000101188.4	NTSR1	E82_E111	0.000544803		ENSG00000168569.7	TMEM223	E60_E82	0.00400009		ENSG00000130203.9	APOE	E82_E111	0.0281386		ENSG00000100302.6	RASD2	E82_E111	0.134966		ENSG00000175048.16	ZDHHC14	E60_E82	0.00556099		ENSG00000250771.2	RP11-153M7.3	E60_E82	5.16254e-14		ENSG00000250021.7	C15orf38-AP3S2	E60_E82	0.000369882		ENSG00000134343.12	ANO3	E82_E111	0.00258357
ENSG00000111344.11	RASAL1	E82_E111	0.00028377		ENSG00000115165.9	CYTIP	E82_E111	0.679045		ENSG00000101265.15	RASSF2	E82_E111	0.993165		ENSG00000168675.18	LDLRAD4	E60_E82	0.00127966		ENSG00000131095.11	GFAP	E82_E111	0.038565		ENSG00000100311.16	PDGFB	E82_E111	0.447158		ENSG00000175497.16	DPP10	E60_E82	0.000545716		ENSG00000250838.1	RP11-501C14.5	E60_E82	2.07566e-10		ENSG00000250366.2	TUNAR	E60_E82	0.000211852		ENSG00000134508.12	CABLES1	E82_E111	0.950946
ENSG00000111783.12	RFX4	E82_E111	0.239934		ENSG00000115194.10	SLC30A3	E82_E111	0.834765		ENSG00000101298.13	SNPH	E82_E111	0.982574		ENSG00000168743.12	NPNT	E60_E82	0.00519134		ENSG00000131981.15	LGALS3	E82_E111	0.999995		ENSG00000100427.15	MLC1	E82_E111	0.0478369		ENSG00000175832.12	ETV4	E60_E82	0.0054703		ENSG00000251138.6	RP11-81H3.2	E60_E82	5.16254e-14		ENSG00000250622.1	RP11-612J15.3	E60_E82	0.0006096		ENSG00000134532.15	SOX5	E82_E111	0.937191
ENSG00000111907.20	TPD52L1	E82_E111	0.0696564		ENSG00000115902.10	SLC1A4	E82_E111	0.900843		ENSG00000101333.16	PLCB4	E82_E111	0.994097		ENSG00000168883.19	USP39	E60_E82	0.000341355		ENSG00000132122.11	SPATA6	E82_E111	0.262921		ENSG00000100578.14	KIAA0586	E82_E111	0.850579		ENSG00000175874.9	CREG2	E60_E82	0.00865634		ENSG00000251182.1	RP11-617I14.1	E60_E82	5.16254e-14		ENSG00000250838.1	RP11-501C14.5	E60_E82	0.00097298		ENSG00000134917.9	ADAMTS8	E82_E111	0.380714
ENSG00000112182.14	BACH2	E82_E111	0.133015		ENSG00000116237.15	ICMT	E82_E111	0.997664		ENSG00000101412.12	E2F1	E82_E111	1		ENSG00000169006.6	NTSR2	E60_E82	5.62681e-06		ENSG00000132294.14	EFR3A	E82_E111	0.780887		ENSG00000100626.16	GALNT16	E82_E111	0.999811		ENSG00000176769.9	TCERG1L	E60_E82	0.0010168		ENSG00000251183.1	AC091962.3	E60_E82	1.22994e-11		ENSG00000252254.1	Y_RNA	E60_E82	7.0638e-08		ENSG00000134996.11	OSTF1	E82_E111	0.786043
ENSG00000113140.10	SPARC	E82_E111	0.999999		ENSG00000116983.12	HPCAL4	E82_E111	5.26233e-05		ENSG00000101438.3	SLC32A1	E82_E111	0.12302		ENSG00000169122.11	FAM110B	E60_E82	0.00999166		ENSG00000132434.9	LANCL2	E82_E111	0.0462576		ENSG00000100884.9	CPNE6	E82_E111	0.405468		ENSG00000176871.8	WSB2	E60_E82	0.00710987		ENSG00000251248.1	RP11-223C24.2	E60_E82	0.00388087		ENSG00000255248.7	MIR100HG	E60_E82	0.00598977		ENSG00000135318.11	NT5E	E82_E111	0.244755
ENSG00000113319.11	RASGRF2	E82_E111	0.854575		ENSG00000117139.16	KDM5B	E82_E111	0.721158		ENSG00000101439.8	CST3	E82_E111	0.997195		ENSG00000169129.14	AFAP1L2	E60_E82	0.00692001		ENSG00000132623.15	ANKEF1	E82_E111	0.998714		ENSG00000101144.12	BMP7	E82_E111	1		ENSG00000177103.13	DSCAML1	E60_E82	0.000800863		ENSG00000251461.3	RP11-501C14.6	E60_E82	4.29512e-12		ENSG00000255433.5	AP000479.1	E60_E82	0.00773545		ENSG00000135547.8	HEY2	E82_E111	0.943062
ENSG00000114541.14	FRMD4B	E82_E111	0.84506		ENSG00000117152.13	RGS4	E82_E111	0.986403		ENSG00000101542.9	CDH20	E82_E111	0.858961		ENSG00000169213.6	RAB3B	E60_E82	0.00397558		ENSG00000132640.14	BTBD3	E82_E111	0.981713		ENSG00000101198.14	NKAIN4	E82_E111	0.0571975		ENSG00000177125.5	ZBTB34	E60_E82	0.000766352		ENSG00000251943.1	RNU6-693P	E60_E82	5.16254e-14		ENSG00000257545.4	RP11-144F15.1	E60_E82	0.00188337		ENSG00000135631.16	RAB11FIP5	E82_E111	0.00622752
ENSG00000114646.9	CSPG5	E82_E111	0.00201999		ENSG00000117298.14	ECE1	E82_E111	0.874259		ENSG00000101577.9	LPIN2	E82_E111	0.000157109		ENSG00000169217.8	CD2BP2	E60_E82	0.00596708		ENSG00000132692.18	BCAN	E82_E111	0.00162821		ENSG00000101298.13	SNPH	E82_E111	0.363063		ENSG00000177511.5	ST8SIA3	E60_E82	4.89225e-06		ENSG00000253284.2	RP11-282K24.3	E60_E82	5.16254e-14		ENSG00000260244.1	RP11-588K22.2	E60_E82	0.00684396		ENSG00000135744.7	AGT	E82_E111	0.938238
ENSG00000114805.16	PLCH1	E82_E111	0.99639		ENSG00000117318.8	ID3	E82_E111	0.93329		ENSG00000101938.14	CHRDL1	E82_E111	0.871163		ENSG00000169760.17	NLGN1	E60_E82	0.000705582		ENSG00000133110.14	POSTN	E82_E111	0.000175296		ENSG00000101349.16	PAK5	E82_E111	0.278317		ENSG00000177551.5	NHLH2	E60_E82	0.000659497		ENSG00000253438.2	PCAT1	E60_E82	5.16254e-14		ENSG00000261716.1	RP11-196G18.22	E60_E82	0.00326383		ENSG00000135926.13	TMBIM1	E82_E111	0.687893
ENSG00000115194.10	SLC30A3	E82_E111	0.000897798		ENSG00000117461.14	PIK3R3	E82_E111	2.80366e-05		ENSG00000101955.14	SRPX	E82_E111	0.992986		ENSG00000169762.16	TAPT1	E60_E82	0.000902721		ENSG00000134287.9	ARF3	E82_E111	0.522798		ENSG00000101438.3	SLC32A1	E82_E111	0.304374		ENSG00000178053.17	MLF1	E60_E82	0.000554802		ENSG00000253523.1	RP11-1112C15.2	E60_E82	5.16254e-14		ENSG00000261826.1	RP11-691G17.1	E60_E82	0.00191817		ENSG00000136160.14	EDNRB	E82_E111	0.999447
ENSG00000116237.15	ICMT	E82_E111	0.984663		ENSG00000118496.4	FBXO30	E82_E111	0.00763412		ENSG00000102057.9	KCND1	E82_E111	0.741396		ENSG00000169851.15	PCDH7	E60_E82	0.00566327		ENSG00000134323.10	MYCN	E82_E111	0.177802		ENSG00000101439.8	CST3	E82_E111	1		ENSG00000178301.3	AQP11	E60_E82	0.000145247		ENSG00000253768.1	CTB-33O18.1	E60_E82	5.16254e-14		ENSG00000262655.3	SPON1	E60_E82	1.76872e-06		ENSG00000136193.16	SCRN1	E82_E111	0.699642
ENSG00000116983.12	HPCAL4	E82_E111	0.0978399		ENSG00000118513.18	MYB	E82_E111	0.00235489		ENSG00000102098.17	SCML2	E82_E111	0.999941		ENSG00000169862.18	CTNND2	E60_E82	0.00286123		ENSG00000134343.12	ANO3	E82_E111	6.64794e-05		ENSG00000101542.9	CDH20	E82_E111	0.920998		ENSG00000178403.3	NEUROG2	E60_E82	0.000160021		ENSG00000254018.1	RP11-785H20.1	E60_E82	0.000116771		ENSG00000268458.1	CTC-471J1.9	E60_E82	0.00461829		ENSG00000136535.14	TBR1	E82_E111	0.462567
ENSG00000117069.14	ST6GALNAC5	E82_E111	9.27728e-07		ENSG00000118985.15	ELL2	E82_E111	0.870744		ENSG00000102158.19	MAGT1	E82_E111	0.42178		ENSG00000169891.17	REPS2	E60_E82	5.82643e-05		ENSG00000134873.9	CLDN10	E82_E111	0.997666		ENSG00000101577.9	LPIN2	E82_E111	0.00865551		ENSG00000178573.6	MAF	E60_E82	0.00512175		ENSG00000254377.5	MIR124-2HG	E60_E82	0.000689561		ENSG00000270093.1	AP000473.8	E60_E82	0.00527856		ENSG00000136546.13	SCN7A	E82_E111	0.925273
ENSG00000117122.13	MFAP2	E82_E111	0.786434		ENSG00000119004.15	CYP20A1	E82_E111	0.842911		ENSG00000102225.15	CDK16	E82_E111	0.981377		ENSG00000169946.13	ZFPM2	E60_E82	0.000282846		ENSG00000134917.9	ADAMTS8	E82_E111	0.044798		ENSG00000102057.9	KCND1	E82_E111	0.589143		ENSG00000179604.9	CDC42EP4	E60_E82	0.00186357		ENSG00000254585.2	MAGEL2	E60_E82	2.02092e-05		ENSG00000273301.1	RP11-314B1.2	E60_E82	0.00900637		ENSG00000136842.13	TMOD1	E82_E111	3.36157e-07
ENSG00000117152.13	RGS4	E82_E111	0.900449		ENSG00000119042.16	SATB2	E82_E111	0.951943		ENSG00000102362.15	SYTL4	E82_E111	0.118376		ENSG00000169991.10	IFFO2	E60_E82	0.00143201		ENSG00000134996.11	OSTF1	E82_E111	0.824787		ENSG00000102098.17	SCML2	E82_E111	0.981971		ENSG00000179833.4	SERTAD2	E60_E82	0.00692282		ENSG00000255100.1	RP11-21L23.3	E60_E82	5.16254e-14		ENSG00000273654.1	CTB-52I2.4	E60_E82	0.00216605		ENSG00000137166.14	FOXP4	E82_E111	0.0366404
ENSG00000118733.16	OLFM3	E82_E111	0.0221774		ENSG00000119138.4	KLF9	E82_E111	0.715023		ENSG00000102678.6	FGF9	E82_E111	0.999944		ENSG00000170011.13	MYRIP	E60_E82	1.98961e-07		ENSG00000135318.11	NT5E	E82_E111	0.00502571		ENSG00000102362.15	SYTL4	E82_E111	0.52148		ENSG00000179915.22	NRXN1	E60_E82	0.000305091		ENSG00000255428.1	RP11-794P6.1	E60_E82	1.7786e-10		ENSG00000273675.1	RP11-406H23.5	E60_E82	2.42629e-05		ENSG00000137198.9	GMPR	E82_E111	0.874439
ENSG00000119138.4	KLF9	E82_E111	0.00427817		ENSG00000119471.14	HSDL2	E82_E111	0.0131856		ENSG00000102934.9	PLLP	E82_E111	0.998866		ENSG00000170037.13	CNTROB	E60_E82	0.00786372		ENSG00000135472.8	FAIM2	E82_E111	0.0949258		ENSG00000102452.15	NALCN	E82_E111	0.00328438		ENSG00000180011.6	ZADH2	E60_E82	0.000954392		ENSG00000255491.2	RP11-1082L8.3	E60_E82	5.16254e-14		ENSG00000274824.1	MIR7152	E60_E82	3.5083e-14		ENSG00000137843.11	PAK6	E82_E111	0.965801
ENSG00000119471.14	HSDL2	E82_E111	0.503391		ENSG00000119699.7	TGFB3	E82_E111	0.00392619		ENSG00000103154.9	NECAB2	E82_E111	0.964297		ENSG00000170485.16	NPAS2	E60_E82	0.00253942		ENSG00000135631.16	RAB11FIP5	E82_E111	0.816667		ENSG00000103154.9	NECAB2	E82_E111	0.96478		ENSG00000180113.15	TDRD6	E60_E82	7.96552e-05		ENSG00000255672.1	RP11-45F15.2	E60_E82	5.16254e-14		ENSG00000276627.1	RP5-1016A21.1	E60_E82	1.26568e-05		ENSG00000137868.18	STRA6	E82_E111	0.216148
ENSG00000120051.14	CFAP58	E82_E111	0.944351		ENSG00000119714.10	GPR68	E82_E111	0.723845		ENSG00000103175.10	WFDC1	E82_E111	0.997013		ENSG00000170522.9	ELOVL6	E60_E82	0.00679072		ENSG00000135744.7	AGT	E82_E111	0.999923		ENSG00000103160.11	HSDL1	E82_E111	0.326544		ENSG00000180346.3	TIGD2	E60_E82	0.00597193		ENSG00000256609.1	RP11-64B16.4	E60_E82	5.16254e-14		ENSG00000277586.1	NEFL	E60_E82	0.003532		ENSG00000138172.10	CALHM2	E82_E111	0.999994
ENSG00000120306.9	CYSTM1	E82_E111	0.718034		ENSG00000120156.20	TEK	E82_E111	0.12764		ENSG00000103260.8	METRN	E82_E111	0.883504		ENSG00000170854.17	MINA	E60_E82	0.00552037		ENSG00000135926.13	TMBIM1	E82_E111	0.99997		ENSG00000103260.8	METRN	E82_E111	0.725216		ENSG00000180354.15	MTURN	E60_E82	0.00876799		ENSG00000256953.1	RP11-6B19.2	E60_E82	1.71085e-13		ENSG00000280320.1	RP11-629N8.5	E60_E82	0.00853801		ENSG00000138311.15	ZNF365	E82_E111	0.0016843
ENSG00000120457.11	KCNJ5	E82_E111	0.602008		ENSG00000120279.6	MYCT1	E82_E111	0.159416		ENSG00000103269.13	RHBDL1	E82_E111	0.0351781		ENSG00000170893.3	TRH	E60_E82	0.000207868		ENSG00000135999.11	EPC2	E82_E111	0.708712		ENSG00000103264.16	FBXO31	E82_E111	0.895496		ENSG00000180834.7	MAP6D1	E60_E82	0.00472238		ENSG00000257226.1	CTD-2252P21.1	E60_E82	5.16254e-14		ENSG00000282757.2	DUXB	E60_E82	6.14397e-13		ENSG00000139155.8	SLCO1C1	E82_E111	0.885447
ENSG00000120738.7	EGR1	E82_E111	0.000996102		ENSG00000120457.11	KCNJ5	E82_E111	0.735316		ENSG00000103460.16	TOX3	E82_E111	0.202705		ENSG00000170961.6	HAS2	E60_E82	0.00133255		ENSG00000136160.14	EDNRB	E82_E111	0.0212051		ENSG00000103269.13	RHBDL1	E82_E111	0.482575		ENSG00000181072.11	CHRM2	E60_E82	0.00177345		ENSG00000257539.2	HSPA8P14	E60_E82	0.00175299		ENSG00000282827.1	ATRIP	E60_E82	0.00536733		ENSG00000139173.9	TMEM117	E82_E111	0.523418
ENSG00000120903.12	CHRNA2	E82_E111	0.542616		ENSG00000120549.17	KIAA1217	E82_E111	0.055556		ENSG00000103528.16	SYT17	E82_E111	9.50338e-05		ENSG00000171004.17	HS6ST2	E60_E82	0.00781063		ENSG00000136193.16	SCRN1	E82_E111	0.812812		ENSG00000103342.12	GSPT1	E82_E111	0.998185		ENSG00000181938.13	GINS3	E60_E82	0.00474072		ENSG00000257920.1	RP11-541G9.2	E60_E82	5.16254e-14		ENSG00000003096.13	KLHL13	E82_E111	0.372139		ENSG00000139318.7	DUSP6	E82_E111	0.315189
ENSG00000121440.14	PDZRN3	E82_E111	0.000110264		ENSG00000120875.8	DUSP4	E82_E111	0.291699		ENSG00000103546.18	SLC6A2	E82_E111	1		ENSG00000171243.7	SOSTDC1	E60_E82	0.000559193		ENSG00000136535.14	TBR1	E82_E111	0.0510462		ENSG00000103460.16	TOX3	E82_E111	0.0140752		ENSG00000182050.13	MGAT4C	E60_E82	0.000418148		ENSG00000258086.1	RP11-753H16.5	E60_E82	5.16254e-14		ENSG00000004487.15	KDM1A	E82_E111	1.86232e-05		ENSG00000139352.3	ASCL1	E82_E111	0.129314
ENSG00000122584.12	NXPH1	E82_E111	0.910272		ENSG00000120903.12	CHRNA2	E82_E111	0.000264529		ENSG00000103647.12	CORO2B	E82_E111	0.119546		ENSG00000171444.17	MCC	E60_E82	0.000313139		ENSG00000136546.13	SCN7A	E82_E111	0.945839		ENSG00000103528.16	SYT17	E82_E111	0.00021062		ENSG00000182240.15	BACE2	E60_E82	0.00433454		ENSG00000258140.1	RP11-324P9.1	E60_E82	5.16254e-14		ENSG00000004848.7	ARX	E82_E111	0.999999		ENSG00000139874.5	SSTR1	E82_E111	0.000546574
ENSG00000123096.11	SSPN	E82_E111	0.997817		ENSG00000121210.15	KIAA0922	E82_E111	0.686383		ENSG00000103852.12	TTC23	E82_E111	0.999217		ENSG00000171450.5	CDK5R2	E60_E82	0.000388289		ENSG00000136750.11	GAD2	E82_E111	0.853355		ENSG00000103966.10	EHD4	E82_E111	0.983287		ENSG00000182568.16	SATB1	E60_E82	0.00950264		ENSG00000258653.3	RP5-1021I20.4	E60_E82	5.16254e-14		ENSG00000005059.15	CCDC109B	E82_E111	0.0756532		ENSG00000140044.12	JDP2	E82_E111	0.638224
ENSG00000124762.13	CDKN1A	E82_E111	0.990007		ENSG00000121440.14	PDZRN3	E82_E111	0.00132927		ENSG00000103876.11	FAH	E82_E111	0.973373		ENSG00000171488.14	LRRC8C	E60_E82	0.00241359		ENSG00000136856.17	SLC2A8	E82_E111	0.95893		ENSG00000104064.16	GABPB1	E82_E111	0.999929		ENSG00000182601.6	HS3ST4	E60_E82	0.00048927		ENSG00000258891.1	RP5-1021I20.5	E60_E82	5.16254e-14		ENSG00000005513.9	SOX8	E82_E111	0.872357		ENSG00000140545.14	MFGE8	E82_E111	0.999996
ENSG00000125814.17	NAPB	E82_E111	0.232379		ENSG00000121858.10	TNFSF10	E82_E111	0.636057		ENSG00000103942.12	HOMER2	E82_E111	0.33659		ENSG00000171714.10	ANO5	E60_E82	0.00502559		ENSG00000136895.18	GARNL3	E82_E111	0.466102		ENSG00000104299.14	INTS9	E82_E111	0.0464166		ENSG00000182732.16	RGS6	E60_E82	1.08476e-05		ENSG00000258976.1	CTD-2207P18.2	E60_E82	5.16254e-14		ENSG00000005884.17	ITGA3	E82_E111	0.742201		ENSG00000141668.9	CBLN2	E82_E111	0.19445
ENSG00000125869.9	LAMP5	E82_E111	0.175903		ENSG00000121964.14	GTDC1	E82_E111	0.984265		ENSG00000103966.10	EHD4	E82_E111	0.965634		ENSG00000171729.13	TMEM51	E60_E82	6.1073e-05		ENSG00000137843.11	PAK6	E82_E111	0.0274281		ENSG00000104472.9	CHRAC1	E82_E111	0.84655		ENSG00000183018.8	SPNS2	E60_E82	0.000544374		ENSG00000259196.1	HMBOX1-IT1	E60_E82	5.16254e-14		ENSG00000006377.10	DLX6	E82_E111	0.968776		ENSG00000142182.8	DNMT3L	E82_E111	0.40078
ENSG00000125965.8	GDF5	E82_E111	0.999884		ENSG00000122679.8	RAMP3	E82_E111	0.982242		ENSG00000104064.16	GABPB1	E82_E111	0.99998		ENSG00000171766.15	GATM	E60_E82	0.0039515		ENSG00000138670.17	RASGEF1B	E82_E111	0.932615		ENSG00000104490.17	NCALD	E82_E111	0.500409		ENSG00000183044.11	ABAT	E60_E82	0.00305602		ENSG00000259245.1	RP11-684B21.1	E60_E82	5.16254e-14		ENSG00000006740.16	ARHGAP44	E82_E111	0.37672		ENSG00000142583.17	SLC2A5	E82_E111	0.998547
ENSG00000126733.20	DACH2	E82_E111	0.663944		ENSG00000122779.17	TRIM24	E82_E111	0.324331		ENSG00000104432.12	IL7	E82_E111	1.35301e-05		ENSG00000171786.5	NHLH1	E60_E82	0.00215535		ENSG00000139155.8	SLCO1C1	E82_E111	0.387184		ENSG00000104783.11	KCNN4	E82_E111	0.000493148		ENSG00000183117.18	CSMD1	E60_E82	0.00367891		ENSG00000259436.1	CTC-378H22.2	E60_E82	5.16254e-14		ENSG00000008118.9	CAMK1G	E82_E111	0.00168483		ENSG00000142634.12	EFHD2	E82_E111	0.962397
ENSG00000126803.9	HSPA2	E82_E111	0.999837		ENSG00000124140.13	SLC12A5	E82_E111	0.132763		ENSG00000104825.16	NFKBIB	E82_E111	0.994018		ENSG00000171940.13	ZNF217	E60_E82	0.000915893		ENSG00000139173.9	TMEM117	E82_E111	0.327584		ENSG00000104856.13	RELB	E82_E111	0.992812		ENSG00000183421.11	RIPK4	E60_E82	1.32295e-05		ENSG00000259450.1	RP11-265N7.1	E60_E82	1.98691e-07		ENSG00000008283.15	CYB561	E82_E111	0.224431		ENSG00000143390.17	RFX5	E82_E111	3.96559e-06
ENSG00000126861.4	OMG	E82_E111	0.946512		ENSG00000124479.8	NDP	E82_E111	0.427009		ENSG00000104856.13	RELB	E82_E111	0.999978		ENSG00000171951.4	SCG2	E60_E82	0.000822013		ENSG00000139292.12	LGR5	E82_E111	0.680569		ENSG00000105011.8	ASF1B	E82_E111	0.574487		ENSG00000183454.15	GRIN2A	E60_E82	0.0014996		ENSG00000259481.1	RP11-39M21.1	E60_E82	5.16254e-14		ENSG00000011083.8	SLC6A7	E82_E111	0.995203		ENSG00000143416.20	SELENBP1	E82_E111	0.55663
ENSG00000128311.13	TST	E82_E111	0.278829		ENSG00000124762.13	CDKN1A	E82_E111	0.994275		ENSG00000104888.9	SLC17A7	E82_E111	1		ENSG00000172053.16	QARS	E60_E82	0.00333836		ENSG00000139330.5	KERA	E82_E111	0.866681		ENSG00000105173.13	CCNE1	E82_E111	0.0959392		ENSG00000184005.10	ST6GALNAC3	E60_E82	0.000531073		ENSG00000259528.1	RP11-272D12.2	E60_E82	5.55739e-07		ENSG00000013016.15	EHD3	E82_E111	0.10315		ENSG00000143494.15	VASH2	E82_E111	0.971912
ENSG00000128683.13	GAD1	E82_E111	0.0238259		ENSG00000124766.6	SOX4	E82_E111	0.069227		ENSG00000105173.13	CCNE1	E82_E111	0.994987		ENSG00000172197.10	MBOAT1	E60_E82	0.00418217		ENSG00000139344.7	AMDHD1	E82_E111	0.898591		ENSG00000105376.4	ICAM5	E82_E111	0.0300091		ENSG00000184408.9	KCND2	E60_E82	7.32775e-07		ENSG00000259757.1	RP11-129I19.2	E60_E82	5.16254e-14		ENSG00000016391.10	CHDH	E82_E111	0.998886		ENSG00000143499.13	SMYD2	E82_E111	0.759841
ENSG00000129151.8	BBOX1	E82_E111	0.919455		ENSG00000124772.11	CPNE5	E82_E111	0.999121		ENSG00000105176.17	URI1	E82_E111	0.00738507		ENSG00000172350.9	ABCG4	E60_E82	0.00174283		ENSG00000139890.9	REM2	E82_E111	0.860378		ENSG00000105642.15	KCNN1	E82_E111	0.389474		ENSG00000184486.9	POU3F2	E60_E82	0.00451017		ENSG00000259759.1	RP11-324D17.2	E60_E82	0		ENSG00000017427.15	IGF1	E82_E111	0.0102981		ENSG00000144152.12	FBLN7	E82_E111	0.738768
ENSG00000130203.9	APOE	E82_E111	0.00362544		ENSG00000125266.6	EFNB2	E82_E111	0.0210397		ENSG00000105376.4	ICAM5	E82_E111	0.00187109		ENSG00000172554.11	SNTG2	E60_E82	0.00668445		ENSG00000140044.12	JDP2	E82_E111	0.983032		ENSG00000105722.9	ERF	E82_E111	0.999999		ENSG00000184731.5	FAM110C	E60_E82	0.00246972		ENSG00000260185.1	RP11-432I5.6	E60_E82	5.16254e-14		ENSG00000019549.8	SNAI2	E82_E111	0.152795		ENSG00000144227.4	NXPH2	E82_E111	0.967724
ENSG00000131196.17	NFATC1	E82_E111	0.970339		ENSG00000125850.10	OVOL2	E82_E111	0.236005		ENSG00000105538.9	RASIP1	E82_E111	0.342763		ENSG00000172572.6	PDE3A	E60_E82	9.45341e-05		ENSG00000141668.9	CBLN2	E82_E111	0.0127183		ENSG00000105894.11	PTN	E82_E111	0.255781		ENSG00000185028.3	LRRC14B	E60_E82	0.00205246		ENSG00000260198.1	RP11-441F2.2	E60_E82	0		ENSG00000021300.13	PLEKHB1	E82_E111	0.00260777		ENSG00000144283.21	PKP4	E82_E111	0.307752
ENSG00000131981.15	LGALS3	E82_E111	0.388952		ENSG00000125851.9	PCSK2	E82_E111	0.200396		ENSG00000105642.15	KCNN1	E82_E111	0.0406974		ENSG00000172765.16	TMCC1	E60_E82	0.00905561		ENSG00000142185.16	TRPM2	E82_E111	0.84018		ENSG00000105926.15	MPP6	E82_E111	0.000181709		ENSG00000185046.18	ANKS1B	E60_E82	0.0002953		ENSG00000260249.2	RP11-401P9.5	E60_E82	0.0020166		ENSG00000021574.11	SPAST	E82_E111	0.765988		ENSG00000144355.14	DLX1	E82_E111	0.965723
ENSG00000132434.9	LANCL2	E82_E111	1		ENSG00000125965.8	GDF5	E82_E111	0.686528		ENSG00000105643.9	ARRDC2	E82_E111	0.0643584		ENSG00000173599.13	PC	E60_E82	0.00226991		ENSG00000142583.17	SLC2A5	E82_E111	0.995697		ENSG00000106078.17	COBL	E82_E111	0.000134848		ENSG00000185052.11	SLC24A3	E60_E82	4.00086e-07		ENSG00000260253.1	RP4-676L2.1	E60_E82	0.00464919		ENSG00000021645.18	NRXN3	E82_E111	0.933324		ENSG00000144711.13	IQSEC1	E82_E111	0.815661
ENSG00000132692.18	BCAN	E82_E111	0.00549491		ENSG00000126733.20	DACH2	E82_E111	0.991447		ENSG00000105711.10	SCN1B	E82_E111	0.879881		ENSG00000173744.17	AGFG1	E60_E82	0.00447129		ENSG00000142634.12	EFHD2	E82_E111	0.431055		ENSG00000106266.9	SNX8	E82_E111	0.00285301		ENSG00000185305.10	ARL15	E60_E82	2.92321e-05		ENSG00000260410.2	RP11-505K9.3	E60_E82	5.16254e-14		ENSG00000022355.16	GABRA1	E82_E111	0.0788089		ENSG00000144749.13	LRIG1	E82_E111	0.991555
ENSG00000133020.4	MYH8	E82_E111	0.000711183		ENSG00000126803.9	HSPA2	E82_E111	0.858581		ENSG00000105854.12	PON2	E82_E111	0.98562		ENSG00000173908.8	KRT28	E60_E82	1.45039e-09		ENSG00000143494.15	VASH2	E82_E111	0.987547		ENSG00000106341.10	PPP1R17	E82_E111	0.964349		ENSG00000185518.11	SV2B	E60_E82	0.00145006		ENSG00000260614.1	RP11-491F9.1	E60_E82	0.00901461		ENSG00000029534.19	ANK1	E82_E111	0.980437		ENSG00000144959.9	NCEH1	E82_E111	0.467209
ENSG00000133067.17	LGR6	E82_E111	0.959242		ENSG00000126861.4	OMG	E82_E111	0.761516		ENSG00000105877.17	DNAH11	E82_E111	0.915832		ENSG00000173926.5	2021-03-03	E60_E82	0.00262233		ENSG00000144283.21	PKP4	E82_E111	0.00190076		ENSG00000106852.15	LHX6	E82_E111	0.971571		ENSG00000185565.11	LSAMP	E60_E82	0.000571431		ENSG00000260951.1	RP5-978I12.1	E60_E82	5.16254e-14		ENSG00000035862.12	TIMP2	E82_E111	0.594782		ENSG00000145681.10	HAPLN1	E82_E111	0.974385
ENSG00000133816.13	MICAL2	E82_E111	0.999989		ENSG00000127152.17	BCL11B	E82_E111	0.000175221		ENSG00000105894.11	PTN	E82_E111	0.928963		ENSG00000174004.5	NRROS	E60_E82	0.00352458		ENSG00000144868.13	TMEM108	E82_E111	0.187517		ENSG00000107242.17	PIP5K1B	E82_E111	0.994706		ENSG00000185634.11	SHC4	E60_E82	6.2219e-05		ENSG00000261116.1	RP3-523K23.2	E60_E82	0.00191098		ENSG00000036530.8	CYP46A1	E82_E111	0.999186		ENSG00000145743.15	FBXL17	E82_E111	0.995311
ENSG00000134115.12	CNTN6	E82_E111	9.86015e-06		ENSG00000127561.14	SYNGR3	E82_E111	0.0787354		ENSG00000106003.12	LFNG	E82_E111	0.999901		ENSG00000174282.11	ZBTB4	E60_E82	0.00526415		ENSG00000144959.9	NCEH1	E82_E111	0.121129		ENSG00000107643.15	MAPK8	E82_E111	0.0681396		ENSG00000185652.11	NTF3	E60_E82	4.39864e-07		ENSG00000261253.2	AC137932.6	E60_E82	5.16254e-14		ENSG00000041982.15	TNC	E82_E111	0.000757216		ENSG00000146122.16	DAAM2	E82_E111	0.875858
ENSG00000134287.9	ARF3	E82_E111	0.118538		ENSG00000128040.10	SPINK2	E82_E111	0.301258		ENSG00000106078.17	COBL	E82_E111	1		ENSG00000174469.18	CNTNAP2	E60_E82	0.00859381		ENSG00000145014.17	TMEM44	E82_E111	0.827333		ENSG00000107742.12	SPOCK2	E82_E111	0.0436513		ENSG00000185742.6	C11orf87	E60_E82	0.000415085		ENSG00000261382.1	RP11-461L18.1	E60_E82	0.00325367		ENSG00000043039.6	BARX2	E82_E111	0.954095		ENSG00000146374.13	RSPO3	E82_E111	0.780191
ENSG00000134343.12	ANO3	E82_E111	1.52616e-06		ENSG00000128203.6	ASPHD2	E82_E111	0.451793		ENSG00000106341.10	PPP1R17	E82_E111	0.574924		ENSG00000174945.13	AMZ1	E60_E82	0.00479965		ENSG00000145147.19	SLIT2	E82_E111	0.0427254		ENSG00000107798.17	LIPA	E82_E111	0.342217		ENSG00000186212.3	SOWAHB	E60_E82	0.00965463		ENSG00000261496.1	RP13-514E23.1	E60_E82	0.00217022		ENSG00000044524.10	EPHA3	E82_E111	0.461118		ENSG00000146469.12	VIP	E82_E111	0.999428
ENSG00000134873.9	CLDN10	E82_E111	0.999241		ENSG00000128311.13	TST	E82_E111	0.137794		ENSG00000106392.10	C1GALT1	E82_E111	0.130445		ENSG00000175048.16	ZDHHC14	E60_E82	3.12641e-05		ENSG00000145349.16	CAMK2D	E82_E111	0.00115427		ENSG00000107902.13	LHPP	E82_E111	0.999832		ENSG00000186642.15	PDE2A	E60_E82	0.00198791		ENSG00000261765.1	RP11-498D10.3	E60_E82	5.16254e-14		ENSG00000047617.14	ANO2	E82_E111	0.601807		ENSG00000146648.16	EGFR	E82_E111	0.96711
ENSG00000134996.11	OSTF1	E82_E111	0.411102		ENSG00000128683.13	GAD1	E82_E111	0.0337561		ENSG00000106477.18	CEP41	E82_E111	0.998782		ENSG00000175206.10	NPPA	E60_E82	0.00208929		ENSG00000145536.15	ADAMTS16	E82_E111	0.375439		ENSG00000108231.12	LGI1	E82_E111	0.00493601		ENSG00000187123.14	LYPD6	E60_E82	0.000242778		ENSG00000261835.1	RP11-429P3.2	E60_E82	5.16254e-14		ENSG00000048991.16	R3HDM1	E82_E111	0.000293933		ENSG00000146966.12	DENND2A	E82_E111	0.999961
ENSG00000135218.17	CD36	E82_E111	0.000339046		ENSG00000130203.9	APOE	E82_E111	0.49777		ENSG00000106852.15	LHX6	E82_E111	0.750322		ENSG00000175445.14	LPL	E60_E82	0.00562989		ENSG00000145681.10	HAPLN1	E82_E111	0.244451		ENSG00000108797.11	CNTNAP1	E82_E111	0.999766		ENSG00000187398.11	LUZP2	E60_E82	4.68292e-06		ENSG00000262038.1	RP11-177N22.3	E60_E82	5.16254e-14		ENSG00000049449.8	RCN1	E82_E111	0.992875		ENSG00000147571.4	CRH	E82_E111	0.28754
ENSG00000135318.11	NT5E	E82_E111	0.0658377		ENSG00000130368.5	MAS1	E82_E111	0.999972		ENSG00000107242.17	PIP5K1B	E82_E111	0.99912		ENSG00000175792.11	RUVBL1	E60_E82	0.003416		ENSG00000145708.10	CRHBP	E82_E111	0.434197		ENSG00000108861.8	DUSP3	E82_E111	0.104927		ENSG00000187446.11	CHP1	E60_E82	0.00707098		ENSG00000263372.1	MIR548AO	E60_E82	5.16254e-14		ENSG00000050165.17	DKK3	E82_E111	0.00884273		ENSG00000148411.7	NACC2	E82_E111	0.981987
ENSG00000135324.5	MRAP2	E82_E111	0.755691		ENSG00000131095.11	GFAP	E82_E111	0.233026		ENSG00000107643.15	MAPK8	E82_E111	0.611042		ENSG00000176204.13	LRRTM4	E60_E82	0.00849712		ENSG00000145730.20	PAM	E82_E111	0.703558		ENSG00000108924.13	HLF	E82_E111	0.00395152		ENSG00000187678.8	SPRY4	E60_E82	9.32363e-06		ENSG00000263465.3	SRSF8	E60_E82	0.000558167		ENSG00000050628.20	PTGER3	E82_E111	0.25984		ENSG00000148700.14	ADD3	E82_E111	0.932058
ENSG00000135744.7	AGT	E82_E111	0.921592		ENSG00000131187.9	F12	E82_E111	0.569726		ENSG00000107742.12	SPOCK2	E82_E111	0.223081		ENSG00000176406.21	RIMS2	E60_E82	0.00724012		ENSG00000145824.12	CXCL14	E82_E111	0.0791729		ENSG00000109062.10	SLC9A3R1	E82_E111	0.999999		ENSG00000187720.14	THSD4	E60_E82	0.00172343		ENSG00000263924.1	RP11-210K20.2	E60_E82	5.16254e-14		ENSG00000050730.15	TNIP3	E82_E111	0.993813		ENSG00000148908.14	RGS10	E82_E111	0.0983071
ENSG00000135926.13	TMBIM1	E82_E111	0.608078		ENSG00000131669.9	NINJ1	E82_E111	0.569006		ENSG00000107902.13	LHPP	E82_E111	1		ENSG00000176463.13	SLCO3A1	E60_E82	0.000721296		ENSG00000145908.12	ZNF300	E82_E111	0.998708		ENSG00000109079.9	TNFAIP1	E82_E111	0.368325		ENSG00000188064.9	WNT7B	E60_E82	0.00119748		ENSG00000264354.1	MIR3134	E60_E82	5.16254e-14		ENSG00000051382.8	PIK3CB	E82_E111	0.640715		ENSG00000149403.11	GRIK4	E82_E111	0.155625
ENSG00000136160.14	EDNRB	E82_E111	0.0116325		ENSG00000131771.13	PPP1R1B	E82_E111	0.0141505		ENSG00000108231.12	LGI1	E82_E111	0.00777075		ENSG00000176641.10	RNF152	E60_E82	0.000540654		ENSG00000146376.10	ARHGAP18	E82_E111	0.333078		ENSG00000109099.13	PMP22	E82_E111	0.999999		ENSG00000188766.12	SPRED3	E60_E82	0.00277272		ENSG00000265096.1	C1QTNF1-AS1	E60_E82	5.16254e-14		ENSG00000058866.14	DGKG	E82_E111	0.953758		ENSG00000151229.12	SLC2A13	E82_E111	0.000376303
ENSG00000136535.14	TBR1	E82_E111	0.00300149		ENSG00000131941.7	RHPN2	E82_E111	0.257161		ENSG00000108797.11	CNTNAP1	E82_E111	0.990875		ENSG00000176927.14	EFCAB5	E60_E82	0.00242399		ENSG00000146469.12	VIP	E82_E111	0.988089		ENSG00000109107.13	ALDOC	E82_E111	0.942762		ENSG00000188807.12	TMEM201	E60_E82	0.000964918		ENSG00000265281.1	MIR3935	E60_E82	5.16254e-14		ENSG00000059915.16	PSD	E82_E111	0.170744		ENSG00000151468.10	CCDC3	E82_E111	0.0707575
ENSG00000136856.17	SLC2A8	E82_E111	0.927839		ENSG00000132434.9	LANCL2	E82_E111	0.986256		ENSG00000108861.8	DUSP3	E82_E111	0.065813		ENSG00000176971.3	FIBIN	E60_E82	1.28332e-05		ENSG00000146530.11	VWDE	E82_E111	0.961372		ENSG00000109436.7	TBC1D9	E82_E111	0.0124776		ENSG00000189067.12	LITAF	E60_E82	0.00964773		ENSG00000265763.3	ZNF488	E60_E82	0.00120854		ENSG00000062038.13	CDH3	E82_E111	0.999935		ENSG00000151929.9	BAG3	E82_E111	0.703583
ENSG00000137460.8	FHDC1	E82_E111	0.999909		ENSG00000132670.20	PTPRA	E82_E111	0.713879		ENSG00000108924.13	HLF	E82_E111	0.997797		ENSG00000177103.13	DSCAML1	E60_E82	0.00257388		ENSG00000146648.16	EGFR	E82_E111	0.897283		ENSG00000109501.13	WFS1	E82_E111	0.999335		ENSG00000189108.12	IL1RAPL2	E60_E82	0.00015376		ENSG00000266283.1	RP11-627G18.1	E60_E82	5.16254e-14		ENSG00000063322.13	MED29	E82_E111	0.998594		ENSG00000152208.12	GRID2	E82_E111	0.306942
ENSG00000137843.11	PAK6	E82_E111	0.0236558		ENSG00000132692.18	BCAN	E82_E111	0.94956		ENSG00000108950.11	FAM20A	E82_E111	0.0249888		ENSG00000177125.5	ZBTB34	E60_E82	0.00685569		ENSG00000147160.9	AWAT2	E82_E111	0.997089		ENSG00000109846.7	CRYAB	E82_E111	0.368091		ENSG00000196083.9	IL1RAP	E60_E82	0.000458651		ENSG00000266304.1	RP11-484N16.1	E60_E82	5.16254e-14		ENSG00000064102.14	ASUN	E82_E111	0.275692		ENSG00000152518.7	ZFP36L2	E82_E111	0.998894
ENSG00000138231.12	DBR1	E82_E111	0.0319188		ENSG00000133067.17	LGR6	E82_E111	0.999999		ENSG00000109062.10	SLC9A3R1	E82_E111	0.460721		ENSG00000177234.7	LINC01561	E60_E82	1.12698e-05		ENSG00000147255.18	IGSF1	E82_E111	0.996966		ENSG00000110660.14	SLC35F2	E82_E111	0.176349		ENSG00000196277.15	GRM7	E60_E82	0.00356436		ENSG00000266524.2	GDF10	E60_E82	0.00091295		ENSG00000064655.18	EYA2	E82_E111	0.378831		ENSG00000152583.12	SPARCL1	E82_E111	0.00357485
ENSG00000139155.8	SLCO1C1	E82_E111	0.814457		ENSG00000133107.14	TRPC4	E82_E111	0.0678245		ENSG00000109099.13	PMP22	E82_E111	0.897801		ENSG00000177324.13	BEND2	E60_E82	0.00100197		ENSG00000147571.4	CRH	E82_E111	0.374694		ENSG00000110876.9	SELPLG	E82_E111	0.954504		ENSG00000196353.11	CPNE4	E60_E82	0.000975215		ENSG00000266803.1	RP1-77H15.1	E60_E82	5.16254e-14		ENSG00000065357.19	DGKA	E82_E111	0.853191		ENSG00000152595.16	MEPE	E82_E111	0.897905
ENSG00000139173.9	TMEM117	E82_E111	0.211724		ENSG00000133121.20	STARD13	E82_E111	0.0483036		ENSG00000109107.13	ALDOC	E82_E111	0.859641		ENSG00000177511.5	ST8SIA3	E60_E82	3.20994e-07		ENSG00000147655.10	RSPO2	E82_E111	0.185007		ENSG00000110987.8	BCL7A	E82_E111	0.00633827		ENSG00000196628.14	TCF4	E60_E82	0.00143848		ENSG00000267039.1	RP11-58G13.1	E60_E82	5.16254e-14		ENSG00000065717.14	TLE2	E82_E111	0.00633555		ENSG00000152910.18	CNTNAP4	E82_E111	0.820637
ENSG00000139211.6	AMIGO2	E82_E111	0.223298		ENSG00000133302.12	SLF1	E82_E111	0.83917		ENSG00000109436.7	TBC1D9	E82_E111	0.442821		ENSG00000177551.5	NHLH2	E60_E82	0.00090948		ENSG00000148219.16	ASTN2	E82_E111	0.463333		ENSG00000111110.11	PPM1H	E82_E111	0.00023526		ENSG00000197106.6	SLC6A17	E60_E82	0.00625072		ENSG00000267133.1	AC011518.2	E60_E82	0		ENSG00000066032.18	CTNNA2	E82_E111	0.99685		ENSG00000153071.14	DAB2	E82_E111	0.837609
ENSG00000139219.17	COL2A1	E82_E111	0.959665		ENSG00000133574.9	GIMAP4	E82_E111	0.0060339		ENSG00000109452.12	INPP4B	E82_E111	0.980268		ENSG00000177733.6	HNRNPA0	E60_E82	0.00323829		ENSG00000148411.7	NACC2	E82_E111	0.0287993		ENSG00000111344.11	RASAL1	E82_E111	0.0866164		ENSG00000197415.11	VEPH1	E60_E82	2.85586e-05		ENSG00000267251.2	AC139100.3	E60_E82	5.16254e-14		ENSG00000066468.21	FGFR2	E82_E111	0.996059		ENSG00000153721.18	CNKSR3	E82_E111	0.98931
ENSG00000139567.12	ACVRL1	E82_E111	0.761667		ENSG00000134107.4	BHLHE40	E82_E111	0.941061		ENSG00000109762.15	SNX25	E82_E111	0.999994		ENSG00000178031.16	ADAMTSL1	E60_E82	0.000829416		ENSG00000149328.14	GLB1L2	E82_E111	0.0715415		ENSG00000111452.12	ADGRD1	E82_E111	0.475416		ENSG00000197461.13	PDGFA	E60_E82	0.00609013		ENSG00000267311.1	RP11-99A1.2	E60_E82	5.16254e-14		ENSG00000067057.16	PFKP	E82_E111	0.00116161		ENSG00000153902.13	LGI4	E82_E111	0.00202273
ENSG00000139874.5	SSTR1	E82_E111	0.127162		ENSG00000134138.19	MEIS2	E82_E111	0.117238		ENSG00000109846.7	CRYAB	E82_E111	0.153916		ENSG00000178568.14	ERBB4	E60_E82	0.00648907		ENSG00000149403.11	GRIK4	E82_E111	0.141196		ENSG00000111783.12	RFX4	E82_E111	0.991507		ENSG00000197555.9	SIPA1L1	E60_E82	0.000795686		ENSG00000267325.1	LINC01415	E60_E82	0.00961985		ENSG00000068078.17	FGFR3	E82_E111	0.194631		ENSG00000154134.14	ROBO3	E82_E111	0.0996661
ENSG00000140044.12	JDP2	E82_E111	0.0157193		ENSG00000134343.12	ANO3	E82_E111	0.00201993		ENSG00000110063.8	DCPS	E82_E111	0.0107969		ENSG00000178573.6	MAF	E60_E82	4.28499e-05		ENSG00000150551.10	LYPD1	E82_E111	0.365617		ENSG00000111859.16	NEDD9	E82_E111	0.0603953		ENSG00000197584.11	KCNMB2	E60_E82	0.00417221		ENSG00000267636.1	AC008992.1	E60_E82	5.16254e-14		ENSG00000068323.16	TFE3	E82_E111	0.417466		ENSG00000154146.12	NRGN	E82_E111	0.508187
ENSG00000140522.11	RLBP1	E82_E111	0.953528		ENSG00000134917.9	ADAMTS8	E82_E111	0.970095		ENSG00000110090.12	CPT1A	E82_E111	0.861199		ENSG00000179314.13	WSCD1	E60_E82	0.00478714		ENSG00000150630.3	VEGFC	E82_E111	0.324694		ENSG00000111907.20	TPD52L1	E82_E111	0.380632		ENSG00000197724.10	PHF2	E60_E82	0.00453438		ENSG00000270168.2	LA16c-380H5.3	E60_E82	5.16254e-14		ENSG00000068831.18	RASGRP2	E82_E111	0.0703651		ENSG00000154162.14	CDH12	E82_E111	0.0347377
ENSG00000140675.12	SLC5A2	E82_E111	0.00630283		ENSG00000134996.11	OSTF1	E82_E111	0.333166		ENSG00000110660.14	SLC35F2	E82_E111	0.738997		ENSG00000179388.8	EGR3	E60_E82	0.00345182		ENSG00000151322.18	NPAS3	E82_E111	0.0236912		ENSG00000112118.17	MCM3	E82_E111	0.979269		ENSG00000198028.3	ZNF560	E60_E82	0.0097247		ENSG00000270174.1	RP1-256G22.2	E60_E82	5.16254e-14		ENSG00000069812.11	HES2	E82_E111	0.996366		ENSG00000154237.12	LRRK1	E82_E111	0.973033
ENSG00000140945.16	CDH13	E82_E111	0.0041822		ENSG00000135218.17	CD36	E82_E111	0.431414		ENSG00000110876.9	SELPLG	E82_E111	0.976686		ENSG00000179603.17	GRM8	E60_E82	0.00326413		ENSG00000151468.10	CCDC3	E82_E111	0.315624		ENSG00000112182.14	BACH2	E82_E111	0.368418		ENSG00000198142.4	SOWAHC	E60_E82	0.00068036		ENSG00000270982.1	RP11-490D19.11	E60_E82	5.16254e-14		ENSG00000070367.15	EXOC5	E82_E111	0.916626		ENSG00000154917.10	RAB6B	E82_E111	0.0259518
ENSG00000141485.16	SLC13A5	E82_E111	0.34596		ENSG00000135318.11	NT5E	E82_E111	0.335888		ENSG00000110931.18	CAMKK2	E82_E111	0.885299		ENSG00000179604.9	CDC42EP4	E60_E82	0.00075341		ENSG00000151917.17	BEND6	E82_E111	1		ENSG00000112333.11	NR2E1	E82_E111	0.7243		ENSG00000198353.7	HOXC4	E60_E82	0.000126941		ENSG00000272078.1	RP4-734G22.3	E60_E82	2.54378e-05		ENSG00000070808.15	CAMK2A	E82_E111	0.00281106		ENSG00000154930.14	ACSS1	E82_E111	0.988991
ENSG00000142538.1	PTH2	E82_E111	0.999997		ENSG00000135363.11	LMO2	E82_E111	0.577135		ENSG00000111110.11	PPM1H	E82_E111	0.00301927		ENSG00000179632.9	MAF1	E60_E82	0.00526972		ENSG00000151952.15	TMEM132D	E82_E111	0.999725		ENSG00000112559.13	MDFI	E82_E111	0.693802		ENSG00000198604.10	BAZ1A	E60_E82	0.00607961		ENSG00000272682.1	AC004471.10	E60_E82	5.16254e-14		ENSG00000071242.11	RPS6KA2	E82_E111	0.0613079		ENSG00000154975.13	CA10	E82_E111	0.992538
ENSG00000142634.12	EFHD2	E82_E111	1		ENSG00000135472.8	FAIM2	E82_E111	0.00748048		ENSG00000111206.12	FOXM1	E82_E111	0.11785		ENSG00000179915.22	NRXN1	E60_E82	0.000630799		ENSG00000152518.7	ZFP36L2	E82_E111	0.774791		ENSG00000113070.7	HBEGF	E82_E111	0.989385		ENSG00000198785.4	GRIN3A	E60_E82	0.000746541		ENSG00000273328.5	RP11-141M3.6	E60_E82	5.16254e-14		ENSG00000072163.19	LIMS2	E82_E111	0.00138126		ENSG00000155324.9	GRAMD3	E82_E111	0.99441
ENSG00000142920.16	AZIN2	E82_E111	0.0213908		ENSG00000135744.7	AGT	E82_E111	0.998973		ENSG00000111344.11	RASAL1	E82_E111	0.0846894		ENSG00000179981.9	TSHZ1	E60_E82	0.00932018		ENSG00000152578.12	GRIA4	E82_E111	0.000177041		ENSG00000113300.11	CNOT6	E82_E111	0.914412		ENSG00000198822.10	GRM3	E60_E82	0.000473071		ENSG00000273361.1	RP11-378A13.2	E60_E82	5.16254e-14		ENSG00000072182.12	ASIC4	E82_E111	0.0689455		ENSG00000155368.16	DBI	E82_E111	0.936362
ENSG00000143341.11	HMCN1	E82_E111	0.108729		ENSG00000135916.15	ITM2C	E82_E111	0.782245		ENSG00000111452.12	ADGRD1	E82_E111	0.868651		ENSG00000180011.6	ZADH2	E60_E82	1.93271e-06		ENSG00000152583.12	SPARCL1	E82_E111	2.72782e-05		ENSG00000113319.11	RASGRF2	E82_E111	0.00198707		ENSG00000198917.12	C9orf114	E60_E82	0.00742639		ENSG00000273600.1	CTD-2564P9.3	E60_E82	5.16254e-14		ENSG00000072415.8	MPP5	E82_E111	0.800954		ENSG00000155755.18	TMEM237	E82_E111	0.0207465
ENSG00000143494.15	VASH2	E82_E111	0.407529		ENSG00000136160.14	EDNRB	E82_E111	0.617866		ENSG00000111783.12	RFX4	E82_E111	0.765468		ENSG00000180113.15	TDRD6	E60_E82	0.00469297		ENSG00000152595.16	MEPE	E82_E111	0.238356		ENSG00000113369.8	ARRDC3	E82_E111	0.999581		ENSG00000199179.3	MIRLET7I	E60_E82	0.0061037		ENSG00000274346.1	RP11-40B20.1	E60_E82	5.16254e-14		ENSG00000072657.8	TRHDE	E82_E111	0.000693126		ENSG00000155893.12	PXYLP1	E82_E111	0.0133253
ENSG00000144161.12	ZC3H8	E82_E111	0.379302		ENSG00000136267.13	DGKB	E82_E111	0.399064		ENSG00000111859.16	NEDD9	E82_E111	0.0432124		ENSG00000180263.13	FGD6	E60_E82	0.000229571		ENSG00000153046.17	CDYL	E82_E111	0.615852		ENSG00000113578.17	FGF1	E82_E111	0.666172		ENSG00000203685.9	STUM	E60_E82	0.00396506		ENSG00000274551.1	RP11-434C1.6	E60_E82	5.16254e-14		ENSG00000072858.10	SIDT1	E82_E111	0.0974391		ENSG00000156097.12	GPR61	E82_E111	0.987551
ENSG00000144283.21	PKP4	E82_E111	0.857797		ENSG00000136535.14	TBR1	E82_E111	0.103502		ENSG00000112118.17	MCM3	E82_E111	0.999075		ENSG00000180346.3	TIGD2	E60_E82	0.00148977		ENSG00000153234.13	NR4A2	E82_E111	0.930238		ENSG00000113916.17	BCL6	E82_E111	0.370934		ENSG00000203727.3	SAMD5	E60_E82	0.000294075		ENSG00000274594.1	RP11-43P8.2	E60_E82	5.16254e-14		ENSG00000073417.14	PDE8A	E82_E111	0.985445		ENSG00000156486.7	KCNS2	E82_E111	0.998002
ENSG00000144550.12	CPNE9	E82_E111	0.346246		ENSG00000136943.10	CTSV	E82_E111	0.600416		ENSG00000112182.14	BACH2	E82_E111	0.79374		ENSG00000180440.3	SERTM1	E60_E82	0.00880336		ENSG00000153885.14	KCTD15	E82_E111	0.997287		ENSG00000114251.13	WNT5A	E82_E111	0.00858419		ENSG00000204160.11	ZDHHC18	E60_E82	0.00290426		ENSG00000275162.1	LLNLR-260G6.1	E60_E82	5.16254e-14		ENSG00000073584.18	SMARCE1	E82_E111	0.0871983		ENSG00000157103.10	SLC6A1	E82_E111	0.95282
[truncated: 4,413 more rows]
[truncated: 4 more columns]
