# Supplementary material for: Rapid Body-Wide Transcriptomic Turnover During Rhesus Macaque Perinatal Development
Source: Front Physiol. 2021 Jun 10;12:690540. doi: 10.3389/fphys.2021.690540 (PMC8223001; doi:10.3389/fphys.2021.690540)
Supplement: Supplementary Table 2 — Detailed information of DEGs in six organs of early developmental peak of rhesus macaques. [file Table_2.XLSX]

## Sheet: DEGs in 6 organs
Forbrain					CBC					Liver					Kidney					Heart					Testis
Geneid	Stage	UP/DOWN(Diff)	Adj. P		Geneid	Stage	UP/DOWN(Diff)	Adj. P		Geneid	Stage	UP/DOWN(Diff)	Adj. P		Geneid	Stage	UP/DOWN(Diff)	Adj. P		Geneid	Stage	UP/DOWN(Diff)	Adj. P		Geneid	Stage	UP/DOWN(Diff)	Adj. P
ENSMMUG00000000180	E93_E112	-1.35752	0.0410344		ENSMMUG00000000265	E123_E130	0.622021	0.0289078		ENSMMUG00000000178	E93_E112	1.36702	0.000724098		ENSMMUG00000000066	E93_E112	0.295102	0.0408352		ENSMMUG00000000122	E93_E112	-1.25952	0.0145246		ENSMMUG00000000188	E108_E112	-0.640235	0.0150553
ENSMMUG00000000348	E93_E112	0.432561	0.0218706		ENSMMUG00000000309	E123_E130	-0.176465	0.000497181		ENSMMUG00000000291	E93_E112	0.300141	0.0432185		ENSMMUG00000000154	E93_E112	0.482539	3.27214e-05		ENSMMUG00000000142	E93_E112	0.122892	0.023547		ENSMMUG00000000341	E108_E112	2.34734	0.000215188
ENSMMUG00000000548	E93_E112	-0.46951	0.0160456		ENSMMUG00000000373	E123_E130	-0.779161	0.0382895		ENSMMUG00000000299	E93_E112	0.40797	0.00464543		ENSMMUG00000000202	E93_E112	-0.210584	0.00611499		ENSMMUG00000000286	E93_E112	0.981381	0.00280993		ENSMMUG00000000482	E108_E112	1.62388	0.0183263
ENSMMUG00000000574	E93_E112	0.650149	0.0278469		ENSMMUG00000000418	E123_E130	-0.660045	0.0319095		ENSMMUG00000000416	E93_E112	1.35402	0.000234501		ENSMMUG00000000407	E93_E112	0.127465	5.44953e-10		ENSMMUG00000000416	E93_E112	1.9566	9.68489e-08		ENSMMUG00000000572	E108_E112	-0.830624	0.0373108
ENSMMUG00000000757	E93_E112	0.435323	0.0137158		ENSMMUG00000000455	E123_E130	0.149264	0.00980644		ENSMMUG00000000598	E93_E112	0.575531	0.0077006		ENSMMUG00000000416	E93_E112	0.965751	0.0041217		ENSMMUG00000000460	E93_E112	2.4075	1.3883e-06		ENSMMUG00000000596	E108_E112	-0.97516	0.0456575
ENSMMUG00000000793	E93_E112	0.537465	0.0489283		ENSMMUG00000000468	E123_E130	0.0559574	0.000829945		ENSMMUG00000000720	E93_E112	1.13041	0.00191445		ENSMMUG00000000446	E93_E112	0.393244	0.0417251		ENSMMUG00000000484	E93_E112	0.648575	0.00209432		ENSMMUG00000000633	E108_E112	1.15934	0.0209968
ENSMMUG00000000854	E93_E112	1.26945	0.0328909		ENSMMUG00000000524	E123_E130	-1.95648	0.00197727		ENSMMUG00000001410	E93_E112	0.113959	3.17524e-14		ENSMMUG00000000548	E93_E112	0.602788	0.0344977		ENSMMUG00000000486	E93_E112	-1.1338	0.00597489		ENSMMUG00000000738	E108_E112	0.704295	0.0257956
ENSMMUG00000001006	E93_E112	0.534299	0.00870181		ENSMMUG00000000548	E123_E130	-0.247918	9.37028e-14		ENSMMUG00000001882	E93_E112	0.0646495	3.17524e-14		ENSMMUG00000000999	E93_E112	0	0.035737		ENSMMUG00000000504	E93_E112	1.46879	0.0174796		ENSMMUG00000000844	E108_E112	-0.569112	0.0275568
ENSMMUG00000001230	E93_E112	0.328527	0.0398145		ENSMMUG00000000634	E123_E130	-0.381304	0.0390298		ENSMMUG00000001905	E93_E112	-1.24186	0.0287522		ENSMMUG00000001478	E93_E112	0.816976	0.0486477		ENSMMUG00000000716	E93_E112	1.37229	0.0253263		ENSMMUG00000000987	E108_E112	1.04026	0.0370744
ENSMMUG00000001295	E93_E112	-0.641403	0.0498805		ENSMMUG00000000669	E123_E130	-0.903128	0.0030865		ENSMMUG00000002025	E93_E112	-0.773014	0.00880357		ENSMMUG00000001698	E93_E112	0.110283	0.0214174		ENSMMUG00000000876	E93_E112	0.451842	0.000695576		ENSMMUG00000001072	E108_E112	0.0492043	5.16254e-14
ENSMMUG00000001363	E93_E112	-0.152313	0.00180988		ENSMMUG00000000686	E123_E130	-0.108682	0.0133615		ENSMMUG00000002190	E93_E112	0.274485	3.17524e-14		ENSMMUG00000001882	E93_E112	0.243076	0.0403408		ENSMMUG00000001100	E93_E112	-0.772112	0.0377155		ENSMMUG00000001126	E108_E112	-0.946788	0.0484639
ENSMMUG00000001570	E93_E112	1.14009	0.0162869		ENSMMUG00000000839	E123_E130	-0.149024	0.00145406		ENSMMUG00000002493	E93_E112	0.881603	0.0084967		ENSMMUG00000002105	E93_E112	0.0818523	0.00111909		ENSMMUG00000001259	E93_E112	0.0406696	0		ENSMMUG00000001155	E108_E112	1.00285	0.0345292
ENSMMUG00000001766	E93_E112	-1.46283	0.00433581		ENSMMUG00000000863	E123_E130	0.72427	0.0365989		ENSMMUG00000002690	E93_E112	1.22251	8.67083e-06		ENSMMUG00000002282	E93_E112	0.188235	0.0269789		ENSMMUG00000002099	E93_E112	-1.72938	0.0134076		ENSMMUG00000001322	E108_E112	0.972541	0.00244781
ENSMMUG00000001907	E93_E112	0.976898	0.0191072		ENSMMUG00000000961	E123_E130	-2.76267	0.00154792		ENSMMUG00000002783	E93_E112	0.0571263	3.17524e-14		ENSMMUG00000002723	E93_E112	0	0.000451956		ENSMMUG00000002266	E93_E112	1.01998	0.000484168		ENSMMUG00000001409	E108_E112	0.855295	0.00366667
ENSMMUG00000001913	E93_E112	1.12294	0.00670852		ENSMMUG00000001001	E123_E130	-0.0912866	9.37028e-14		ENSMMUG00000003028	E93_E112	0.119823	0.00118835		ENSMMUG00000002763	E93_E112	0.214137	0.00767245		ENSMMUG00000002362	E93_E112	-0.759259	0.0307009		ENSMMUG00000001478	E108_E112	0.416817	0.00357471
ENSMMUG00000002099	E93_E112	3.02563	0.00920646		ENSMMUG00000001077	E123_E130	-2.11903	0.0126189		ENSMMUG00000003172	E93_E112	0.332264	0.0014757		ENSMMUG00000003255	E93_E112	0	1.32518e-07		ENSMMUG00000002482	E93_E112	0.201431	0.0245302		ENSMMUG00000001480	E108_E112	0.869842	0.0464249
ENSMMUG00000002185	E93_E112	0.559858	0.0469917		ENSMMUG00000001175	E123_E130	0.905385	0.0377301		ENSMMUG00000003461	E93_E112	0.353097	3.17524e-14		ENSMMUG00000003555	E93_E112	0.774241	0.0139045		ENSMMUG00000002534	E93_E112	0.529605	0.00309322		ENSMMUG00000001849	E108_E112	1.23724	0.00267382
ENSMMUG00000002414	E93_E112	0.786812	0.0359573		ENSMMUG00000001187	E123_E130	-1.47891	0.00125126		ENSMMUG00000004184	E93_E112	0.126147	0.0151035		ENSMMUG00000003637	E93_E112	0.682218	4.74956e-05		ENSMMUG00000002686	E93_E112	-0.582862	0.00949762		ENSMMUG00000001859	E108_E112	1.24428	0.0107587
ENSMMUG00000002458	E93_E112	0.891392	0.0314344		ENSMMUG00000001224	E123_E130	-0.739904	0.0197135		ENSMMUG00000005021	E93_E112	0.14588	3.17524e-14		ENSMMUG00000003639	E93_E112	0.398088	5.44953e-10		ENSMMUG00000002895	E93_E112	0.141529	0		ENSMMUG00000001864	E108_E112	0.12774	0.0025209
ENSMMUG00000002460	E93_E112	0.983406	0.0377868		ENSMMUG00000001374	E123_E130	0.756806	0.0417797		ENSMMUG00000005367	E93_E112	0.0890849	0.00115033		ENSMMUG00000003772	E93_E112	0.111235	5.44953e-10		ENSMMUG00000002927	E93_E112	0.150943	0.00031354		ENSMMUG00000001882	E108_E112	0.633301	0.0158708
ENSMMUG00000002473	E93_E112	1.43769	0.0116498		ENSMMUG00000001467	E123_E130	1.11349	0.0314926		ENSMMUG00000005387	E93_E112	0.535407	0.00312816		ENSMMUG00000003806	E93_E112	0.0756801	0.0284676		ENSMMUG00000002993	E93_E112	0.496114	0.0281696		ENSMMUG00000002123	E108_E112	-0.888499	0.000623516
ENSMMUG00000002482	E93_E112	0.137028	0.018978		ENSMMUG00000001475	E123_E130	-0.556912	0.0476344		ENSMMUG00000005670	E93_E112	-0.757761	0.00490482		ENSMMUG00000004283	E93_E112	0.507883	0.00182836		ENSMMUG00000003004	E93_E112	0.236132	0		ENSMMUG00000002301	E108_E112	0.930436	0.0384709
ENSMMUG00000003171	E93_E112	0.565177	0.0440786		ENSMMUG00000001549	E123_E130	-1.39675	0.0363146		ENSMMUG00000006373	E93_E112	0.480268	0.00315062		ENSMMUG00000004325	E93_E112	0.0869439	0.0367814		ENSMMUG00000003109	E93_E112	0.320593	0.00978704		ENSMMUG00000002447	E108_E112	0.413369	0.0325807
ENSMMUG00000003259	E93_E112	-0.345339	5.44953e-10		ENSMMUG00000001609	E123_E130	0.407687	0.0171978		ENSMMUG00000006826	E93_E112	0.663663	0.000870838		ENSMMUG00000004414	E93_E112	0.0968471	0.0206151		ENSMMUG00000003261	E93_E112	1.14596	2.23268e-05		ENSMMUG00000002527	E108_E112	1.84206	0.0125293
ENSMMUG00000003261	E93_E112	-1.32366	0.0286703		ENSMMUG00000001621	E123_E130	-0.0757537	9.37028e-14		ENSMMUG00000007425	E93_E112	2.02553	2.00049e-08		ENSMMUG00000004649	E93_E112	-0.444336	0.0354362		ENSMMUG00000003524	E93_E112	2.54238	0.0300241		ENSMMUG00000002642	E108_E112	0.775872	0.0499733
ENSMMUG00000003451	E93_E112	-1.02127	0.0118208		ENSMMUG00000001654	E123_E130	-0.0600536	9.37028e-14		ENSMMUG00000007541	E93_E112	0.102456	3.17524e-14		ENSMMUG00000005266	E93_E112	0.223129	0.000828562		ENSMMUG00000003532	E93_E112	3.08743	0.0125905		ENSMMUG00000002749	E108_E112	0.7472	0.0475958
ENSMMUG00000003509	E93_E112	0.882213	0.00350967		ENSMMUG00000001661	E123_E130	-1.05001	0.0462047		ENSMMUG00000007821	E93_E112	0.0698504	0.044203		ENSMMUG00000005551	E93_E112	0.566726	0.0280515		ENSMMUG00000003856	E93_E112	0.114452	0		ENSMMUG00000002774	E108_E112	1.29623	0.00504835
ENSMMUG00000003542	E93_E112	0.705414	0.0251294		ENSMMUG00000001678	E123_E130	-0.646141	0.00993913		ENSMMUG00000007879	E93_E112	0.48479	0.00465095		ENSMMUG00000005565	E93_E112	0.585345	0.0031336		ENSMMUG00000004049	E93_E112	-0.374056	0.0466493		ENSMMUG00000003165	E108_E112	-1.25678	0.0442575
ENSMMUG00000003560	E93_E112	0.714025	0.00982541		ENSMMUG00000001738	E123_E130	-0.142952	9.37028e-14		ENSMMUG00000008066	E93_E112	0.733049	0.000734873		ENSMMUG00000005643	E93_E112	0.0963676	1.54099e-05		ENSMMUG00000004199	E93_E112	-1.93339	0.0476604		ENSMMUG00000003231	E108_E112	0.495348	0.000719516
ENSMMUG00000003605	E93_E112	-0.236574	0.0104385		ENSMMUG00000001814	E123_E130	0.573216	0.00801697		ENSMMUG00000008256	E93_E112	0.258327	0.0400355		ENSMMUG00000005703	E93_E112	0	0.000256022		ENSMMUG00000004206	E93_E112	0.518058	0.0114829		ENSMMUG00000003442	E108_E112	-0.769168	0.0101961
ENSMMUG00000003607	E93_E112	-0.0465354	5.44953e-10		ENSMMUG00000001845	E123_E130	0.4993	0.00765522		ENSMMUG00000009032	E93_E112	3.13275	0.0319497		ENSMMUG00000006137	E93_E112	0.167567	0.0177434		ENSMMUG00000004217	E93_E112	0.19519	0.0271662		ENSMMUG00000003533	E108_E112	2.57147	0.0050857
ENSMMUG00000003835	E93_E112	1.26553	0.00864994		ENSMMUG00000001874	E123_E130	0.208332	0.0106793		ENSMMUG00000009284	E93_E112	0.167494	0.0386209		ENSMMUG00000006179	E93_E112	0.232162	5.44953e-10		ENSMMUG00000004413	E93_E112	0.806895	7.44642e-06		ENSMMUG00000003749	E108_E112	-1.58427	0.00697609
ENSMMUG00000003908	E93_E112	0.947619	0.0106025		ENSMMUG00000001920	E123_E130	0.573191	0.0393109		ENSMMUG00000009446	E93_E112	0.117337	3.17524e-14		ENSMMUG00000006239	E93_E112	0.342299	0.00706368		ENSMMUG00000004489	E93_E112	0.0320373	0		ENSMMUG00000003764	E108_E112	0.773598	0.00121688
ENSMMUG00000004034	E93_E112	0.914562	0.0315657		ENSMMUG00000002089	E123_E130	0.0312357	0.000858562		ENSMMUG00000009740	E93_E112	0.1847	0.00988598		ENSMMUG00000006240	E93_E112	0.0514055	5.44953e-10		ENSMMUG00000004565	E93_E112	0.0924087	0.0487681		ENSMMUG00000003862	E108_E112	1.07017	0.00274445
ENSMMUG00000004097	E93_E112	-1.91434	0.000239925		ENSMMUG00000002159	E123_E130	-0.17294	0.00113902		ENSMMUG00000010192	E93_E112	0.120921	3.17524e-14		ENSMMUG00000006478	E93_E112	0.118778	0.0136351		ENSMMUG00000004998	E93_E112	0.240892	0.0346843		ENSMMUG00000003868	E108_E112	1.08315	0.0149935
ENSMMUG00000004141	E93_E112	-0.701103	0.0473109		ENSMMUG00000002178	E123_E130	-0.0794204	0.0140941		ENSMMUG00000011029	E93_E112	0.51787	0.000199137		ENSMMUG00000006530	E93_E112	0.866799	0.0306672		ENSMMUG00000005068	E93_E112	0.845132	0.000457172		ENSMMUG00000004024	E108_E112	1.06441	0.015056
ENSMMUG00000004206	E93_E112	-0.761138	0.0490114		ENSMMUG00000002239	E123_E130	0.133573	0.000746409		ENSMMUG00000011109	E93_E112	0.768853	3.17524e-14		ENSMMUG00000006698	E93_E112	0.0475649	1.3975e-05		ENSMMUG00000005183	E93_E112	0.209377	0.00164445		ENSMMUG00000004033	E108_E112	0.930178	0.0108793
ENSMMUG00000004384	E93_E112	-1.44359	0.000319471		ENSMMUG00000002367	E123_E130	-0.438417	0.0205702		ENSMMUG00000012196	E93_E112	0.147512	0.00866478		ENSMMUG00000006930	E93_E112	0	0.000144321		ENSMMUG00000005466	E93_E112	0.768697	0.000178989		ENSMMUG00000004056	E108_E112	1.03436	0.0363775
ENSMMUG00000004608	E93_E112	0.794546	0.0451617		ENSMMUG00000002420	E123_E130	-0.0568289	9.37028e-14		ENSMMUG00000012229	E93_E112	0.738003	0.000156382		ENSMMUG00000007028	E93_E112	0.0694845	5.44953e-10		ENSMMUG00000005570	E93_E112	1.03467	0.00500132		ENSMMUG00000004112	E108_E112	-0.59381	0.0193977
ENSMMUG00000004746	E93_E112	-0.239153	5.44953e-10		ENSMMUG00000002491	E123_E130	-0.3817	0.0133882		ENSMMUG00000012408	E93_E112	0.160096	0.0182648		ENSMMUG00000007079	E93_E112	0	0.00121425		ENSMMUG00000005600	E93_E112	0.73881	0.0116891		ENSMMUG00000004199	E108_E112	-1.37962	0.0359439
ENSMMUG00000004882	E93_E112	-0.0968705	0.00779759		ENSMMUG00000002553	E123_E130	-0.108036	0.00384707		ENSMMUG00000012888	E93_E112	1.48682	0.039496		ENSMMUG00000007339	E93_E112	0.106179	0.0282882		ENSMMUG00000005748	E93_E112	-0.573097	0.019793		ENSMMUG00000004201	E108_E112	1.47028	0.00470816
ENSMMUG00000004943	E93_E112	-0.884448	1.96726e-05		ENSMMUG00000002601	E123_E130	0.529431	0.00249825		ENSMMUG00000012996	E93_E112	2.31634	0.0373224		ENSMMUG00000007681	E93_E112	0.208586	0.0324049		ENSMMUG00000005892	E93_E112	-0.448312	0.0292143		ENSMMUG00000004283	E108_E112	0.973988	0.00194876
ENSMMUG00000004952	E93_E112	0.90421	0.00906532		ENSMMUG00000002614	E123_E130	0.322749	0.031014		ENSMMUG00000014032	E93_E112	0.625849	0.0362552		ENSMMUG00000007823	E93_E112	0.156141	5.44953e-10		ENSMMUG00000006017	E93_E112	0.766418	0.0169262		ENSMMUG00000004494	E108_E112	0.84874	0.0196464
ENSMMUG00000004957	E93_E112	-0.25507	5.44953e-10		ENSMMUG00000002621	E123_E130	0.524307	0.0253292		ENSMMUG00000014145	E93_E112	0.223924	0.00116679		ENSMMUG00000009032	E93_E112	2.48833	0.0107877		ENSMMUG00000006049	E93_E112	0.0832277	0.00012119		ENSMMUG00000004539	E108_E112	-1.05749	0.0174595
ENSMMUG00000005139	E93_E112	1.02465	0.00821654		ENSMMUG00000002703	E123_E130	-0.240551	9.37028e-14		ENSMMUG00000014216	E93_E112	0.226131	0.000668049		ENSMMUG00000009570	E93_E112	0.57421	1.29376e-07		ENSMMUG00000006113	E93_E112	1.24651	0.0377018		ENSMMUG00000004599	E108_E112	0.794853	0.0436343
ENSMMUG00000005180	E93_E112	-0.0955928	0.000328645		ENSMMUG00000002824	E123_E130	-0.447593	0.0476733		ENSMMUG00000014448	E93_E112	0.28437	3.17524e-14		ENSMMUG00000009880	E93_E112	1.71459	0.0357114		ENSMMUG00000006243	E93_E112	0.53109	0.017844		ENSMMUG00000004662	E108_E112	-1.039	0.00358903
ENSMMUG00000005341	E93_E112	0.706336	0.00519285		ENSMMUG00000002885	E123_E130	-0.155769	0.00895078		ENSMMUG00000014471	E93_E112	-0.357076	0.0321466		ENSMMUG00000009950	E93_E112	0.870921	0.0105245		ENSMMUG00000006292	E93_E112	0.301781	0.048632		ENSMMUG00000004710	E108_E112	-1.56174	0.0239374
ENSMMUG00000005348	E93_E112	0.51432	0.0456272		ENSMMUG00000002895	E123_E130	0.127876	0.00075223		ENSMMUG00000014508	E93_E112	-0.790827	0.0241004		ENSMMUG00000010184	E93_E112	0.110238	0.0149421		ENSMMUG00000006406	E93_E112	0.116549	0		ENSMMUG00000004740	E108_E112	0.853962	0.0011816
ENSMMUG00000005389	E93_E112	1.10741	0.00915435		ENSMMUG00000002960	E123_E130	0.0944876	0.000787314		ENSMMUG00000014530	E93_E112	1.00853	0.00399148		ENSMMUG00000010216	E93_E112	0	0.00267611		ENSMMUG00000006580	E93_E112	0.259199	0.0128241		ENSMMUG00000004746	E108_E112	0.150853	5.16254e-14
ENSMMUG00000005882	E93_E112	-0.630828	0.017808		ENSMMUG00000003012	E123_E130	-0.409706	0.0168266		ENSMMUG00000014662	E93_E112	-1.26781	0.0454381		ENSMMUG00000010789	E93_E112	0.304146	0.0228588		ENSMMUG00000007179	E93_E112	0.506812	0.0396693		ENSMMUG00000004781	E108_E112	-1.22033	0.0147461
ENSMMUG00000006034	E93_E112	-0.130382	5.44953e-10		ENSMMUG00000003049	E123_E130	-0.0684617	0.0166996		ENSMMUG00000014758	E93_E112	0.168206	3.17524e-14		ENSMMUG00000011114	E93_E112	0.656644	4.81356e-05		ENSMMUG00000007350	E93_E112	0.300697	0.0435995		ENSMMUG00000004815	E108_E112	2.51767	0.000244985
ENSMMUG00000006104	E93_E112	1.06873	0.0240646		ENSMMUG00000003057	E123_E130	0.657451	0.0479186		ENSMMUG00000014826	E93_E112	0.239415	0.0213828		ENSMMUG00000011364	E93_E112	0.870506	0.0292572		ENSMMUG00000007585	E93_E112	1.46511	0.0087128		ENSMMUG00000004921	E108_E112	-0.835026	0.00308849
ENSMMUG00000006217	E93_E112	1.22789	0.0245567		ENSMMUG00000003079	E123_E130	-0.207187	0.028233		ENSMMUG00000015005	E93_E112	0.326757	3.17524e-14		ENSMMUG00000011568	E93_E112	-0.632134	0.0240316		ENSMMUG00000007657	E93_E112	0.206793	0		ENSMMUG00000005053	E108_E112	0.15236	5.16254e-14
ENSMMUG00000006360	E93_E112	1.26161	0.0230273		ENSMMUG00000003085	E123_E130	-0.173763	0.029696		ENSMMUG00000015666	E93_E112	0.75716	0.011916		ENSMMUG00000011894	E93_E112	0.196307	0.000918026		ENSMMUG00000007825	E93_E112	-0.435927	0.00271922		ENSMMUG00000005114	E108_E112	0.0798264	5.16254e-14
ENSMMUG00000006381	E93_E112	1.27028	0.00484393		ENSMMUG00000003090	E123_E130	-0.153314	9.37028e-14		ENSMMUG00000015723	E93_E112	0.764399	3.51681e-06		ENSMMUG00000012072	E93_E112	0.133274	5.54192e-10		ENSMMUG00000007859	E93_E112	0.659421	0.0300345		ENSMMUG00000005387	E108_E112	0.447028	0.0478848
ENSMMUG00000006978	E93_E112	0.0361964	6.29168e-05		ENSMMUG00000003091	E123_E130	-0.0862199	9.37028e-14		ENSMMUG00000015960	E93_E112	0.477347	0.00169712		ENSMMUG00000012399	E93_E112	0.0966385	5.44953e-10		ENSMMUG00000007879	E93_E112	0.782224	0.00527336		ENSMMUG00000005512	E108_E112	0.152054	0.043873
ENSMMUG00000006998	E93_E112	1.12452	0.0435614		ENSMMUG00000003094	E123_E130	-0.0531865	9.37028e-14		ENSMMUG00000016256	E93_E112	0.613986	4.92515e-05		ENSMMUG00000012411	E93_E112	0.368023	0.0428736		ENSMMUG00000008158	E93_E112	1.93962	0.0426135		ENSMMUG00000005543	E108_E112	0.393847	0.0302509
ENSMMUG00000007358	E93_E112	0.881491	0.00567607		ENSMMUG00000003203	E123_E130	-0.974618	0.001488		ENSMMUG00000016463	E93_E112	0.91011	0.0279452		ENSMMUG00000012602	E93_E112	0.0646563	0.000192771		ENSMMUG00000008310	E93_E112	-0.351502	0.00605971		ENSMMUG00000005769	E108_E112	0.953011	0.0106031
ENSMMUG00000007458	E93_E112	1.66869	0.00856634		ENSMMUG00000003220	E123_E130	0.0754216	0.000808115		ENSMMUG00000016564	E93_E112	0.108268	0.000703114		ENSMMUG00000012865	E93_E112	0.206959	5.44953e-10		ENSMMUG00000008333	E93_E112	0.16926	0.0241259		ENSMMUG00000005848	E108_E112	1.40884	0.0013091
ENSMMUG00000007460	E93_E112	1.13388	0.0121723		ENSMMUG00000003283	E123_E130	-0.976091	0.0238963		ENSMMUG00000016663	E93_E112	0.7739	0.0345166		ENSMMUG00000013201	E93_E112	0.416283	5.44953e-10		ENSMMUG00000008370	E93_E112	0.138999	0		ENSMMUG00000005888	E108_E112	-0.679114	0.0217749
ENSMMUG00000007548	E93_E112	-0.441491	0.00582102		ENSMMUG00000003336	E123_E130	-0.0890596	9.37028e-14		ENSMMUG00000016925	E93_E112	2.76137	0.00185097		ENSMMUG00000013337	E93_E112	0.38792	5.44953e-10		ENSMMUG00000008411	E93_E112	-0.622806	0.0470285		ENSMMUG00000005889	E108_E112	-0.932518	0.0271591
ENSMMUG00000007613	E93_E112	-0.147317	5.44953e-10		ENSMMUG00000003345	E123_E130	-1.69463	0.00991651		ENSMMUG00000017011	E93_E112	0.0399388	0.00109138		ENSMMUG00000013426	E93_E112	0.0387904	5.02068e-09		ENSMMUG00000008418	E93_E112	0.950268	0.0327868		ENSMMUG00000005905	E108_E112	-0.775897	0.00886194
ENSMMUG00000007821	E93_E112	-0.0476302	0.00277236		ENSMMUG00000003381	E123_E130	1.1817	0.0356913		ENSMMUG00000017650	E93_E112	0.215972	0.00131303		ENSMMUG00000013525	E93_E112	0.0418603	0.0282611		ENSMMUG00000008429	E93_E112	1.94967	0.0150854		ENSMMUG00000005959	E108_E112	1.07941	0.0276724
ENSMMUG00000007823	E93_E112	-0.0871393	5.44953e-10		ENSMMUG00000003405	E123_E130	-0.0638334	9.37028e-14		ENSMMUG00000017945	E93_E112	1.39063	0.000800493		ENSMMUG00000013598	E93_E112	0.0421168	0.0182607		ENSMMUG00000008465	E93_E112	0.162762	0.0024739		ENSMMUG00000006048	E108_E112	0.552485	0.0311085
ENSMMUG00000007894	E93_E112	1.42678	0.0415204		ENSMMUG00000003408	E123_E130	-0.132205	9.37028e-14		ENSMMUG00000018205	E93_E112	0	0.0376819		ENSMMUG00000013870	E93_E112	1.47875	0.0445995		ENSMMUG00000008482	E93_E112	-0.872032	0.0219035		ENSMMUG00000006069	E108_E112	0.713631	0.00191948
ENSMMUG00000007935	E93_E112	0.612979	0.032644		ENSMMUG00000003489	E123_E130	-0.171114	0.00881996		ENSMMUG00000018316	E93_E112	0.0695021	0.000203385		ENSMMUG00000013996	E93_E112	0.514829	0.0223967		ENSMMUG00000008864	E93_E112	0.035786	0		ENSMMUG00000006286	E108_E112	-1.13269	0.00153104
ENSMMUG00000007973	E93_E112	2.0471	0.00452928		ENSMMUG00000003506	E123_E130	0.78963	0.035829		ENSMMUG00000018556	E93_E112	0.193742	0.0248781		ENSMMUG00000014018	E93_E112	1.2352	0.0423138		ENSMMUG00000009021	E93_E112	0.609828	0.00545774		ENSMMUG00000006435	E108_E112	1.34641	0.0280492
ENSMMUG00000008106	E93_E112	0.628955	0.0345651		ENSMMUG00000003525	E123_E130	-0.117504	0.0134257		ENSMMUG00000018986	E93_E112	2.74741	0.0402394		ENSMMUG00000014033	E93_E112	0.149413	0.0011188		ENSMMUG00000009032	E93_E112	2.02581	0.0136042		ENSMMUG00000006464	E108_E112	1.54221	0.0145833
ENSMMUG00000008366	E93_E112	1.66967	0.0110706		ENSMMUG00000003633	E123_E130	0.651159	0.0056745		ENSMMUG00000019599	E93_E112	1.28763	0.0413163		ENSMMUG00000014190	E93_E112	0.315486	5.44953e-10		ENSMMUG00000009066	E93_E112	-0.607287	0.0457637		ENSMMUG00000006530	E108_E112	0.715021	0.0259857
ENSMMUG00000008526	E93_E112	0.771483	0.0166377		ENSMMUG00000003642	E123_E130	-0.307367	0.0442146		ENSMMUG00000019954	E93_E112	1.58039	0.00116988		ENSMMUG00000014274	E93_E112	0.134976	5.44953e-10		ENSMMUG00000009312	E93_E112	-0.360802	0.0364549		ENSMMUG00000006580	E108_E112	1.66935	0.00171793
ENSMMUG00000008664	E93_E112	1.15181	0.0307176		ENSMMUG00000003667	E123_E130	-0.437228	0.0410706		ENSMMUG00000020619	E93_E112	0.41883	6.88627e-05		ENSMMUG00000015105	E93_E112	0.419614	0.00507132		ENSMMUG00000009439	E93_E112	-0.449026	0.015264		ENSMMUG00000006613	E108_E112	-1.20008	0.00391251
ENSMMUG00000008965	E93_E112	0.891527	0.00724216		ENSMMUG00000003672	E123_E130	-0.182685	9.37028e-14		ENSMMUG00000020842	E93_E112	0.233172	0.0227803		ENSMMUG00000015162	E93_E112	0.188235	5.44953e-10		ENSMMUG00000009674	E93_E112	1.50349	0.00717362		ENSMMUG00000006622	E108_E112	-0.993648	0.0346288
ENSMMUG00000009043	E93_E112	0.940389	0.0048498		ENSMMUG00000003713	E123_E130	1.09584	0.00514744		ENSMMUG00000021016	E93_E112	0	0.0083572		ENSMMUG00000015349	E93_E112	0.242415	5.44953e-10		ENSMMUG00000009679	E93_E112	1.09708	0.0130888		ENSMMUG00000006652	E108_E112	-0.624451	0.0330619
ENSMMUG00000009380	E93_E112	0.109188	1.99675e-05		ENSMMUG00000003714	E123_E130	0.1017	0.0285532		ENSMMUG00000021550	E93_E112	0.281504	0.0393527		ENSMMUG00000015393	E93_E112	0.070772	5.44953e-10		ENSMMUG00000009780	E93_E112	0.960055	0.0376539		ENSMMUG00000006727	E108_E112	1.53651	0.00673948
ENSMMUG00000009706	E93_E112	0.166388	4.40844e-05		ENSMMUG00000003738	E123_E130	-0.687394	0.0241408		ENSMMUG00000021658	E93_E112	0.35954	0.000573266		ENSMMUG00000015571	E93_E112	0.102397	5.44953e-10		ENSMMUG00000009799	E93_E112	1.41656	0.000516132		ENSMMUG00000006742	E108_E112	-1.17893	0.00866118
ENSMMUG00000009744	E93_E112	0.871611	0.0179858		ENSMMUG00000003872	E123_E130	-0.351259	0.0462832		ENSMMUG00000021859	E93_E112	0	0.00722162		ENSMMUG00000015731	E93_E112	1.27364	0.0270655		ENSMMUG00000009895	E93_E112	0.460117	0.014886		ENSMMUG00000006861	E108_E112	1.14488	0.0286321
ENSMMUG00000009770	E93_E112	0.609642	0.0187924		ENSMMUG00000003941	E123_E130	-1.18546	0.0435525		ENSMMUG00000022320	E93_E112	0.112342	3.17524e-14		ENSMMUG00000015782	E93_E112	1.02595	0.00654071		ENSMMUG00000009988	E93_E112	-0.650211	0.0288182		ENSMMUG00000006904	E108_E112	-0.927386	0.0489082
ENSMMUG00000009838	E93_E112	0.958752	0.00771443		ENSMMUG00000003984	E123_E130	-0.441675	9.37028e-14		ENSMMUG00000022350	E93_E112	0.0804018	3.17524e-14		ENSMMUG00000015915	E93_E112	0.140783	0.0144383		ENSMMUG00000010071	E93_E112	0.649404	0.0255402		ENSMMUG00000006934	E108_E112	0.287416	5.16254e-14
ENSMMUG00000009936	E93_E112	1.16834	0.0261128		ENSMMUG00000004044	E123_E130	-0.0287734	9.37028e-14		ENSMMUG00000022487	E93_E112	0.107171	3.17524e-14		ENSMMUG00000015947	E93_E112	0.0501678	0.028312		ENSMMUG00000010165	E93_E112	0.497144	2.86771e-07		ENSMMUG00000007151	E108_E112	0.848367	0.00224552
ENSMMUG00000010204	E93_E112	0.972692	0.0105396		ENSMMUG00000004176	E123_E130	-1.22816	0.00307474		ENSMMUG00000022680	E93_E112	0.0685939	0.00169109		ENSMMUG00000016055	E93_E112	0	0.0352112		ENSMMUG00000010339	E93_E112	0.126902	0.00833051		ENSMMUG00000007314	E108_E112	-0.66112	0.00200103
ENSMMUG00000010232	E93_E112	1.00445	0.00936371		ENSMMUG00000004301	E123_E130	-0.265602	0.0169138		ENSMMUG00000022753	E93_E112	0.300094	0.0345458		ENSMMUG00000016214	E93_E112	0.549387	0.0020867		ENSMMUG00000010344	E93_E112	0.82443	0.00220331		ENSMMUG00000007411	E108_E112	-1.10738	0.00132144
ENSMMUG00000010250	E93_E112	0.933258	0.0334715		ENSMMUG00000004341	E123_E130	-0.456583	0.0332558		ENSMMUG00000022871	E93_E112	0.0981385	1.25081e-09		ENSMMUG00000016334	E93_E112	-0.686346	0.0303892		ENSMMUG00000010389	E93_E112	-0.619704	0.0309577		ENSMMUG00000007439	E108_E112	-0.693613	0.000602941
ENSMMUG00000010340	E93_E112	0.523345	0.0087055		ENSMMUG00000004393	E123_E130	-0.466019	0.0469111		ENSMMUG00000022971	E93_E112	1.28932	0.0110279		ENSMMUG00000016545	E93_E112	0.0882232	0.0213149		ENSMMUG00000010501	E93_E112	-0.416373	0.00791448		ENSMMUG00000007458	E108_E112	-1.54343	0.00274182
ENSMMUG00000010461	E93_E112	0.23298	0.0353063		ENSMMUG00000004416	E123_E130	0.41911	0.0333326		ENSMMUG00000023809	E93_E112	-0.674921	0.0137687		ENSMMUG00000016752	E93_E112	0.779144	0.015622		ENSMMUG00000010600	E93_E112	0.526687	0.00516029		ENSMMUG00000007600	E108_E112	0.0501747	5.16254e-14
ENSMMUG00000010636	E93_E112	-0.261773	5.44953e-10		ENSMMUG00000004428	E123_E130	-0.699733	0.0208526		ENSMMUG00000024195	E93_E112	0.853941	0.00236802		ENSMMUG00000016854	E93_E112	0.653166	0.000309306		ENSMMUG00000010603	E93_E112	1.81947	0.0124556		ENSMMUG00000007794	E108_E112	0.391483	0.0442664
ENSMMUG00000011089	E93_E112	0.919677	0.019148		ENSMMUG00000004544	E123_E130	-0.252393	0.0364375		ENSMMUG00000024226	E93_E112	0.84767	3.17524e-14		ENSMMUG00000016901	E93_E112	0.125372	0.0441018		ENSMMUG00000010856	E93_E112	0.185165	0.0454938		ENSMMUG00000007853	E108_E112	0.350327	0.00452367
ENSMMUG00000011901	E93_E112	1.41148	0.0357982		ENSMMUG00000004562	E123_E130	-0.0410486	9.37028e-14		ENSMMUG00000025707	E93_E112	0.811946	3.17524e-14		ENSMMUG00000016923	E93_E112	0	0.00869018		ENSMMUG00000010940	E93_E112	0.183358	3.83556e-07		ENSMMUG00000007886	E108_E112	1.34724	0.00825024
ENSMMUG00000011906	E93_E112	0.727653	0.0161161		ENSMMUG00000004577	E123_E130	-0.939292	0.0355742		ENSMMUG00000025926	E93_E112	0.823506	3.17524e-14		ENSMMUG00000017189	E93_E112	0.0195422	0.0030848		ENSMMUG00000011230	E93_E112	1.62097	0.00556558		ENSMMUG00000008189	E108_E112	0.302528	0.00131404
ENSMMUG00000012124	E93_E112	-0.285756	0.0129594		ENSMMUG00000004692	E123_E130	-0.659328	1.0726e-07		ENSMMUG00000027389	E93_E112	0.823506	3.17524e-14		ENSMMUG00000017233	E93_E112	-0.749189	0.0303839		ENSMMUG00000011285	E93_E112	0.442272	0.0249221		ENSMMUG00000008388	E108_E112	0.130245	0.029572
ENSMMUG00000012397	E93_E112	0.376064	0.0161337		ENSMMUG00000004726	E123_E130	-0.864821	0.0119414		ENSMMUG00000027465	E93_E112	1.85794	0.0382143		ENSMMUG00000017359	E93_E112	0.305361	0.00521866		ENSMMUG00000011337	E93_E112	0.23855	0		ENSMMUG00000008426	E108_E112	-0.836595	0.0338521
ENSMMUG00000012399	E93_E112	0.066203	0.0316355		ENSMMUG00000004812	E123_E130	0.221316	0.0123923		ENSMMUG00000028121	E93_E112	0.471611	3.17524e-14		ENSMMUG00000017502	E93_E112	0.218836	0.0332723		ENSMMUG00000011572	E93_E112	0.965096	0.0307966		ENSMMUG00000008466	E108_E112	0.293728	0.0104039
ENSMMUG00000012476	E93_E112	0.606483	0.0231563		ENSMMUG00000004838	E123_E130	0.670083	0.043248		ENSMMUG00000028188	E93_E112	0.823506	3.17524e-14		ENSMMUG00000017690	E93_E112	0.540199	0.0458975		ENSMMUG00000011792	E93_E112	-0.596782	0.0351531		ENSMMUG00000008488	E108_E112	-0.986035	0.000167779
ENSMMUG00000012581	E93_E112	0.676545	0.031325		ENSMMUG00000005053	E123_E130	-0.235879	9.37028e-14		ENSMMUG00000028281	E93_E112	0.853941	0.0157051		ENSMMUG00000017743	E93_E112	0.181758	0.00355751		ENSMMUG00000011843	E93_E112	0.109657	0.0451764		ENSMMUG00000008540	E108_E112	-1.28339	0.0420206
ENSMMUG00000012703	E93_E112	-0.132458	5.44953e-10		ENSMMUG00000005259	E123_E130	-0.420778	0.0361623		ENSMMUG00000028323	E93_E112	0.823506	0.00877856		ENSMMUG00000017948	E93_E112	0.234542	5.44953e-10		ENSMMUG00000011935	E93_E112	1.4304	0.00507345		ENSMMUG00000008839	E108_E112	-0.581516	0.0127384
ENSMMUG00000012750	E93_E112	0.91423	0.0292011		ENSMMUG00000005287	E123_E130	-1.11087	0.000381892		ENSMMUG00000028421	E93_E112	0.853941	3.17524e-14		ENSMMUG00000018176	E93_E112	0.241179	0.00954219		ENSMMUG00000011972	E93_E112	-0.550402	0.0366981		ENSMMUG00000008978	E108_E112	-0.622684	0.00504558
ENSMMUG00000012755	E93_E112	0.0668675	0.037876		ENSMMUG00000005358	E123_E130	0.289011	0.0450373		ENSMMUG00000028527	E93_E112	1.00315	0.0479938		ENSMMUG00000018193	E93_E112	0.0439191	0.0169346		ENSMMUG00000011973	E93_E112	0.539011	0.000213268		ENSMMUG00000009068	E108_E112	0.885447	0.000870045
ENSMMUG00000012882	E93_E112	0.531721	0.041253		ENSMMUG00000005432	E123_E130	0.638593	0.00745221		ENSMMUG00000028784	E93_E112	0.473508	3.17524e-14		ENSMMUG00000018451	E93_E112	0.0703376	0.0171076		ENSMMUG00000012125	E93_E112	0.0848927	0		ENSMMUG00000009228	E108_E112	0.843545	0.0412347
ENSMMUG00000013152	E93_E112	0.89405	0.0187572		ENSMMUG00000005470	E123_E130	-0.370927	0.0367105		ENSMMUG00000028841	E93_E112	0	0.000146418		ENSMMUG00000018502	E93_E112	0.384929	0.010584		ENSMMUG00000012229	E93_E112	1.45128	4.99857e-06		ENSMMUG00000009234	E108_E112	-0.733795	0.0421248
ENSMMUG00000013167	E93_E112	0.706922	0.0179603		ENSMMUG00000005481	E123_E130	-0.169918	0.000411183		ENSMMUG00000028927	E93_E112	3.22127	3.90052e-06		ENSMMUG00000018539	E93_E112	-0.353432	0.0449059		ENSMMUG00000012333	E93_E112	1.16099	0.0303674		ENSMMUG00000009390	E108_E112	-1.02636	0.00660386
ENSMMUG00000013174	E93_E112	-0.228202	5.44953e-10		ENSMMUG00000005489	E123_E130	-0.0509952	2.30446e-07		ENSMMUG00000028979	E93_E112	0.668846	0.0162989		ENSMMUG00000018614	E93_E112	1.1325	0.0373253		ENSMMUG00000012422	E93_E112	0.18761	0.0327763		ENSMMUG00000009406	E108_E112	-1.76495	0.00131239
ENSMMUG00000013239	E93_E112	-0.0943879	0.000328044		ENSMMUG00000005562	E123_E130	-0.0893867	9.37028e-14		ENSMMUG00000029248	E93_E112	0.648857	0.00707566		ENSMMUG00000018638	E93_E112	0	0.000471473		ENSMMUG00000012798	E93_E112	0.132675	0		ENSMMUG00000009654	E108_E112	0.663368	0.000186616
ENSMMUG00000013327	E93_E112	0.100955	0.00560004		ENSMMUG00000005596	E123_E130	-0.47902	0.0408282		ENSMMUG00000029422	E93_E112	0	4.36093e-05		ENSMMUG00000018999	E93_E112	0.136585	0.0143985		ENSMMUG00000012992	E93_E112	1.46038	0.0129513		ENSMMUG00000009934	E108_E112	-2.17327	0.0245711
ENSMMUG00000013440	E93_E112	0.563672	0.0273403		ENSMMUG00000005605	E123_E130	-0.338198	0.000413194		ENSMMUG00000029447	E93_E112	0.489251	3.17524e-14		ENSMMUG00000019185	E93_E112	0.0661422	5.06467e-09		ENSMMUG00000013116	E93_E112	0.403306	0.0309832		ENSMMUG00000010117	E108_E112	-1.33041	0.000761318
ENSMMUG00000013563	E93_E112	0.748123	0.0372834		ENSMMUG00000005659	E123_E130	0.58865	0.0243493		ENSMMUG00000029506	E93_E112	0.0418522	3.17524e-14		ENSMMUG00000019228	E93_E112	0.156141	5.44953e-10		ENSMMUG00000013169	E93_E112	1.03726	0.0271178		ENSMMUG00000010410	E108_E112	0.466536	0.0079304
ENSMMUG00000013624	E93_E112	-0.0750836	5.44953e-10		ENSMMUG00000005699	E123_E130	-0.958245	0.0168077		ENSMMUG00000029532	E93_E112	0.35954	0.0095183		ENSMMUG00000019380	E93_E112	0.293208	0.0155185		ENSMMUG00000013196	E93_E112	0.624147	0.0194948		ENSMMUG00000010423	E108_E112	-1.02375	0.0149126
ENSMMUG00000013673	E93_E112	0.600423	0.000448604		ENSMMUG00000005922	E123_E130	0.304192	0.000163607		ENSMMUG00000029587	E93_E112	0.699484	0.00830745		ENSMMUG00000019576	E93_E112	1.24876	0.0429067		ENSMMUG00000013273	E93_E112	0.864096	0.0113184		ENSMMUG00000010560	E108_E112	0.905699	0.000836908
ENSMMUG00000013736	E93_E112	1.36547	0.0260076		ENSMMUG00000006022	E123_E130	-0.275454	0.047352		ENSMMUG00000029773	E93_E112	0.700234	0.0336473		ENSMMUG00000019599	E93_E112	1.46036	4.59085e-07		ENSMMUG00000013526	E93_E112	0.191601	0.00125107		ENSMMUG00000010781	E108_E112	-1.02281	0.00111536
ENSMMUG00000013773	E93_E112	-0.0401932	5.44953e-10		ENSMMUG00000006034	E123_E130	-0.127249	9.37028e-14		ENSMMUG00000029914	E93_E112	0.473508	0.00172577		ENSMMUG00000019612	E93_E112	0.100907	0.0421305		ENSMMUG00000013634	E93_E112	1.14589	0.0266113		ENSMMUG00000010843	E108_E112	-0.901947	0.000838191
ENSMMUG00000013825	E93_E112	0.804432	0.0422013		ENSMMUG00000006186	E123_E130	1.13052	0.00155694		ENSMMUG00000030001	E93_E112	0.247019	3.17524e-14		ENSMMUG00000019757	E93_E112	0.0789387	3.18251e-05		ENSMMUG00000013789	E93_E112	1.28336	0.02454		ENSMMUG00000010862	E108_E112	-1.21425	0.00868927
ENSMMUG00000013834	E93_E112	0.617422	0.0300922		ENSMMUG00000006296	E123_E130	1.14936	0.00983872		ENSMMUG00000030055	E93_E112	0.293261	0.00508163		ENSMMUG00000019973	E93_E112	0.278836	0.000580072		ENSMMUG00000013922	E93_E112	0.284956	0.0430698		ENSMMUG00000011075	E108_E112	1.20832	0.0205596
ENSMMUG00000014207	E93_E112	0.789088	0.0351445		ENSMMUG00000006404	E123_E130	-0.821931	0.0359119		ENSMMUG00000030059	E93_E112	0.0439744	3.17524e-14		ENSMMUG00000020108	E93_E112	-0.529292	0.0188237		ENSMMUG00000014065	E93_E112	0.171333	0.00273912		ENSMMUG00000011158	E108_E112	0.594457	0.0445623
ENSMMUG00000014562	E93_E112	-0.974071	0.00352285		ENSMMUG00000006543	E123_E130	-0.114816	0.0496615		ENSMMUG00000030093	E93_E112	0.385863	0.0358599		ENSMMUG00000020243	E93_E112	0	0.047419		ENSMMUG00000014111	E93_E112	0.12754	0.0222514		ENSMMUG00000011184	E108_E112	0.681486	0.0125799
ENSMMUG00000014628	E93_E112	-0.129704	0.0344326		ENSMMUG00000006602	E123_E130	-0.756488	0.00378804		ENSMMUG00000030138	E93_E112	0	1.24305e-06		ENSMMUG00000020306	E93_E112	0.0222556	5.44953e-10		ENSMMUG00000014251	E93_E112	-0.501569	0.0476541		ENSMMUG00000011216	E108_E112	-0.800737	0.0457701
ENSMMUG00000014652	E93_E112	0.394888	0.0342811		ENSMMUG00000006630	E123_E130	-0.145518	9.37028e-14		ENSMMUG00000030242	E93_E112	0.528856	3.17524e-14		ENSMMUG00000020579	E93_E112	0.126293	5.44953e-10		ENSMMUG00000014446	E93_E112	-1.11186	0.0208837		ENSMMUG00000011226	E108_E112	0.770149	0.00250165
ENSMMUG00000014674	E93_E112	0.526679	0.00813567		ENSMMUG00000006756	E123_E130	-0.307821	0.00220219		ENSMMUG00000030532	E93_E112	-1.10485	0.0420703		ENSMMUG00000020609	E93_E112	0.155841	6.68419e-06		ENSMMUG00000014489	E93_E112	-0.376366	0.0427762		ENSMMUG00000011636	E108_E112	1.28471	0.00235247
ENSMMUG00000014766	E93_E112	0.698222	0.000903605		ENSMMUG00000006841	E123_E130	0.490999	0.0356435		ENSMMUG00000030661	E93_E112	0	0.00366036		ENSMMUG00000020794	E93_E112	0.0816094	0.00326055		ENSMMUG00000014652	E93_E112	0.94104	0.000693667		ENSMMUG00000011967	E108_E112	1.03781	0.0100574
ENSMMUG00000014770	E93_E112	0.687338	0.0388814		ENSMMUG00000006854	E123_E130	0.1589	0.0126897		ENSMMUG00000030711	E93_E112	0.403783	3.17524e-14		ENSMMUG00000020820	E93_E112	1.35302	0.0405584		ENSMMUG00000014751	E93_E112	0.391737	0.036442		ENSMMUG00000012132	E108_E112	1.09383	0.0307687
ENSMMUG00000014876	E93_E112	0.746105	0.0462069		ENSMMUG00000006908	E123_E130	0.533017	0.00717955		ENSMMUG00000030858	E93_E112	0.637558	0.0306446		ENSMMUG00000020863	E93_E112	0	0.0406289		ENSMMUG00000014758	E93_E112	0.259199	0.00361793		ENSMMUG00000012354	E108_E112	-0.969724	0.0287536
ENSMMUG00000014987	E93_E112	1.01371	0.0470067		ENSMMUG00000007071	E123_E130	-0.251768	0.0419968		ENSMMUG00000030869	E93_E112	0.288527	0.00141298		ENSMMUG00000020872	E93_E112	0.0480637	5.44953e-10		ENSMMUG00000014956	E93_E112	4.25447	0.000391543		ENSMMUG00000012395	E108_E112	1.25842	0.00700377
ENSMMUG00000015023	E93_E112	1.04447	0.0225458		ENSMMUG00000007263	E123_E130	-1.44809	0.0186126		ENSMMUG00000031213	E93_E112	0.853941	0.00139861		ENSMMUG00000021479	E93_E112	0	0.000256022		ENSMMUG00000014958	E93_E112	4.17187	0.000265524		ENSMMUG00000012511	E108_E112	-0.848074	0.0477839
ENSMMUG00000015180	E93_E112	-0.573087	0.0494026		ENSMMUG00000007316	E123_E130	-1.12036	0.000227622		ENSMMUG00000031229	E93_E112	0.412245	3.17524e-14		ENSMMUG00000021494	E93_E112	1.43731	0.0480834		ENSMMUG00000014965	E93_E112	0.159971	0		ENSMMUG00000012899	E108_E112	-1.39121	0.0275521
ENSMMUG00000015288	E93_E112	0.964916	0.0291687		ENSMMUG00000007340	E123_E130	-0.415576	0.00407384		ENSMMUG00000031420	E93_E112	0.140196	3.17524e-14		ENSMMUG00000021658	E93_E112	0.311907	0.0240451		ENSMMUG00000015018	E93_E112	1.36789	0.00646901		ENSMMUG00000013048	E108_E112	1.36929	0.0313676
ENSMMUG00000015600	E93_E112	0.720732	0.0335873		ENSMMUG00000007389	E123_E130	-0.378579	0.0109677		ENSMMUG00000031472	E93_E112	0.179666	0.00879363		ENSMMUG00000021897	E93_E112	0.0289932	0.0422396		ENSMMUG00000015023	E93_E112	-0.856187	0.0485479		ENSMMUG00000013053	E108_E112	-1.47108	0.0301525
ENSMMUG00000015631	E93_E112	1.22044	0.0183334		ENSMMUG00000007405	E123_E130	-0.701782	0.0271317		ENSMMUG00000031474	E93_E112	0.138965	0.00863058		ENSMMUG00000022053	E93_E112	0.297021	0.00259156		ENSMMUG00000015041	E93_E112	-0.650982	0.00817103		ENSMMUG00000013233	E108_E112	1.48532	0.0359618
ENSMMUG00000015639	E93_E112	2.24439	0.0186384		ENSMMUG00000007547	E123_E130	-0.0877747	1.87127e-10		ENSMMUG00000031521	E93_E112	0.140861	3.17524e-14		ENSMMUG00000022408	E93_E112	0.501577	0.0212021		ENSMMUG00000015073	E93_E112	-0.7266	0.00948312		ENSMMUG00000013343	E108_E112	0.488659	0.0129338
ENSMMUG00000015858	E93_E112	-0.18433	0.0254937		ENSMMUG00000007556	E123_E130	0.656991	0.0105226		ENSMMUG00000031631	E93_E112	0.0719305	3.17524e-14		ENSMMUG00000022418	E93_E112	0.786746	0.000421298		ENSMMUG00000015298	E93_E112	1.63148	0.000334482		ENSMMUG00000013482	E108_E112	-0.964368	0.0424856
ENSMMUG00000015860	E93_E112	1.05345	0.00627221		ENSMMUG00000007688	E123_E130	0.335724	0.0256938		ENSMMUG00000031816	E93_E112	0.0773646	3.17524e-14		ENSMMUG00000022437	E93_E112	0.292818	1.67041e-06		ENSMMUG00000015395	E93_E112	-0.630825	0.0405531		ENSMMUG00000013489	E108_E112	-1.75189	0.0216325
ENSMMUG00000015887	E93_E112	0.367386	0.0166231		ENSMMUG00000007810	E123_E130	-1.028	0.0179869		ENSMMUG00000031984	E93_E112	0.270722	9.97311e-10		ENSMMUG00000022722	E93_E112	0.114034	0.000206685		ENSMMUG00000015433	E93_E112	0.831415	0.0182516		ENSMMUG00000013651	E108_E112	0.660191	0.04726
ENSMMUG00000016179	E93_E112	-0.075538	5.44953e-10		ENSMMUG00000007828	E123_E130	0.682109	0.0424823		ENSMMUG00000031995	E93_E112	0.346882	3.17524e-14		ENSMMUG00000023487	E93_E112	0.196307	0.000289486		ENSMMUG00000015530	E93_E112	0.821194	0.0242914		ENSMMUG00000013656	E108_E112	1.05935	0.0135484
ENSMMUG00000016249	E93_E112	-0.230311	0.0107503		ENSMMUG00000008021	E123_E130	-0.347287	9.37028e-14		ENSMMUG00000032094	E93_E112	0.687114	6.27523e-10		ENSMMUG00000023499	E93_E112	0.0473683	5.44953e-10		ENSMMUG00000015544	E93_E112	-0.521484	0.033944		ENSMMUG00000013726	E108_E112	0.771954	0.0140777
ENSMMUG00000016298	E93_E112	0.923949	0.0211426		ENSMMUG00000008043	E123_E130	0.465103	0.0014379		ENSMMUG00000032193	E93_E112	0.616416	0.0265522		ENSMMUG00000023800	E93_E112	0	0.000191247		ENSMMUG00000015809	E93_E112	1.41277	0.000985916		ENSMMUG00000013852	E108_E112	-0.827064	0.00275181
ENSMMUG00000016409	E93_E112	1.12572	0.0453747		ENSMMUG00000008123	E123_E130	-0.520427	0.011628		ENSMMUG00000032222	E93_E112	1.07169	0.0235972		ENSMMUG00000024121	E93_E112	0.544296	0.000474216		ENSMMUG00000015996	E93_E112	-0.776015	0.0197235		ENSMMUG00000013882	E108_E112	-1.14377	0.00110953
ENSMMUG00000016494	E93_E112	0.667415	0.0492449		ENSMMUG00000008210	E123_E130	1.04557	0.0233504		ENSMMUG00000032494	E93_E112	0.514953	3.17524e-14		ENSMMUG00000024679	E93_E112	0.800729	0.015586		ENSMMUG00000016073	E93_E112	0.632596	0.00955748		ENSMMUG00000014031	E108_E112	0.276954	5.16254e-14
ENSMMUG00000016512	E93_E112	0.959133	0.0217436		ENSMMUG00000008251	E123_E130	-0.884801	0.0146139		ENSMMUG00000032544	E93_E112	1.07081	0.00984767		ENSMMUG00000025071	E93_E112	0.919086	0.00260321		ENSMMUG00000016270	E93_E112	-0.619259	0.0481116		ENSMMUG00000014155	E108_E112	-0.943241	0.0368612
ENSMMUG00000016540	E93_E112	1.22766	0.0472324		ENSMMUG00000008403	E123_E130	-1.33554	0.022995		ENSMMUG00000032556	E93_E112	0.329488	0.0261013		ENSMMUG00000025346	E93_E112	0	0.0139986		ENSMMUG00000016319	E93_E112	1.53855	0.00470952		ENSMMUG00000014297	E108_E112	0.194048	0.00509616
ENSMMUG00000016542	E93_E112	1.05825	0.0348057		ENSMMUG00000008464	E123_E130	0.0613895	0.0431437		ENSMMUG00000032623	E93_E112	0.567181	3.17524e-14		ENSMMUG00000025681	E93_E112	0	0.00535949		ENSMMUG00000016340	E93_E112	0.0727252	0		ENSMMUG00000014358	E108_E112	0.388691	0.0328561
ENSMMUG00000016784	E93_E112	-0.260048	0.011903		ENSMMUG00000008469	E123_E130	0.11954	0.0296329		ENSMMUG00000032838	E93_E112	1.34449	0.0302684		ENSMMUG00000025799	E93_E112	0.919086	5.44953e-10		ENSMMUG00000016598	E93_E112	-0.634247	0.00340279		ENSMMUG00000014399	E108_E112	0.187921	0.007571
ENSMMUG00000016861	E93_E112	-0.0529499	5.44953e-10		ENSMMUG00000008532	E123_E130	0.438879	0.0471169		ENSMMUG00000033290	E93_E112	0.886785	3.17524e-14		ENSMMUG00000026577	E93_E112	-0.861693	0.0148538		ENSMMUG00000016620	E93_E112	-0.813494	0.0240917		ENSMMUG00000014539	E108_E112	0.68578	0.0130831
ENSMMUG00000016871	E93_E112	-0.0490012	0.000306113		ENSMMUG00000008680	E123_E130	0.151587	0.0167854		ENSMMUG00000033311	E93_E112	0.952994	3.17524e-14		ENSMMUG00000026954	E93_E112	1.16223	0.0440629		ENSMMUG00000016688	E93_E112	0.154667	0		ENSMMUG00000014629	E108_E112	1.16865	0.0444471
ENSMMUG00000016932	E93_E112	-0.0450791	0.00588545		ENSMMUG00000008765	E123_E130	1.83449	0.0271803		ENSMMUG00000033488	E93_E112	1.03975	3.17524e-14		ENSMMUG00000026995	E93_E112	0	0.0139986		ENSMMUG00000016728	E93_E112	-0.271991	0.00449791		ENSMMUG00000014730	E108_E112	-0.813762	0.0347843
ENSMMUG00000017042	E93_E112	1.83569	0.0217262		ENSMMUG00000008904	E123_E130	-0.285872	0.0380932		ENSMMUG00000033584	E93_E112	-1.4686	0.0265834		ENSMMUG00000027266	E93_E112	0	0.0253356		ENSMMUG00000016731	E93_E112	-0.166218	0.0257946		ENSMMUG00000014756	E108_E112	-1.07947	0.0159493
ENSMMUG00000017294	E93_E112	0.557136	0.0124037		ENSMMUG00000008966	E123_E130	1.16817	0.030837		ENSMMUG00000033646	E93_E112	0.977403	0.00261754		ENSMMUG00000027268	E93_E112	0.994943	5.44953e-10		ENSMMUG00000016783	E93_E112	2.98065	0.00158475		ENSMMUG00000014873	E108_E112	0.833833	0.0454684
ENSMMUG00000017418	E93_E112	-0.171644	5.44953e-10		ENSMMUG00000009103	E123_E130	-0.255751	9.37028e-14		ENSMMUG00000033948	E93_E112	1.06909	0.0097165		ENSMMUG00000027281	E93_E112	0.987513	0.000477798		ENSMMUG00000016784	E93_E112	1.69756	0.000729149		ENSMMUG00000014886	E108_E112	1.24938	0.048328
ENSMMUG00000017425	E93_E112	1.51594	0.0431915		ENSMMUG00000009115	E123_E130	-0.0321419	9.37028e-14		ENSMMUG00000034009	E93_E112	0.707987	3.17524e-14		ENSMMUG00000027317	E93_E112	0.36808	5.44953e-10		ENSMMUG00000017038	E93_E112	-0.496288	0.0148034		ENSMMUG00000015101	E108_E112	1.09911	0.00140739
ENSMMUG00000017559	E93_E112	-0.0520666	0.000727414		ENSMMUG00000009210	E123_E130	-0.127249	9.37028e-14		ENSMMUG00000034634	E93_E112	0.730196	3.17524e-14		ENSMMUG00000027405	E93_E112	0.888417	0.000417145		ENSMMUG00000017100	E93_E112	2.14727	0.00350445		ENSMMUG00000015232	E108_E112	-0.12987	3.57363e-08
ENSMMUG00000017730	E93_E112	0.806261	0.022987		ENSMMUG00000009316	E123_E130	-0.0256867	9.37028e-14		ENSMMUG00000035177	E93_E112	0	0.000617945		ENSMMUG00000027532	E93_E112	0.523346	0.00469249		ENSMMUG00000017135	E93_E112	0.243327	0.0411648		ENSMMUG00000015238	E108_E112	-0.907651	0.010618
ENSMMUG00000017887	E93_E112	0.865839	0.0106372		ENSMMUG00000009370	E123_E130	-0.0686978	2.18559e-10		ENSMMUG00000035449	E93_E112	1.13902	0.00567009		ENSMMUG00000027649	E93_E112	0	0.00535949		ENSMMUG00000017145	E93_E112	-0.624764	0.0289151		ENSMMUG00000015255	E108_E112	-1.21123	0.027721
ENSMMUG00000017978	E93_E112	0.997663	0.0170873		ENSMMUG00000009395	E123_E130	0.12866	0.000751426		ENSMMUG00000035721	E93_E112	0.937411	3.17524e-14		ENSMMUG00000027851	E93_E112	0	0.0013867		ENSMMUG00000017147	E93_E112	0.710634	0.0430725		ENSMMUG00000015339	E108_E112	0.603306	0.0339462
ENSMMUG00000018038	E93_E112	0.768415	0.018023		ENSMMUG00000009415	E123_E130	-0.0379947	9.37028e-14		ENSMMUG00000036309	E93_E112	1.21931	3.17524e-14		ENSMMUG00000027861	E93_E112	0.904506	5.44953e-10		ENSMMUG00000017153	E93_E112	0.785545	0.026317		ENSMMUG00000015365	E108_E112	0.091835	0.0177388
ENSMMUG00000018178	E93_E112	-1.24842	0.0298588		ENSMMUG00000009551	E123_E130	-0.477853	0.00156758		ENSMMUG00000036578	E93_E112	0.384083	3.17524e-14		ENSMMUG00000027882	E93_E112	0.36808	5.44953e-10		ENSMMUG00000017230	E93_E112	2.74385	0.0441026		ENSMMUG00000015452	E108_E112	-0.645049	0.0227513
ENSMMUG00000018232	E93_E112	0.754581	0.0263337		ENSMMUG00000009607	E123_E130	-0.968108	0.0245413		ENSMMUG00000036740	E93_E112	0.841493	0.00234366		ENSMMUG00000028111	E93_E112	0.531527	5.44953e-10		ENSMMUG00000017280	E93_E112	1.64691	0.0271152		ENSMMUG00000015651	E108_E112	1.20191	0.0308007
ENSMMUG00000018470	E93_E112	0.539448	0.042285		ENSMMUG00000009608	E123_E130	-0.191016	0.030792		ENSMMUG00000036822	E93_E112	-1.67465	0.0457652		ENSMMUG00000028126	E93_E112	0.420124	5.44953e-10		ENSMMUG00000017330	E93_E112	0.128388	0.00378943		ENSMMUG00000015712	E108_E112	0.502493	0.0156912
ENSMMUG00000018586	E93_E112	0.110673	5.13262e-05		ENSMMUG00000009614	E123_E130	0.901611	0.041492		ENSMMUG00000000040	E112_E123	1.76937	0.0253039		ENSMMUG00000028314	E93_E112	0	0.00535949		ENSMMUG00000017473	E93_E112	0.213616	0.00618795		ENSMMUG00000015777	E108_E112	-1.09549	0.0190902
ENSMMUG00000018619	E93_E112	0.746732	0.0328094		ENSMMUG00000009641	E123_E130	-0.715548	9.37028e-14		ENSMMUG00000000091	E112_E123	-0.954899	0.0427315		ENSMMUG00000028433	E93_E112	0.914695	0.0144737		ENSMMUG00000017550	E93_E112	-0.66816	0.0201916		ENSMMUG00000016106	E108_E112	0.765854	0.0193461
ENSMMUG00000018696	E93_E112	-0.206899	0.0223598		ENSMMUG00000009643	E123_E130	-0.273008	9.37028e-14		ENSMMUG00000000299	E112_E123	-0.40797	0.00889342		ENSMMUG00000028436	E93_E112	0.553159	3.82127e-05		ENSMMUG00000017595	E93_E112	2.63074	0.0125918		ENSMMUG00000016116	E108_E112	1.88035	0.0217501
ENSMMUG00000018715	E93_E112	-0.477052	2.38129e-07		ENSMMUG00000009654	E123_E130	0.145754	0.027169		ENSMMUG00000000416	E112_E123	-1.50089	0.000211906		ENSMMUG00000028487	E93_E112	1.26417	3.38346e-05		ENSMMUG00000017600	E93_E112	2.78046	0.0242764		ENSMMUG00000016273	E108_E112	0.95135	0.0484009
ENSMMUG00000018746	E93_E112	0.863273	0.0325991		ENSMMUG00000009713	E123_E130	-0.284006	0.0115058		ENSMMUG00000000555	E112_E123	0.142373	0.000149369		ENSMMUG00000028710	E93_E112	0.234657	8.20672e-06		ENSMMUG00000017672	E93_E112	0.0800544	0.0170343		ENSMMUG00000016340	E108_E112	0.0735414	0.0058687
ENSMMUG00000018788	E93_E112	1.21613	0.0480043		ENSMMUG00000009742	E123_E130	0.602805	0.0396205		ENSMMUG00000000596	E112_E123	0.756124	0.0368621		ENSMMUG00000028852	E93_E112	0.789544	0.0451091		ENSMMUG00000017726	E93_E112	-0.410628	0.0200236		ENSMMUG00000016511	E108_E112	-0.721113	0.00341725
ENSMMUG00000018863	E93_E112	-1.02433	0.0394259		ENSMMUG00000009952	E123_E130	-0.245384	0.0193459		ENSMMUG00000000598	E112_E123	-0.575531	0.0143239		ENSMMUG00000028993	E93_E112	0.0254612	5.44953e-10		ENSMMUG00000017796	E93_E112	1.31912	0.0236633		ENSMMUG00000016543	E108_E112	-1.20036	0.00196324
ENSMMUG00000018947	E93_E112	0.873457	0.0283758		ENSMMUG00000010087	E123_E130	-0.0461601	9.37028e-14		ENSMMUG00000000720	E112_E123	-1.17443	0.00287433		ENSMMUG00000029015	E93_E112	0.300275	0.00393016		ENSMMUG00000017859	E93_E112	0.0694782	2.95155e-07		ENSMMUG00000016565	E108_E112	0.779363	0.00320545
ENSMMUG00000019130	E93_E112	0.862454	0.0302066		ENSMMUG00000010121	E123_E130	-0.724269	0.0409725		ENSMMUG00000001094	E112_E123	0.0422813	2.53819e-07		ENSMMUG00000029034	E93_E112	0.41363	0.0258473		ENSMMUG00000017957	E93_E112	0.727963	0.0400505		ENSMMUG00000016569	E108_E112	1.44162	0.00887136
ENSMMUG00000019311	E93_E112	-0.210828	5.44953e-10		ENSMMUG00000010166	E123_E130	-1.17352	0.00207326		ENSMMUG00000001239	E112_E123	1.5085	0.0304215		ENSMMUG00000029144	E93_E112	0.191674	0.00373846		ENSMMUG00000018081	E93_E112	0.901715	0.0230814		ENSMMUG00000016638	E108_E112	-1.27609	0.0439076
ENSMMUG00000019522	E93_E112	-0.915138	0.00363261		ENSMMUG00000010189	E123_E130	1.3789	0.00226101		ENSMMUG00000001410	E112_E123	-0.113959	3.17524e-14		ENSMMUG00000029339	E93_E112	0.183703	5.44953e-10		ENSMMUG00000018166	E93_E112	0.931471	1.08894e-05		ENSMMUG00000016688	E108_E112	0.199117	0.0169261
ENSMMUG00000019540	E93_E112	0.568609	0.0133028		ENSMMUG00000010309	E123_E130	-0.642829	0.00464976		ENSMMUG00000001483	E112_E123	-1.16379	0.0360717		ENSMMUG00000029387	E93_E112	0.0323181	5.44953e-10		ENSMMUG00000018205	E93_E112	0.054247	0		ENSMMUG00000016734	E108_E112	-0.759816	0.0297585
ENSMMUG00000019572	E93_E112	0.714523	0.0274961		ENSMMUG00000010455	E123_E130	-0.958997	0.00189587		ENSMMUG00000001714	E112_E123	1.05605	0.0194786		ENSMMUG00000029437	E93_E112	0.191382	5.44953e-10		ENSMMUG00000018267	E93_E112	3.49584	3.03714e-08		ENSMMUG00000016783	E108_E112	0.846167	0.00261351
ENSMMUG00000019621	E93_E112	0.826788	0.0484715		ENSMMUG00000010541	E123_E130	-0.0645101	9.37028e-14		ENSMMUG00000001844	E112_E123	2.5733	0.0436475		ENSMMUG00000029564	E93_E112	0.10332	5.44953e-10		ENSMMUG00000018268	E93_E112	1.26741	1.32357e-06		ENSMMUG00000016861	E108_E112	0.0326011	5.16254e-14
ENSMMUG00000019688	E93_E112	1.03868	0.0390264		ENSMMUG00000010693	E123_E130	-0.195937	9.37028e-14		ENSMMUG00000001882	E112_E123	-0.0646495	3.17524e-14		ENSMMUG00000029654	E93_E112	0	0.0233397		ENSMMUG00000018517	E93_E112	1.91627	0.0164855		ENSMMUG00000016884	E108_E112	1.274	0.000176487
ENSMMUG00000019765	E93_E112	-2.43236	0.0127868		ENSMMUG00000010754	E123_E130	0.025312	0.000865571		ENSMMUG00000002025	E112_E123	0.917682	0.00497181		ENSMMUG00000029741	E93_E112	0	0.00375062		ENSMMUG00000018518	E93_E112	0.299397	0.0110687		ENSMMUG00000016889	E108_E112	1.18297	0.0488289
ENSMMUG00000019769	E93_E112	1.11575	0.0413988		ENSMMUG00000010818	E123_E130	-0.0328429	0.000315036		ENSMMUG00000002155	E112_E123	0.347597	0.0149597		ENSMMUG00000029854	E93_E112	0.349288	5.44953e-10		ENSMMUG00000018570	E93_E112	0.172622	0.0123212		ENSMMUG00000017002	E108_E112	0.63636	0.029887
ENSMMUG00000019863	E93_E112	1.03794	0.028504		ENSMMUG00000010938	E123_E130	1.03058	1.55021e-05		ENSMMUG00000002190	E112_E123	-0.274485	3.17524e-14		ENSMMUG00000029856	E93_E112	0.075431	5.44953e-10		ENSMMUG00000018684	E93_E112	1.20457	0.00256534		ENSMMUG00000017179	E108_E112	1.09126	0.0141703
ENSMMUG00000019981	E93_E112	-0.630302	0.00474782		ENSMMUG00000010993	E123_E130	0.362455	0.0254819		ENSMMUG00000002434	E112_E123	1.02109	0.00490167		ENSMMUG00000029956	E93_E112	0.362811	0.00920397		ENSMMUG00000018751	E93_E112	0.120356	0		ENSMMUG00000017208	E108_E112	1.33362	0.00730062
ENSMMUG00000020180	E93_E112	0.821373	0.0324175		ENSMMUG00000010999	E123_E130	-0.280193	0.042416		ENSMMUG00000002690	E112_E123	-1.26963	1.42001e-05		ENSMMUG00000030036	E93_E112	0.167567	5.44953e-10		ENSMMUG00000018769	E93_E112	0.0847899	0		ENSMMUG00000017258	E108_E112	0.32734	0.0190869
ENSMMUG00000020269	E93_E112	1.26238	0.0217333		ENSMMUG00000011007	E123_E130	-1.9063	0.0396807		ENSMMUG00000002783	E112_E123	-0.0571263	3.17524e-14		ENSMMUG00000030063	E93_E112	0.0759308	5.44953e-10		ENSMMUG00000018836	E93_E112	0.489089	0.00737699		ENSMMUG00000017512	E108_E112	0.17922	5.16254e-14
ENSMMUG00000020289	E93_E112	0.760105	0.0304733		ENSMMUG00000011111	E123_E130	-2.50335	0.00132907		ENSMMUG00000003028	E112_E123	-0.0827933	0.030714		ENSMMUG00000030071	E93_E112	0	0.000451956		ENSMMUG00000018946	E93_E112	-0.567706	0.0344825		ENSMMUG00000017521	E108_E112	0.683609	0.0263705
ENSMMUG00000020304	E93_E112	-0.181645	5.44953e-10		ENSMMUG00000011154	E123_E130	-1.34558	0.00097169		ENSMMUG00000003172	E112_E123	-0.226742	0.0387928		ENSMMUG00000030092	E93_E112	0.11551	0.0437929		ENSMMUG00000019030	E93_E112	1.1721	0.0416265		ENSMMUG00000017858	E108_E112	-0.872925	0.0272934
ENSMMUG00000020325	E93_E112	-0.089277	0.000835193		ENSMMUG00000011166	E123_E130	-0.666315	0.0302355		ENSMMUG00000003461	E112_E123	-0.353097	3.17524e-14		ENSMMUG00000030129	E93_E112	0.214728	5.44953e-10		ENSMMUG00000019313	E93_E112	-0.413509	0.0405975		ENSMMUG00000017881	E108_E112	-1.12084	0.0114822
ENSMMUG00000020563	E93_E112	0.842318	0.0379244		ENSMMUG00000011169	E123_E130	0.693678	0.0473593		ENSMMUG00000003662	E112_E123	-0.482428	0.019263		ENSMMUG00000030230	E93_E112	0.110283	1.5844e-05		ENSMMUG00000019409	E93_E112	0.101952	0		ENSMMUG00000017984	E108_E112	-0.470207	0.0377541
ENSMMUG00000020658	E93_E112	0.597531	0.0494256		ENSMMUG00000011220	E123_E130	0.0267409	0.00320804		ENSMMUG00000003750	E112_E123	1.39855	0.0169034		ENSMMUG00000030239	E93_E112	0.295102	0.0257216		ENSMMUG00000019599	E93_E112	1.9359	1.85256e-06		ENSMMUG00000018023	E108_E112	0.836578	0.0472322
ENSMMUG00000020693	E93_E112	0.780478	0.0291886		ENSMMUG00000011276	E123_E130	0.32924	0.0354704		ENSMMUG00000003810	E112_E123	0	0.00402903		ENSMMUG00000030362	E93_E112	0.412511	2.86297e-05		ENSMMUG00000019677	E93_E112	0.30503	1.03321e-05		ENSMMUG00000018127	E108_E112	0.0495236	5.16254e-14
ENSMMUG00000020793	E93_E112	0.84952	0.00802194		ENSMMUG00000011330	E123_E130	-0.322226	0.0385716		ENSMMUG00000004055	E112_E123	2.05337	0.0295383		ENSMMUG00000030438	E93_E112	0.273877	5.44953e-10		ENSMMUG00000019877	E93_E112	0.662739	0.0399269		ENSMMUG00000018154	E108_E112	0.900346	0.0410894
ENSMMUG00000020836	E93_E112	-0.947336	0.0162612		ENSMMUG00000011370	E123_E130	-0.715806	0.030914		ENSMMUG00000004490	E112_E123	1.55989	0.0493737		ENSMMUG00000030459	E93_E112	0.214728	1.94893e-05		ENSMMUG00000020173	E93_E112	0.279668	0.00309077		ENSMMUG00000018162	E108_E112	0.971718	0.038365
ENSMMUG00000020924	E93_E112	0.594425	0.00191817		ENSMMUG00000011453	E123_E130	-1.55366	0.000323713		ENSMMUG00000004944	E112_E123	1.01041	0.0100498		ENSMMUG00000030472	E93_E112	0.533613	5.44953e-10		ENSMMUG00000020239	E93_E112	0.751125	0.00237364		ENSMMUG00000018267	E108_E112	0.811148	3.29801e-05
ENSMMUG00000020927	E93_E112	0.460552	0.0491172		ENSMMUG00000011536	E123_E130	0.487943	0.00519754		ENSMMUG00000005021	E112_E123	-0.14588	3.17524e-14		ENSMMUG00000030486	E93_E112	0.247338	0.00978121		ENSMMUG00000020332	E93_E112	1.25925	2.842e-06		ENSMMUG00000018392	E108_E112	0.0614943	5.16254e-14
ENSMMUG00000021028	E93_E112	0.579944	0.030268		ENSMMUG00000011555	E123_E130	-1.34823	0.0490669		ENSMMUG00000005177	E112_E123	1.29002	0.0151685		ENSMMUG00000030487	E93_E112	0.831928	0.00298595		ENSMMUG00000020534	E93_E112	1.33834	0.0431522		ENSMMUG00000018533	E108_E112	1.00061	0.0395986
ENSMMUG00000021230	E93_E112	-1.5497	0.0469132		ENSMMUG00000011557	E123_E130	0.452862	0.00201323		ENSMMUG00000005367	E112_E123	-0.0616663	0.0296489		ENSMMUG00000030660	E93_E112	0.693329	0.00204905		ENSMMUG00000020695	E93_E112	1.48	0.0482061		ENSMMUG00000018614	E108_E112	3.42983	0.0174352
ENSMMUG00000021606	E93_E112	1.38138	0.014252		ENSMMUG00000011604	E123_E130	0.274025	0.0450213		ENSMMUG00000005387	E112_E123	-0.515963	0.0079419		ENSMMUG00000030664	E93_E112	0.459754	5.44953e-10		ENSMMUG00000020717	E93_E112	0.872876	0.0132992		ENSMMUG00000018662	E108_E112	0.37631	0.0460361
ENSMMUG00000021853	E93_E112	0.545773	0.029892		ENSMMUG00000011622	E123_E130	-0.215005	0.00955895		ENSMMUG00000005545	E112_E123	-0.543152	0.0119927		ENSMMUG00000030866	E93_E112	0	0.00154596		ENSMMUG00000021105	E93_E112	0.662803	0		ENSMMUG00000018665	E108_E112	0.0507099	0.0473174
ENSMMUG00000022091	E93_E112	0.772184	0.0052867		ENSMMUG00000011624	E123_E130	-0.963762	0.0250902		ENSMMUG00000005670	E112_E123	0.866831	0.00356343		ENSMMUG00000031134	E93_E112	0.980198	0.000832219		ENSMMUG00000021169	E93_E112	1.32103	0.0165565		ENSMMUG00000018717	E108_E112	-1.22197	0.00497216
ENSMMUG00000022094	E93_E112	0.983153	0.024399		ENSMMUG00000011725	E123_E130	-0.706257	0.024328		ENSMMUG00000005750	E112_E123	0.0991521	2.13419e-07		ENSMMUG00000031281	E93_E112	0.223104	0.0181057		ENSMMUG00000021218	E93_E112	1.75425	0.0186029		ENSMMUG00000018810	E108_E112	-2.64805	0.045756
ENSMMUG00000022344	E93_E112	1.07223	0.00963294		ENSMMUG00000011843	E123_E130	-0.0719469	9.37028e-14		ENSMMUG00000005923	E112_E123	1.12607	0.0287199		ENSMMUG00000031315	E93_E112	0.241988	5.44953e-10		ENSMMUG00000021401	E93_E112	-0.60545	0.00362551		ENSMMUG00000018876	E108_E112	1.21011	0.0120149
ENSMMUG00000022421	E93_E112	-0.440295	0.0161844		ENSMMUG00000011911	E123_E130	-0.444076	0.00098244		ENSMMUG00000006080	E112_E123	1.30437	0.0433833		ENSMMUG00000031375	E93_E112	0.211286	0.0133934		ENSMMUG00000021462	E93_E112	0.387626	0.0223869		ENSMMUG00000018919	E108_E112	1.3365	0.0164657
ENSMMUG00000022438	E93_E112	0.845022	0.0312269		ENSMMUG00000012123	E123_E130	-0.871841	0.0093459		ENSMMUG00000006088	E112_E123	2.03367	0.0333733		ENSMMUG00000031420	E93_E112	0.0827888	0.040448		ENSMMUG00000021591	E93_E112	0.256221	7.09116e-05		ENSMMUG00000018994	E108_E112	0.337124	0.0403825
ENSMMUG00000022451	E93_E112	0.957651	0.0248036		ENSMMUG00000012138	E123_E130	-0.328701	0.0114554		ENSMMUG00000006323	E112_E123	-3.75447	0.0368986		ENSMMUG00000031521	E93_E112	0.161842	5.44953e-10		ENSMMUG00000021622	E93_E112	-1.38766	0.00414875		ENSMMUG00000019084	E108_E112	1.94348	0.0498927
ENSMMUG00000022525	E93_E112	-0.601343	0.00328689		ENSMMUG00000012212	E123_E130	-0.509181	0.0283081		ENSMMUG00000006373	E112_E123	-0.398436	0.0216256		ENSMMUG00000031529	E93_E112	0.637917	0.00520884		ENSMMUG00000021771	E93_E112	-0.743761	0.00674064		ENSMMUG00000019145	E108_E112	0.910994	0.0165385
ENSMMUG00000022587	E93_E112	0.764801	0.0266854		ENSMMUG00000012249	E123_E130	0.313086	0.0371751		ENSMMUG00000006826	E112_E123	-0.663663	0.00179866		ENSMMUG00000031595	E93_E112	0.118866	0.0368059		ENSMMUG00000021842	E93_E112	2.40937	0.0201415		ENSMMUG00000019151	E108_E112	1.20297	0.00623134
ENSMMUG00000022645	E93_E112	1.01858	0.0203404		ENSMMUG00000012251	E123_E130	0.0330896	0.000856381		ENSMMUG00000006876	E112_E123	1.78546	0.017694		ENSMMUG00000031622	E93_E112	0.210772	0.0331611		ENSMMUG00000021863	E93_E112	0.831437	0.00883856		ENSMMUG00000019250	E108_E112	-1.26442	0.000549089
ENSMMUG00000022729	E93_E112	-0.09502	0.0182924		ENSMMUG00000012299	E123_E130	-0.991602	0.0325148		ENSMMUG00000007130	E112_E123	1.16967	0.00487068		ENSMMUG00000031719	E93_E112	0	0.00931278		ENSMMUG00000021913	E93_E112	0.635002	0.00510917		ENSMMUG00000019384	E108_E112	0.0129335	0.00413393
ENSMMUG00000022821	E93_E112	1.1145	0.021201		ENSMMUG00000012366	E123_E130	0.308658	0.000463854		ENSMMUG00000007425	E112_E123	-2.05362	4.86295e-08		ENSMMUG00000031774	E93_E112	0.181661	0.0296774		ENSMMUG00000021975	E93_E112	0.0702096	0		ENSMMUG00000019397	E108_E112	1.63186	0.021002
ENSMMUG00000022920	E93_E112	1.0329	0.0193979		ENSMMUG00000012367	E123_E130	-0.285872	3.3864e-11		ENSMMUG00000007501	E112_E123	-0.118036	0.0329668		ENSMMUG00000031921	E93_E112	0.194637	0.0179201		ENSMMUG00000022026	E93_E112	0.0550793	0.00429661		ENSMMUG00000019564	E108_E112	0.592484	0.0434492
ENSMMUG00000022990	E93_E112	0.575769	0.0485254		ENSMMUG00000012394	E123_E130	-0.744255	0.0282405		ENSMMUG00000007541	E112_E123	-0.102456	3.17524e-14		ENSMMUG00000032032	E93_E112	0.53049	0.0463047		ENSMMUG00000022369	E93_E112	-0.500061	0.0216331		ENSMMUG00000019649	E108_E112	0.632637	0.0460692
ENSMMUG00000023334	E93_E112	0.229823	0.0125191		ENSMMUG00000012419	E123_E130	-0.385478	0.0453057		ENSMMUG00000008066	E112_E123	-0.55053	0.0124079		ENSMMUG00000032044	E93_E112	0.130366	5.44953e-10		ENSMMUG00000022384	E93_E112	1.38861	0		ENSMMUG00000019656	E108_E112	-1.02232	0.0281052
ENSMMUG00000023399	E93_E112	0.861798	0.049309		ENSMMUG00000012424	E123_E130	-0.458916	0.00128544		ENSMMUG00000008087	E112_E123	4.93035	0.000565888		ENSMMUG00000032118	E93_E112	0.12867	0.0443232		ENSMMUG00000022661	E93_E112	0.287505	0.000109403		ENSMMUG00000019685	E108_E112	0.920297	0.00336877
ENSMMUG00000023440	E93_E112	-0.0597979	0.000311211		ENSMMUG00000012431	E123_E130	-0.311689	0.0112105		ENSMMUG00000008108	E112_E123	1.05198	0.012496		ENSMMUG00000032193	E93_E112	0.38792	0.0137425		ENSMMUG00000022788	E93_E112	2.18068	0.00675765		ENSMMUG00000019747	E108_E112	-0.673544	0.00754407
ENSMMUG00000023710	E93_E112	0.903402	0.0451265		ENSMMUG00000012507	E123_E130	1.95548	0.00101155		ENSMMUG00000008140	E112_E123	1.91675	0.00385471		ENSMMUG00000032209	E93_E112	0.383295	0.0295753		ENSMMUG00000022869	E93_E112	0.859772	0.00849362		ENSMMUG00000019789	E108_E112	0.435867	5.16254e-14
ENSMMUG00000023792	E93_E112	-0.131089	0.0103264		ENSMMUG00000012523	E123_E130	-0.181647	0.0334405		ENSMMUG00000008203	E112_E123	0.870844	0.00895869		ENSMMUG00000032297	E93_E112	0.0711246	0.0323964		ENSMMUG00000023014	E93_E112	0.157451	0.023978		ENSMMUG00000019799	E108_E112	0.417037	0.00728909
ENSMMUG00000024195	E93_E112	-1.01304	5.44953e-10		ENSMMUG00000012576	E123_E130	0.320115	0.0221926		ENSMMUG00000008668	E112_E123	-0.858175	0.0371346		ENSMMUG00000032404	E93_E112	0.0425073	5.44953e-10		ENSMMUG00000023126	E93_E112	-0.623314	0.0403593		ENSMMUG00000019904	E108_E112	1.1269	0.00603915
ENSMMUG00000024393	E93_E112	-0.992096	0.00126519		ENSMMUG00000012779	E123_E130	-0.0154527	9.37028e-14		ENSMMUG00000009446	E112_E123	-0.117337	3.17524e-14		ENSMMUG00000032623	E93_E112	0.35472	0.0230065		ENSMMUG00000023210	E93_E112	2.55285	0.00608287		ENSMMUG00000019909	E108_E112	0.0469349	5.16254e-14
ENSMMUG00000024660	E93_E112	-0.575187	5.44953e-10		ENSMMUG00000012823	E123_E130	-0.0757537	9.37028e-14		ENSMMUG00000009614	E112_E123	1.10522	0.0200498		ENSMMUG00000032630	E93_E112	0.732921	0.046092		ENSMMUG00000023243	E93_E112	0.105957	0.0326708		ENSMMUG00000019917	E108_E112	0.252677	0.0146841
ENSMMUG00000024849	E93_E112	-0.562072	0.00143065		ENSMMUG00000012870	E123_E130	0.271504	0.0235724		ENSMMUG00000009694	E112_E123	1.34835	0.0305209		ENSMMUG00000032678	E93_E112	0.515416	5.44953e-10		ENSMMUG00000023347	E93_E112	0.100201	0		ENSMMUG00000020107	E108_E112	0.547461	0.0184245
ENSMMUG00000025159	E93_E112	0.353565	0.0325267		ENSMMUG00000012888	E123_E130	-0.382979	0.0119919		ENSMMUG00000009892	E112_E123	1.36523	0.0463528		ENSMMUG00000032853	E93_E112	0.642243	5.44953e-10		ENSMMUG00000023452	E93_E112	-0.734417	0.0162763		ENSMMUG00000020181	E108_E112	1.64345	0.000413329
ENSMMUG00000025177	E93_E112	-1.40042	1.00538e-06		ENSMMUG00000012921	E123_E130	0.654629	0.0378853		ENSMMUG00000010114	E112_E123	1.258	0.0233116		ENSMMUG00000032860	E93_E112	0.681083	5.44953e-10		ENSMMUG00000023650	E93_E112	-0.604232	0.0325926		ENSMMUG00000020282	E108_E112	0.696614	0.0221461
ENSMMUG00000025494	E93_E112	-0.51515	5.44953e-10		ENSMMUG00000013045	E123_E130	-0.179702	0.0138472		ENSMMUG00000010192	E112_E123	-0.120921	3.17524e-14		ENSMMUG00000033062	E93_E112	0.6484	5.44953e-10		ENSMMUG00000023978	E93_E112	0.377129	0.000627484		ENSMMUG00000020323	E108_E112	-0.973129	0.00358239
ENSMMUG00000025555	E93_E112	-0.388559	5.44953e-10		ENSMMUG00000013063	E123_E130	0.474234	0.0487673		ENSMMUG00000010876	E112_E123	1.04907	0.0273892		ENSMMUG00000033323	E93_E112	0	0.0236099		ENSMMUG00000024047	E93_E112	0.548297	0		ENSMMUG00000020332	E108_E112	0.382701	5.16254e-14
ENSMMUG00000026142	E93_E112	-1.33756	0.00332491		ENSMMUG00000013070	E123_E130	-0.770956	0.0241662		ENSMMUG00000010939	E112_E123	-0.77226	0.0483565		ENSMMUG00000033521	E93_E112	-0.907694	0.0257071		ENSMMUG00000024134	E93_E112	0.539746	0		ENSMMUG00000020375	E108_E112	0.899086	0.00716637
ENSMMUG00000026317	E93_E112	-0.46951	5.44953e-10		ENSMMUG00000013150	E123_E130	0.405008	0.0182929		ENSMMUG00000011029	E112_E123	-0.491298	0.000667716		ENSMMUG00000033706	E93_E112	0.624463	0.0178084		ENSMMUG00000024849	E93_E112	0.53146	0		ENSMMUG00000020598	E108_E112	-0.71275	0.0390029
ENSMMUG00000026795	E93_E112	-0.634507	5.44953e-10		ENSMMUG00000013197	E123_E130	-1.16857	0.0467873		ENSMMUG00000011072	E112_E123	1.58479	0.0433501		ENSMMUG00000033728	E93_E112	0.596951	0.0190188		ENSMMUG00000025144	E93_E112	0.575681	0		ENSMMUG00000020697	E108_E112	0.866977	0.0346199
ENSMMUG00000027014	E93_E112	3.44054	0.0244411		ENSMMUG00000013286	E123_E130	-0.199148	9.37028e-14		ENSMMUG00000011109	E112_E123	-0.768853	3.17524e-14		ENSMMUG00000033780	E93_E112	0.972994	4.09513e-07		ENSMMUG00000025222	E93_E112	0.539746	0.0288896		ENSMMUG00000020925	E108_E112	-0.960724	0.0101115
ENSMMUG00000027051	E93_E112	-1.23188	1.41844e-05		ENSMMUG00000013288	E123_E130	-0.100491	0.00105841		ENSMMUG00000011258	E112_E123	-1.28628	0.0401107		ENSMMUG00000034107	E93_E112	0.462875	5.44953e-10		ENSMMUG00000025413	E93_E112	0.519503	0		ENSMMUG00000021026	E108_E112	-1.35603	0.00649989
ENSMMUG00000027093	E93_E112	-1.34617	0.0273551		ENSMMUG00000013305	E123_E130	-0.242373	0.00490231		ENSMMUG00000011574	E112_E123	1.11547	0.0181201		ENSMMUG00000034212	E93_E112	0	0.0437563		ENSMMUG00000025582	E93_E112	1.23177	0.0199529		ENSMMUG00000021169	E108_E112	1.08443	0.00373268
ENSMMUG00000027468	E93_E112	-0.529885	5.44953e-10		ENSMMUG00000013508	E123_E130	0.481471	0.0470965		ENSMMUG00000011579	E112_E123	0.433198	0.0444594		ENSMMUG00000034275	E93_E112	0.194087	0.000288542		ENSMMUG00000026726	E93_E112	-1.61196	0.0290342		ENSMMUG00000021174	E108_E112	-0.834321	0.0254139
ENSMMUG00000027921	E93_E112	-0.570747	5.44953e-10		ENSMMUG00000013517	E123_E130	-0.0366412	9.37028e-14		ENSMMUG00000011956	E112_E123	0.914698	0.00746811		ENSMMUG00000034308	E93_E112	0.523346	5.44953e-10		ENSMMUG00000026931	E93_E112	1.00821	0		ENSMMUG00000021191	E108_E112	1.54358	0.0325823
ENSMMUG00000027993	E93_E112	-0.570747	5.44953e-10		ENSMMUG00000013648	E123_E130	-0.0580025	9.37028e-14		ENSMMUG00000012040	E112_E123	-2.84905	0.022326		ENSMMUG00000034453	E93_E112	0.945245	0.00527221		ENSMMUG00000026995	E93_E112	0.677489	0		ENSMMUG00000021483	E108_E112	-1.49699	0.0158128
ENSMMUG00000028111	E93_E112	-0.570747	0.000652709		ENSMMUG00000013748	E123_E130	-0.324068	9.37028e-14		ENSMMUG00000012196	E112_E123	-0.147512	0.0160019		ENSMMUG00000034969	E93_E112	0.544296	5.44953e-10		ENSMMUG00000027155	E93_E112	0.677489	0		ENSMMUG00000021491	E108_E112	0.535138	0.000835193
ENSMMUG00000028327	E93_E112	-0.570747	5.44953e-10		ENSMMUG00000013837	E123_E130	0.719023	0.0253271		ENSMMUG00000012229	E112_E123	-0.654201	0.000923954		ENSMMUG00000035116	E93_E112	0.591741	5.44953e-10		ENSMMUG00000027302	E93_E112	0.786255	0.0321505		ENSMMUG00000021535	E108_E112	0.856653	0.024355
ENSMMUG00000028594	E93_E112	-1.15173	5.44953e-10		ENSMMUG00000013992	E123_E130	-0.249617	9.37028e-14		ENSMMUG00000012408	E112_E123	-0.195034	0.00899487		ENSMMUG00000035590	E93_E112	0.548691	0.0466479		ENSMMUG00000027431	E93_E112	0.539746	0		ENSMMUG00000021773	E108_E112	0.938734	0.0301766
ENSMMUG00000028722	E93_E112	-0.428866	5.44953e-10		ENSMMUG00000014134	E123_E130	-0.548425	0.000865999		ENSMMUG00000012608	E112_E123	1.7875	0.0109523		ENSMMUG00000035885	E93_E112	0.548691	0.0466479		ENSMMUG00000027467	E93_E112	0.527413	0.00380522		ENSMMUG00000022084	E108_E112	-1.27862	0.0011166
ENSMMUG00000028739	E93_E112	-0.25905	5.44953e-10		ENSMMUG00000014171	E123_E130	2.16923	0.00510202		ENSMMUG00000012669	E112_E123	1.43409	0.0400939		ENSMMUG00000035918	E93_E112	0.688026	5.44953e-10		ENSMMUG00000027648	E93_E112	0.539746	0.0288896		ENSMMUG00000022342	E108_E112	-0.19843	0.00359685
ENSMMUG00000028823	E93_E112	-0.579698	0.000709248		ENSMMUG00000014172	E123_E130	0.516727	0.017062		ENSMMUG00000012888	E112_E123	-1.732	0.027453		ENSMMUG00000035961	E93_E112	0.527405	5.44953e-10		ENSMMUG00000027761	E93_E112	1.12703	0		ENSMMUG00000022407	E108_E112	-1.32163	0.000531717
ENSMMUG00000028870	E93_E112	0.148845	0.0318612		ENSMMUG00000014248	E123_E130	-0.294548	0.016711		ENSMMUG00000013727	E112_E123	0.357311	0.0187698		ENSMMUG00000035994	E93_E112	0.298965	5.44953e-10		ENSMMUG00000027878	E93_E112	0.539746	0		ENSMMUG00000022430	E108_E112	-0.604026	0.010051
ENSMMUG00000028879	E93_E112	0.10989	5.14361e-05		ENSMMUG00000014319	E123_E130	-1.24591	0.000166712		ENSMMUG00000013896	E112_E123	-0.186441	0.049745		ENSMMUG00000036049	E93_E112	0.945245	0.000451104		ENSMMUG00000027897	E93_E112	0.552677	0		ENSMMUG00000022534	E108_E112	1.14009	0.0172977
ENSMMUG00000028964	E93_E112	-0.415684	0.0125777		ENSMMUG00000014353	E123_E130	-0.467322	0.0094941		ENSMMUG00000014074	E112_E123	-0.21023	0.0338022		ENSMMUG00000036322	E93_E112	0.90656	0.0344486		ENSMMUG00000028009	E93_E112	0.918984	0		ENSMMUG00000022596	E108_E112	0.84168	0.000963375
ENSMMUG00000029019	E93_E112	-0.220138	0.000907932		ENSMMUG00000014399	E123_E130	0.0220901	0.000869408		ENSMMUG00000014145	E112_E123	-0.223924	0.00238259		ENSMMUG00000036467	E93_E112	0.557701	0.0329822		ENSMMUG00000028052	E93_E112	0.23855	0		ENSMMUG00000022676	E108_E112	-0.85843	0.0466666
ENSMMUG00000029142	E93_E112	-0.134895	0.0104033		ENSMMUG00000014438	E123_E130	-1.0949	0.00209747		ENSMMUG00000014182	E112_E123	0.0674289	0.0210714		ENSMMUG00000036499	E93_E112	0.567015	0.0203225		ENSMMUG00000028827	E93_E112	0.212448	0		ENSMMUG00000022677	E108_E112	0.921464	0.000374122
ENSMMUG00000029173	E93_E112	-0.41802	0.000536182		ENSMMUG00000014506	E123_E130	1.06622	0.03885		ENSMMUG00000014216	E112_E123	-0.195744	0.0042034		ENSMMUG00000036504	E93_E112	0	0.0013867		ENSMMUG00000028853	E93_E112	0.275201	0		ENSMMUG00000022882	E108_E112	1.1363	0.000390449
ENSMMUG00000029182	E93_E112	-0.379645	0.00970818		ENSMMUG00000014600	E123_E130	-0.150005	9.37028e-14		ENSMMUG00000014448	E112_E123	-0.28437	3.17524e-14		ENSMMUG00000036612	E93_E112	0.553159	0.0159741		ENSMMUG00000028906	E93_E112	0.791748	0.033744		ENSMMUG00000023131	E108_E112	0.905558	0.0338501
ENSMMUG00000029197	E93_E112	-0.402554	0.00583348		ENSMMUG00000014627	E123_E130	0.305567	0.00415361		ENSMMUG00000014529	E112_E123	1.48117	0.0427366		ENSMMUG00000036633	E93_E112	0.544296	0.0312702		ENSMMUG00000028948	E93_E112	1.07609	0.000894339		ENSMMUG00000023141	E108_E112	-0.927831	5.15074e-05
ENSMMUG00000029200	E93_E112	-0.299577	5.44953e-10		ENSMMUG00000014684	E123_E130	-0.0818694	9.37028e-14		ENSMMUG00000014530	E112_E123	-0.935472	0.0128894		ENSMMUG00000036649	E93_E112	0	1.97834e-06		ENSMMUG00000028951	E93_E112	3.63151	0.00102138		ENSMMUG00000023142	E108_E112	-0.660637	0.0334671
ENSMMUG00000029214	E93_E112	-0.25905	0.000954549		ENSMMUG00000014743	E123_E130	0.693595	0.0124137		ENSMMUG00000014688	E112_E123	-0.732495	0.0290044		ENSMMUG00000036690	E93_E112	0.938562	3.73791e-07		ENSMMUG00000029046	E93_E112	2.44211	0.000813189		ENSMMUG00000023271	E108_E112	-0.322626	0.0121412
ENSMMUG00000029245	E93_E112	1.46981	0.0271575		ENSMMUG00000014763	E123_E130	-0.430232	0.0155213		ENSMMUG00000014758	E112_E123	-0.168206	3.17524e-14		ENSMMUG00000036756	E93_E112	0.548691	5.44953e-10		ENSMMUG00000029060	E93_E112	0.0716097	0		ENSMMUG00000023320	E108_E112	1.41749	0.0281437
ENSMMUG00000029256	E93_E112	0.89555	0.0050946		ENSMMUG00000014781	E123_E130	-1.32829	0.0357499		ENSMMUG00000014826	E112_E123	-0.26706	0.0190658		ENSMMUG00000036817	E93_E112	0.919086	0.0323015		ENSMMUG00000029083	E93_E112	0.15231	0.0266777		ENSMMUG00000023367	E108_E112	0.194048	0.00509616
ENSMMUG00000029355	E93_E112	-3.85369	0.013459		ENSMMUG00000014799	E123_E130	-3.11744	0.0174788		ENSMMUG00000014867	E112_E123	-0.973986	0.00871689		ENSMMUG00000036863	E93_E112	0.544296	0.0201779		ENSMMUG00000029109	E93_E112	0.561651	0		ENSMMUG00000023411	E108_E112	-1.66018	0.0477561
ENSMMUG00000029466	E93_E112	-0.128608	0.0203831		ENSMMUG00000014824	E123_E130	-0.920006	8.70469e-05		ENSMMUG00000014978	E112_E123	3.18115	0.00300445		ENSMMUG00000036873	E93_E112	1.78297	0.0015561		ENSMMUG00000029239	E93_E112	0	2.42217e-05		ENSMMUG00000023455	E108_E112	-0.879892	0.0337131
ENSMMUG00000029474	E93_E112	-0.239153	5.44953e-10		ENSMMUG00000014826	E123_E130	-0.206826	0.0254784		ENSMMUG00000015005	E112_E123	-0.326757	3.17524e-14		ENSMMUG00000037039	E93_E112	0.581593	0.0180381		ENSMMUG00000029323	E93_E112	0.212448	0		ENSMMUG00000023521	E108_E112	1.0751	0.00579943
ENSMMUG00000029502	E93_E112	2.41562	0.0416463		ENSMMUG00000014849	E123_E130	-0.164818	0.0445816		ENSMMUG00000015407	E112_E123	2.10856	0.0161311		ENSMMUG00000037085	E93_E112	0.523346	5.44953e-10		ENSMMUG00000029335	E93_E112	0.262776	0		ENSMMUG00000023576	E108_E112	0.175103	5.16254e-14
ENSMMUG00000029532	E93_E112	-0.236879	0.0354526		ENSMMUG00000014863	E123_E130	-0.792629	0.0156429		ENSMMUG00000015540	E112_E123	-0.809162	0.0487872		ENSMMUG00000037086	E93_E112	0.493017	5.44953e-10		ENSMMUG00000029344	E93_E112	1.94296	0.0340596		ENSMMUG00000023583	E108_E112	0.654285	0.0338972
ENSMMUG00000029551	E93_E112	1.67682	0.00333045		ENSMMUG00000014898	E123_E130	-0.15445	9.37028e-14		ENSMMUG00000015574	E112_E123	0.316631	0.028261		ENSMMUG00000037229	E93_E112	1.51169	0.00671902		ENSMMUG00000029349	E93_E112	0.0722749	0		ENSMMUG00000023648	E108_E112	-0.719571	0.0391232
ENSMMUG00000029596	E93_E112	-0.255659	0.0131228		ENSMMUG00000014918	E123_E130	-0.788288	0.000462293		ENSMMUG00000015666	E112_E123	-0.816267	0.0132614		ENSMMUG00000037367	E93_E112	0	0.0015285		ENSMMUG00000029431	E93_E112	0.528755	0		ENSMMUG00000023689	E108_E112	0.00785654	0.00409048
ENSMMUG00000029622	E93_E112	1.72201	0.038258		ENSMMUG00000014919	E123_E130	-0.662345	0.00180249		ENSMMUG00000015723	E112_E123	-0.712791	1.58104e-05		ENSMMUG00000000154	E112_E123	-0.482539	6.95348e-05		ENSMMUG00000029432	E93_E112	0.384416	0.0291243		ENSMMUG00000023705	E108_E112	-0.305343	0.024811
ENSMMUG00000029687	E93_E112	-0.529586	0.0395533		ENSMMUG00000014965	E123_E130	-0.0856133	9.37028e-14		ENSMMUG00000015790	E112_E123	1.52552	0.0170722		ENSMMUG00000000407	E112_E123	-0.127465	5.44953e-10		ENSMMUG00000029433	E93_E112	0.201431	0		ENSMMUG00000023788	E108_E112	0.0904825	0.0020384
ENSMMUG00000029702	E93_E112	-0.164838	5.44953e-10		ENSMMUG00000014984	E123_E130	-0.0346588	9.37028e-14		ENSMMUG00000015960	E112_E123	-0.323027	0.0450341		ENSMMUG00000000416	E112_E123	-1.20199	0.00165437		ENSMMUG00000029437	E93_E112	0.521702	0.0241307		ENSMMUG00000023932	E108_E112	-2.2398	0.00497992
ENSMMUG00000029745	E93_E112	-0.342956	0.0395134		ENSMMUG00000014988	E123_E130	-0.174387	0.0152048		ENSMMUG00000016256	E112_E123	-0.65502	6.23633e-05		ENSMMUG00000000446	E112_E123	-0.582356	0.00661587		ENSMMUG00000029479	E93_E112	0.199148	7.10277e-05		ENSMMUG00000024096	E108_E112	-2.22539	0.0124474
ENSMMUG00000029755	E93_E112	-0.168172	5.44953e-10		ENSMMUG00000015031	E123_E130	0.143867	0.0465713		ENSMMUG00000016283	E112_E123	-2.42631	0.0256176		ENSMMUG00000000548	E112_E123	-0.670421	0.0316653		ENSMMUG00000029540	E93_E112	-0.738111	0.0425185		ENSMMUG00000024320	E108_E112	0.433787	0.0195677
ENSMMUG00000029853	E93_E112	-0.980692	0.0227216		ENSMMUG00000015226	E123_E130	0.382782	0.00537286		ENSMMUG00000016398	E112_E123	1.7521	0.0084951		ENSMMUG00000000551	E112_E123	0.0733275	5.44953e-10		ENSMMUG00000029567	E93_E112	0.126902	0		ENSMMUG00000024513	E108_E112	0.539055	0.00609276
ENSMMUG00000029887	E93_E112	-0.398347	3.63305e-05		ENSMMUG00000015289	E123_E130	-0.240551	9.37028e-14		ENSMMUG00000016564	E112_E123	-0.0887618	0.00652114		ENSMMUG00000000999	E112_E123	0	0.0302581		ENSMMUG00000029623	E93_E112	-0.517995	0.00989896		ENSMMUG00000024706	E108_E112	-1.61368	0.0497655
ENSMMUG00000029967	E93_E112	-0.304788	0.0143958		ENSMMUG00000015297	E123_E130	0.28581	0.0153385		ENSMMUG00000016925	E112_E123	-2.92615	0.00239228		ENSMMUG00000001145	E112_E123	1.37983	0.0181119		ENSMMUG00000029772	E93_E112	1.22987	0.0183185		ENSMMUG00000025081	E108_E112	0.692793	5.16254e-14
ENSMMUG00000029969	E93_E112	-0.292533	5.44953e-10		ENSMMUG00000015360	E123_E130	0.271938	0.0444258		ENSMMUG00000017011	E112_E123	-0.0277269	0.0279999		ENSMMUG00000001687	E112_E123	-1.95051	0.044966		ENSMMUG00000029943	E93_E112	0.368159	0		ENSMMUG00000025177	E108_E112	0.738394	5.16254e-14
ENSMMUG00000030014	E93_E112	0.148845	4.62459e-05		ENSMMUG00000015509	E123_E130	-0.124006	9.37028e-14		ENSMMUG00000017089	E112_E123	-0.741433	0.0474348		ENSMMUG00000001809	E112_E123	1.67774	0.0206991		ENSMMUG00000029967	E93_E112	0.395331	0		ENSMMUG00000025201	E108_E112	-2.41887	0.0355801
ENSMMUG00000030138	E93_E112	-0.338288	1.95278e-06		ENSMMUG00000015530	E123_E130	-0.0764677	9.37028e-14		ENSMMUG00000017130	E112_E123	1.12548	0.0177966		ENSMMUG00000002105	E112_E123	-0.0818523	0.00218867		ENSMMUG00000029971	E93_E112	-0.247533	0.0474873		ENSMMUG00000025601	E108_E112	0.374826	5.16254e-14
ENSMMUG00000030160	E93_E112	-0.239153	5.44953e-10		ENSMMUG00000015552	E123_E130	-0.0944354	0.0132073		ENSMMUG00000017650	E112_E123	-0.148387	0.0342144		ENSMMUG00000002146	E112_E123	0.649333	0.0306069		ENSMMUG00000029981	E93_E112	0.265775	0		ENSMMUG00000025856	E108_E112	0.308809	5.16254e-14
ENSMMUG00000030219	E93_E112	0.631569	0.0109381		ENSMMUG00000015670	E123_E130	0.351015	0.0284139		ENSMMUG00000017945	E112_E123	-1.45706	0.00114627		ENSMMUG00000002282	E112_E123	-0.188235	0.0449346		ENSMMUG00000030032	E93_E112	0.259843	0		ENSMMUG00000025882	E108_E112	-0.333336	2.7117e-08
ENSMMUG00000030266	E93_E112	-0.199045	5.44953e-10		ENSMMUG00000015716	E123_E130	-0.0619559	0.0149504		ENSMMUG00000018316	E112_E123	-0.0765915	0.000193206		ENSMMUG00000002410	E112_E123	-0.704165	0.0227615		ENSMMUG00000030036	E93_E112	0.170497	0		ENSMMUG00000026185	E108_E112	-1.43475	0.00849153
ENSMMUG00000030325	E93_E112	-0.252485	0.0132806		ENSMMUG00000015720	E123_E130	0.131867	0.0372883		ENSMMUG00000018383	E112_E123	0	0.00547375		ENSMMUG00000002465	E112_E123	0.240981	4.82888e-07		ENSMMUG00000030071	E93_E112	0.193089	0		ENSMMUG00000026280	E108_E112	-0.16077	0.00388715
ENSMMUG00000030450	E93_E112	-0.228202	5.44953e-10		ENSMMUG00000015785	E123_E130	-0.675162	0.0486978		ENSMMUG00000018556	E112_E123	-0.236191	0.0125058		ENSMMUG00000002707	E112_E123	-0.728738	0.0128654		ENSMMUG00000030072	E93_E112	1.36975	0.000276376		ENSMMUG00000026474	E108_E112	-2.19246	0.018468
ENSMMUG00000030525	E93_E112	-0.645624	0.0250633		ENSMMUG00000015912	E123_E130	-0.975562	0.0207571		ENSMMUG00000019275	E112_E123	1.1286	0.0287189		ENSMMUG00000002763	E112_E123	-0.178476	0.0403896		ENSMMUG00000030074	E93_E112	0.318565	0.00137514		ENSMMUG00000027057	E108_E112	0.908998	0.000619718
ENSMMUG00000030639	E93_E112	-0.261773	5.44953e-10		ENSMMUG00000015959	E123_E130	-0.691062	0.0323607		ENSMMUG00000019497	E112_E123	0.902845	0.00573383		ENSMMUG00000002799	E112_E123	-0.467571	0.0175855		ENSMMUG00000030075	E93_E112	0.373422	0		ENSMMUG00000027093	E108_E112	0.394303	5.16254e-14
ENSMMUG00000030709	E93_E112	-0.633057	0.0102419		ENSMMUG00000016017	E123_E130	-0.344816	0.0259602		ENSMMUG00000019836	E112_E123	1.2344	0.0123369		ENSMMUG00000002968	E112_E123	-1.00832	0.0163787		ENSMMUG00000030083	E93_E112	1.14137	0.00962079		ENSMMUG00000027211	E108_E112	0.404826	5.16254e-14
ENSMMUG00000030830	E93_E112	-0.336002	5.44953e-10		ENSMMUG00000016024	E123_E130	-0.164182	9.37028e-14		ENSMMUG00000019954	E112_E123	-1.68722	0.0014355		ENSMMUG00000003255	E112_E123	0	0.0114755		ENSMMUG00000030091	E93_E112	0.15165	0		ENSMMUG00000027225	E108_E112	-1.79501	0.0321154
ENSMMUG00000030900	E93_E112	-0.172464	0.0111903		ENSMMUG00000016156	E123_E130	-0.154287	0.0153883		ENSMMUG00000020239	E112_E123	-1.49315	0.0404946		ENSMMUG00000003414	E112_E123	1.32294	0.00464842		ENSMMUG00000030231	E93_E112	0.36284	0.023953		ENSMMUG00000027500	E108_E112	0.390917	5.16254e-14
ENSMMUG00000030933	E93_E112	-0.172833	5.44953e-10		ENSMMUG00000016364	E123_E130	0.234651	0.0188561		ENSMMUG00000020619	E112_E123	-0.261527	0.00655119		ENSMMUG00000003550	E112_E123	0	0.0458111		ENSMMUG00000030246	E93_E112	0.23144	0		ENSMMUG00000027619	E108_E112	-0.313737	2.78733e-08
ENSMMUG00000031045	E93_E112	0.17871	1.64308e-05		ENSMMUG00000016375	E123_E130	-0.0552654	0.0107817		ENSMMUG00000020823	E112_E123	1.01065	0.029678		ENSMMUG00000003555	E112_E123	-0.859416	0.0127942		ENSMMUG00000030253	E93_E112	-0.688765	0.0259399		ENSMMUG00000027833	E108_E112	0.357192	5.16254e-14
ENSMMUG00000031174	E93_E112	2.38577	0.00895331		ENSMMUG00000016489	E123_E130	-0.0805152	9.37028e-14		ENSMMUG00000020842	E112_E123	-0.233172	0.0393564		ENSMMUG00000003561	E112_E123	0.0567167	5.44953e-10		ENSMMUG00000030310	E93_E112	0.529428	0.0474433		ENSMMUG00000027861	E108_E112	1.8914	2.51895e-06
ENSMMUG00000031257	E93_E112	0.156899	2.49033e-08		ENSMMUG00000016610	E123_E130	-0.408229	0.0161119		ENSMMUG00000021352	E112_E123	1.61968	0.023436		ENSMMUG00000003637	E112_E123	-0.74811	4.70888e-05		ENSMMUG00000030359	E93_E112	0.360538	0.00480462		ENSMMUG00000028402	E108_E112	0.357192	5.16254e-14
ENSMMUG00000031382	E93_E112	-0.299577	5.44953e-10		ENSMMUG00000016658	E123_E130	0.834689	0.045512		ENSMMUG00000021495	E112_E123	-0.0588235	0.0311665		ENSMMUG00000003639	E112_E123	-0.398088	5.44953e-10		ENSMMUG00000030386	E93_E112	1.46622	0.000411511		ENSMMUG00000028797	E108_E112	0.197825	5.16254e-14
ENSMMUG00000031574	E93_E112	0.703616	0.0401613		ENSMMUG00000016660	E123_E130	0.0351187	0.000854		ENSMMUG00000021538	E112_E123	1.44718	0.0400968		ENSMMUG00000003772	E112_E123	-0.111235	5.44953e-10		ENSMMUG00000030479	E93_E112	-0.673789	0.0413504		ENSMMUG00000029024	E108_E112	-0.239421	0.00983844
ENSMMUG00000031622	E93_E112	-0.228202	5.44953e-10		ENSMMUG00000016698	E123_E130	0.948727	0.00468858		ENSMMUG00000021550	E112_E123	-0.307161	0.0402523		ENSMMUG00000003806	E112_E123	-0.0756801	0.0472279		ENSMMUG00000030482	E93_E112	0.0703154	0		ENSMMUG00000029054	E108_E112	1.32148	0.00435698
ENSMMUG00000031735	E93_E112	-0.340606	0.00105853		ENSMMUG00000016834	E123_E130	-0.368418	0.0322029		ENSMMUG00000021658	E112_E123	-0.319293	0.00302314		ENSMMUG00000004283	E112_E123	-0.56485	0.00163641		ENSMMUG00000030495	E93_E112	0.344858	0.0445765		ENSMMUG00000029073	E108_E112	1.07178	0.0270208
ENSMMUG00000031769	E93_E112	-0.232459	0.0107645		ENSMMUG00000016873	E123_E130	-1.33712	0.00084793		ENSMMUG00000021670	E112_E123	-1.26748	0.0467204		ENSMMUG00000004325	E112_E123	-0.0957195	0.0357722		ENSMMUG00000030841	E93_E112	0.18109	0		ENSMMUG00000029099	E108_E112	-0.866157	0.0394421
ENSMMUG00000031771	E93_E112	-0.118608	0.000340299		ENSMMUG00000016905	E123_E130	0.69792	0.0121624		ENSMMUG00000021726	E112_E123	0.0558409	2.43539e-07		ENSMMUG00000004484	E112_E123	-1.06957	0.0028965		ENSMMUG00000030893	E93_E112	0.165653	0		ENSMMUG00000029134	E108_E112	-0.124686	3.59846e-08
ENSMMUG00000031774	E93_E112	-0.119175	0.000795563		ENSMMUG00000017014	E123_E130	0.53719	0.049948		ENSMMUG00000021851	E112_E123	0.90315	0.0399018		ENSMMUG00000004574	E112_E123	1.10056	0.0139135		ENSMMUG00000030906	E93_E112	-0.405959	0.005072		ENSMMUG00000029144	E108_E112	0.529303	0.000352468
ENSMMUG00000031838	E93_E112	0.86629	0.0267228		ENSMMUG00000017051	E123_E130	1.28924	0.022565		ENSMMUG00000022165	E112_E123	0.159152	1.77684e-07		ENSMMUG00000004583	E112_E123	0	0.00172329		ENSMMUG00000030921	E93_E112	1.27668	0.000316693		ENSMMUG00000029146	E108_E112	0.354413	0.0275075
ENSMMUG00000031839	E93_E112	1.04381	0.0252843		ENSMMUG00000017098	E123_E130	-0.835156	0.0166201		ENSMMUG00000022320	E112_E123	-0.112342	3.17524e-14		ENSMMUG00000004589	E112_E123	0.145883	0.000751178		ENSMMUG00000030944	E93_E112	0.436241	0		ENSMMUG00000029195	E108_E112	0.54547	0.0355751
ENSMMUG00000031898	E93_E112	2.09217	0.0258558		ENSMMUG00000017121	E123_E130	-0.180309	0.0123531		ENSMMUG00000022350	E112_E123	-0.0804018	3.17524e-14		ENSMMUG00000004911	E112_E123	-0.776197	0.00602624		ENSMMUG00000031004	E93_E112	0.256975	0		ENSMMUG00000029328	E108_E112	0.190412	5.16254e-14
ENSMMUG00000032023	E93_E112	0.639366	0.0496871		ENSMMUG00000017241	E123_E130	-0.103008	9.2417e-06		ENSMMUG00000022487	E112_E123	-0.107171	3.17524e-14		ENSMMUG00000005240	E112_E123	-1.3407	0.0358364		ENSMMUG00000031154	E93_E112	0.23855	0		ENSMMUG00000029335	E108_E112	0.177137	5.16254e-14
ENSMMUG00000032052	E93_E112	0.430337	0.0306341		ENSMMUG00000017358	E123_E130	-0.118567	0.0145436		ENSMMUG00000022536	E112_E123	-1.45771	0.0486041		ENSMMUG00000005266	E112_E123	-0.24722	0.00076001		ENSMMUG00000031196	E93_E112	0.228164	0.0261149		ENSMMUG00000029353	E108_E112	0.203362	0.0387734
ENSMMUG00000032121	E93_E112	1.07505	0.0411243		ENSMMUG00000017359	E123_E130	-0.23703	9.37028e-14		ENSMMUG00000022627	E112_E123	2.2577	0.00317735		ENSMMUG00000005551	E112_E123	-0.817671	0.00488489		ENSMMUG00000031244	E93_E112	0.567797	0.0337418		ENSMMUG00000029356	E108_E112	0.977442	0.0109038
ENSMMUG00000032177	E93_E112	-0.35981	0.000520575		ENSMMUG00000017404	E123_E130	-0.689503	0.0118326		ENSMMUG00000022680	E112_E123	-0.0615073	0.00750803		ENSMMUG00000005565	E112_E123	-0.591616	0.00548093		ENSMMUG00000031281	E93_E112	0.226931	0		ENSMMUG00000029357	E108_E112	0.840926	0.0417991
ENSMMUG00000032187	E93_E112	-0.248703	5.44953e-10		ENSMMUG00000017425	E123_E130	0.937586	0.0150975		ENSMMUG00000022797	E112_E123	-1.64641	0.0322008		ENSMMUG00000005616	E112_E123	0.479274	0.00602343		ENSMMUG00000031353	E93_E112	0.268845	0.000539275		ENSMMUG00000029459	E108_E112	0.228599	0.00314036
ENSMMUG00000032193	E93_E112	0.14335	4.69447e-05		ENSMMUG00000017441	E123_E130	-0.566921	0.000377008		ENSMMUG00000022863	E112_E123	1.23928	0.0129679		ENSMMUG00000005643	E112_E123	-0.0963676	3.31807e-05		ENSMMUG00000031552	E93_E112	-1.74317	0.00414528		ENSMMUG00000029466	E108_E112	1.86893	0.0130237
ENSMMUG00000032202	E93_E112	-0.47859	0.00163063		ENSMMUG00000017482	E123_E130	-0.0307999	9.37028e-14		ENSMMUG00000022871	E112_E123	-0.0302727	0.000359531		ENSMMUG00000006179	E112_E123	-0.232162	5.44953e-10		ENSMMUG00000031616	E93_E112	1.08372	0.0354512		ENSMMUG00000029515	E108_E112	0.317404	5.16254e-14
ENSMMUG00000032272	E93_E112	-0.47859	0.00272444		ENSMMUG00000017519	E123_E130	0.403872	0.0494198		ENSMMUG00000022971	E112_E123	-1.34075	0.0155941		ENSMMUG00000006240	E112_E123	-0.0514055	5.44953e-10		ENSMMUG00000031657	E93_E112	0	1.49401e-05		ENSMMUG00000029547	E108_E112	0.08197	5.16254e-14
ENSMMUG00000032354	E93_E112	1.3279	0.0425842		ENSMMUG00000017546	E123_E130	0.53314	0.0398817		ENSMMUG00000022975	E112_E123	-0.262912	0.0309438		ENSMMUG00000006404	E112_E123	-0.651524	0.0251947		ENSMMUG00000031746	E93_E112	0.437614	0		ENSMMUG00000029620	E108_E112	0.132507	0.000223228
ENSMMUG00000032396	E93_E112	-0.109262	0.00995959		ENSMMUG00000017594	E123_E130	-0.387073	9.37028e-14		ENSMMUG00000023116	E112_E123	1.91023	0.0255797		ENSMMUG00000006450	E112_E123	-0.788512	0.0310103		ENSMMUG00000031785	E93_E112	0.397509	0.0176179		ENSMMUG00000029730	E108_E112	2.5125	0.0166668
ENSMMUG00000032520	E93_E112	-0.239153	0.00749951		ENSMMUG00000017622	E123_E130	-0.0786929	0.000418203		ENSMMUG00000023265	E112_E123	1.71085	0.0062988		ENSMMUG00000006478	E112_E123	-0.109431	0.0379751		ENSMMUG00000031874	E93_E112	0.483294	0.000338777		ENSMMUG00000029865	E108_E112	0.146506	5.16254e-14
ENSMMUG00000032582	E93_E112	-0.285814	0.03624		ENSMMUG00000017665	E123_E130	1.07974	0.0307921		ENSMMUG00000023342	E112_E123	1.31554	0.0383919		ENSMMUG00000006530	E112_E123	-0.96039	0.0287326		ENSMMUG00000031928	E93_E112	0.166838	0		ENSMMUG00000029867	E108_E112	0.317404	5.16254e-14
ENSMMUG00000032716	E93_E112	-0.651333	5.44953e-10		ENSMMUG00000017757	E123_E130	-0.0818694	0.00960703		ENSMMUG00000023656	E112_E123	1.33533	0.035966		ENSMMUG00000006698	E112_E123	-0.0475649	3.01378e-05		ENSMMUG00000031954	E93_E112	0.548297	0		ENSMMUG00000029892	E108_E112	-1.37682	1.65256e-05
ENSMMUG00000032797	E93_E112	-0.491262	0.00127417		ENSMMUG00000017811	E123_E130	-0.590941	9.37028e-14		ENSMMUG00000023809	E112_E123	0.84134	0.00562892		ENSMMUG00000006968	E112_E123	-1.05388	0.0406582		ENSMMUG00000032032	E93_E112	0.222607	0.00765573		ENSMMUG00000030031	E108_E112	0.114593	5.16254e-14
ENSMMUG00000032829	E93_E112	-0.629093	5.44953e-10		ENSMMUG00000017868	E123_E130	-0.314266	9.37028e-14		ENSMMUG00000024226	E112_E123	-0.84767	3.17524e-14		ENSMMUG00000007000	E112_E123	-0.753914	0.0222463		ENSMMUG00000032045	E93_E112	0.292938	0.0233878		ENSMMUG00000030091	E108_E112	0.100947	5.16254e-14
ENSMMUG00000032971	E93_E112	-0.570747	5.44953e-10		ENSMMUG00000017882	E123_E130	-0.0603514	9.37028e-14		ENSMMUG00000024920	E112_E123	0.487403	1.84158e-06		ENSMMUG00000007028	E112_E123	-0.0694845	5.44953e-10		ENSMMUG00000032177	E93_E112	0.244401	0.00037886		ENSMMUG00000030147	E108_E112	-0.0866512	3.78702e-08
ENSMMUG00000033371	E93_E112	-0.669092	0.000745494		ENSMMUG00000017912	E123_E130	-0.991425	0.0170739		ENSMMUG00000025707	E112_E123	-0.811946	3.17524e-14		ENSMMUG00000007339	E112_E123	-0.128821	0.01534		ENSMMUG00000032272	E93_E112	0.243538	0		ENSMMUG00000030309	E108_E112	1.39104	0.0185517
ENSMMUG00000033517	E93_E112	-0.743616	5.44953e-10		ENSMMUG00000017970	E123_E130	-0.373338	0.0402725		ENSMMUG00000025926	E112_E123	-0.823506	3.17524e-14		ENSMMUG00000007433	E112_E123	1.85205	0.0289923		ENSMMUG00000032494	E93_E112	0.325217	0		ENSMMUG00000030497	E108_E112	-0.0329616	0.0331058
ENSMMUG00000033708	E93_E112	-0.51515	5.44953e-10		ENSMMUG00000018021	E123_E130	-0.310624	0.0416915		ENSMMUG00000026622	E112_E123	0.604855	4.17327e-08		ENSMMUG00000007487	E112_E123	-0.799014	0.0477235		ENSMMUG00000032511	E93_E112	0.426866	0		ENSMMUG00000030551	E108_E112	0.371766	5.16254e-14
ENSMMUG00000033829	E93_E112	-0.663063	5.44953e-10		ENSMMUG00000018043	E123_E130	0.20589	0.0299688		ENSMMUG00000027389	E112_E123	-0.823506	3.17524e-14		ENSMMUG00000007623	E112_E123	-0.655743	0.0346117		ENSMMUG00000032771	E93_E112	0.552677	0		ENSMMUG00000030605	E108_E112	0.151603	0.0465109
ENSMMUG00000033949	E93_E112	-0.657145	5.44953e-10		ENSMMUG00000018100	E123_E130	0.595401	0.0422044		ENSMMUG00000027434	E112_E123	5.11127	0.0230949		ENSMMUG00000007653	E112_E123	-0.699208	0.00940016		ENSMMUG00000032942	E93_E112	1.29871	0		ENSMMUG00000030671	E108_E112	0.744862	0.0402854
ENSMMUG00000033988	E93_E112	-0.562072	5.44953e-10		ENSMMUG00000018116	E123_E130	0.618323	0.0423355		ENSMMUG00000027465	E112_E123	-2.02815	0.0389963		ENSMMUG00000007823	E112_E123	-0.156141	5.44953e-10		ENSMMUG00000033032	E93_E112	1.42949	0.029819		ENSMMUG00000030740	E108_E112	0.318031	0.0219679
ENSMMUG00000034066	E93_E112	0.282556	0.0322803		ENSMMUG00000018139	E123_E130	0.426173	0.0237671		ENSMMUG00000028121	E112_E123	-0.471611	3.17524e-14		ENSMMUG00000007834	E112_E123	-4.1738	0.0414041		ENSMMUG00000033068	E93_E112	0.622386	0.0299774		ENSMMUG00000030808	E108_E112	-1.52086	0.0283154
ENSMMUG00000034089	E93_E112	-0.59367	5.44953e-10		ENSMMUG00000018201	E123_E130	0.822144	0.0393638		ENSMMUG00000028188	E112_E123	-0.823506	3.17524e-14		ENSMMUG00000007869	E112_E123	0.0593711	5.44953e-10		ENSMMUG00000033169	E93_E112	0.57032	0.0163021		ENSMMUG00000030841	E108_E112	0.232543	5.16254e-14
ENSMMUG00000034204	E93_E112	-0.824517	0.0252467		ENSMMUG00000018267	E123_E130	-0.159277	0.00817312		ENSMMUG00000028281	E112_E123	-0.853941	0.0278866		ENSMMUG00000008166	E112_E123	0.253228	0.00748957		ENSMMUG00000033261	E93_E112	0.575681	0		ENSMMUG00000030896	E108_E112	0.497858	0.0136725
ENSMMUG00000034472	E93_E112	-0.545499	5.44953e-10		ENSMMUG00000018338	E123_E130	0.405778	0.00255082		ENSMMUG00000028421	E112_E123	-0.853941	3.17524e-14		ENSMMUG00000008532	E112_E123	-0.837983	0.0277957		ENSMMUG00000033316	E93_E112	0.611354	0		ENSMMUG00000030934	E108_E112	0.11546	5.16254e-14
ENSMMUG00000034483	E93_E112	-0.222762	5.44953e-10		ENSMMUG00000018435	E123_E130	-0.63811	0.000241389		ENSMMUG00000028784	E112_E123	-0.473508	3.17524e-14		ENSMMUG00000008571	E112_E123	0.206019	0.00428092		ENSMMUG00000033641	E93_E112	0.341127	0		ENSMMUG00000031111	E108_E112	2.64537	0.0282737
ENSMMUG00000034662	E93_E112	-0.488031	5.44953e-10		ENSMMUG00000018469	E123_E130	-1.24507	0.0154154		ENSMMUG00000028927	E112_E123	-2.84179	2.89459e-05		ENSMMUG00000008728	E112_E123	-0.956417	0.0132537		ENSMMUG00000034006	E93_E112	1.09019	0.00121875		ENSMMUG00000031162	E108_E112	1.60492	0.00752952
ENSMMUG00000034791	E93_E112	0.53098	0.00609823		ENSMMUG00000018479	E123_E130	-0.125932	9.37028e-14		ENSMMUG00000028934	E112_E123	0.250485	1.34084e-07		ENSMMUG00000008864	E112_E123	0	0.0104996		ENSMMUG00000034153	E93_E112	0.570926	0		ENSMMUG00000031180	E108_E112	-1.93447	0.0201193
ENSMMUG00000035020	E93_E112	-0.426407	0.0338065		ENSMMUG00000018536	E123_E130	-0.121343	0.0444988		ENSMMUG00000028979	E112_E123	-0.786042	0.0102005		ENSMMUG00000009032	E112_E123	-2.40974	0.0231123		ENSMMUG00000034356	E93_E112	0.600712	0		ENSMMUG00000031185	E108_E112	0.0249335	5.16254e-14
ENSMMUG00000035153	E93_E112	-1.02753	5.44953e-10		ENSMMUG00000018835	E123_E130	0.676188	0.0325081		ENSMMUG00000029447	E112_E123	-0.489251	3.17524e-14		ENSMMUG00000009527	E112_E123	2.07153	0.00654821		ENSMMUG00000034409	E93_E112	0.32674	0		ENSMMUG00000031281	E108_E112	0.0264175	0.00425148
ENSMMUG00000035419	E93_E112	-0.46656	5.44953e-10		ENSMMUG00000018839	E123_E130	-0.101292	9.37028e-14		ENSMMUG00000029506	E112_E123	-0.0418522	3.17524e-14		ENSMMUG00000009570	E112_E123	-0.57421	3.24557e-07		ENSMMUG00000035218	E93_E112	0.512764	0.0108474		ENSMMUG00000031284	E108_E112	-0.738563	0.0432075
ENSMMUG00000035443	E93_E112	-0.396517	0.0170594		ENSMMUG00000018896	E123_E130	-1.01559	0.0166977		ENSMMUG00000029532	E112_E123	-0.35954	0.0174753		ENSMMUG00000010008	E112_E123	-0.559297	0.0408103		ENSMMUG00000035246	E93_E112	0.590439	0		ENSMMUG00000031337	E108_E112	1.00766	0.0377369
ENSMMUG00000035449	E93_E112	-0.813974	5.44953e-10		ENSMMUG00000018965	E123_E130	-1.43511	0.00950497		ENSMMUG00000029773	E112_E123	-0.784453	0.0294406		ENSMMUG00000010044	E112_E123	0.767653	0.0305383		ENSMMUG00000035573	E93_E112	0.419147	0.0273159		ENSMMUG00000031347	E108_E112	-1.49937	0.00120136
ENSMMUG00000035513	E93_E112	-0.87776	5.44953e-10		ENSMMUG00000018999	E123_E130	-0.276114	0.0220015		ENSMMUG00000030001	E112_E123	-0.247019	3.17524e-14		ENSMMUG00000010184	E112_E123	-0.13528	0.00718298		ENSMMUG00000035634	E93_E112	0.448922	0		ENSMMUG00000031352	E108_E112	0.253862	5.16254e-14
ENSMMUG00000035516	E93_E112	-0.566376	5.44953e-10		ENSMMUG00000019033	E123_E130	0.046949	0.00311774		ENSMMUG00000030055	E112_E123	-0.385168	0.00127457		ENSMMUG00000010216	E112_E123	0	0.0166108		ENSMMUG00000035708	E93_E112	0.743535	0		ENSMMUG00000031359	E108_E112	-1.6348	0.00383905
ENSMMUG00000035531	E93_E112	-0.700988	5.44953e-10		ENSMMUG00000019081	E123_E130	-0.467244	0.0363862		ENSMMUG00000030059	E112_E123	-0.0439744	3.17524e-14		ENSMMUG00000010217	E112_E123	0	0.013492		ENSMMUG00000035853	E93_E112	0.954989	0.0428431		ENSMMUG00000031414	E108_E112	2.04151	0.00196023
ENSMMUG00000035553	E93_E112	-0.972029	0.0178387		ENSMMUG00000019102	E123_E130	-0.728976	0.0203282		ENSMMUG00000030093	E112_E123	-0.463264	0.0205342		ENSMMUG00000010789	E112_E123	-0.3575	0.0148922		ENSMMUG00000036242	E93_E112	0.552677	0.0290594		ENSMMUG00000031487	E108_E112	0.406635	0.0339032
ENSMMUG00000035738	E93_E112	2.91525	0.0374794		ENSMMUG00000019168	E123_E130	-0.459415	9.37028e-14		ENSMMUG00000030242	E112_E123	-0.528856	3.17524e-14		ENSMMUG00000010864	E112_E123	-0.712113	0.0454902		ENSMMUG00000036303	E93_E112	0.548297	0		ENSMMUG00000031606	E108_E112	0.101619	5.16254e-14
ENSMMUG00000035963	E93_E112	0.824712	0.00219803		ENSMMUG00000019196	E123_E130	-0.863533	0.00626956		ENSMMUG00000030711	E112_E123	-0.403783	3.17524e-14		ENSMMUG00000011114	E112_E123	-0.559653	0.000363538		ENSMMUG00000036365	E93_E112	0.561651	0		ENSMMUG00000031630	E108_E112	0.310914	5.16254e-14
ENSMMUG00000036370	E93_E112	-0.59367	0.00143932		ENSMMUG00000019445	E123_E130	-0.0468711	9.37028e-14		ENSMMUG00000030858	E112_E123	-0.718916	0.0257159		ENSMMUG00000011894	E112_E123	-0.196307	0.00180722		ENSMMUG00000036446	E93_E112	0.61682	0		ENSMMUG00000031636	E108_E112	0.503504	0.0253948
ENSMMUG00000036489	E93_E112	1.00142	4.73729e-06		ENSMMUG00000019552	E123_E130	0.889353	0.0495439		ENSMMUG00000030869	E112_E123	-0.197397	0.0370265		ENSMMUG00000012064	E112_E123	-0.666762	0.0250997		ENSMMUG00000036548	E93_E112	0.552677	0		ENSMMUG00000031754	E108_E112	-1.05299	0.0274567
ENSMMUG00000036511	E93_E112	-0.595265	0.00835692		ENSMMUG00000019617	E123_E130	-0.105158	0.020775		ENSMMUG00000031205	E112_E123	0.163971	1.75081e-07		ENSMMUG00000012072	E112_E123	-0.133274	5.85219e-10		ENSMMUG00000036573	E93_E112	0.548297	0		ENSMMUG00000031822	E108_E112	0.534991	0.000655162
ENSMMUG00000036526	E93_E112	2.08657	0.0104206		ENSMMUG00000019658	E123_E130	-0.583488	0.00947781		ENSMMUG00000031213	E112_E123	-0.719591	0.00977659		ENSMMUG00000012163	E112_E123	0.919373	0.0350406		ENSMMUG00000036591	E93_E112	0.664403	0		ENSMMUG00000031874	E108_E112	0.12	5.16254e-14
ENSMMUG00000036605	E93_E112	-0.598481	5.44953e-10		ENSMMUG00000019666	E123_E130	-0.0946624	0.0237658		ENSMMUG00000031229	E112_E123	-0.412245	3.17524e-14		ENSMMUG00000012399	E112_E123	-0.0966385	5.44953e-10		ENSMMUG00000036698	E93_E112	0.552677	0		ENSMMUG00000031893	E108_E112	0.181351	5.16254e-14
ENSMMUG00000036637	E93_E112	-0.588938	0.00143134		ENSMMUG00000019689	E123_E130	0.176668	0.0087726		ENSMMUG00000031420	E112_E123	-0.140196	3.17524e-14		ENSMMUG00000012445	E112_E123	-0.388143	0.0474027		ENSMMUG00000036722	E93_E112	0.539746	0		ENSMMUG00000031903	E108_E112	0.295439	0.00243982
ENSMMUG00000036649	E93_E112	-1.04245	0.0471339		ENSMMUG00000019710	E123_E130	0.369037	0.00556402		ENSMMUG00000031472	E112_E123	-0.179666	0.016225		ENSMMUG00000012602	E112_E123	-0.0704457	0.000201261		ENSMMUG00000036750	E93_E112	0.834329	0		ENSMMUG00000032188	E108_E112	0.399085	0.0451886
ENSMMUG00000036855	E93_E112	-0.634507	0.0381034		ENSMMUG00000019802	E123_E130	0.129664	0.0306988		ENSMMUG00000031474	E112_E123	-0.138965	0.0159426		ENSMMUG00000012865	E112_E123	-0.206959	5.44953e-10		ENSMMUG00000037061	E93_E112	0.382305	0		ENSMMUG00000032287	E108_E112	0.490678	4.75184e-07
ENSMMUG00000036951	E93_E112	0.326218	2.8534e-05		ENSMMUG00000019810	E123_E130	-0.842561	0.0415317		ENSMMUG00000031521	E112_E123	-0.140861	3.17524e-14		ENSMMUG00000012911	E112_E123	-0.717056	0.0442416		ENSMMUG00000037106	E93_E112	0.242692	0		ENSMMUG00000032467	E108_E112	-1.35996	0.0133617
ENSMMUG00000036983	E93_E112	-0.431354	5.44953e-10		ENSMMUG00000019820	E123_E130	-0.129398	0.0490767		ENSMMUG00000031631	E112_E123	-0.0719305	3.17524e-14		ENSMMUG00000013162	E112_E123	-0.634922	0.0291493		ENSMMUG00000037225	E93_E112	0.727746	0		ENSMMUG00000032520	E108_E112	0.150853	5.16254e-14
ENSMMUG00000037048	E93_E112	-0.588938	0.00143134		ENSMMUG00000020032	E123_E130	-0.683753	0.0172442		ENSMMUG00000031816	E112_E123	-0.0773646	3.17524e-14		ENSMMUG00000013201	E112_E123	-0.416283	5.44953e-10		ENSMMUG00000000090	E112_E123	-0.786194	0.0479723		ENSMMUG00000032601	E108_E112	1.54865	0.00199308
ENSMMUG00000000063	E112_E123	0.740509	0.0245938		ENSMMUG00000020198	E123_E130	-0.933543	0.0268203		ENSMMUG00000031984	E112_E123	-0.0802111	0.000412442		ENSMMUG00000013337	E112_E123	-0.38792	5.44953e-10		ENSMMUG00000000122	E112_E123	1.06822	0.0449819		ENSMMUG00000032609	E108_E112	0.109652	5.16254e-14
ENSMMUG00000000362	E112_E123	-0.510493	0.0341496		ENSMMUG00000020250	E123_E130	-0.876983	0.0246539		ENSMMUG00000031995	E112_E123	-0.346882	3.17524e-14		ENSMMUG00000013426	E112_E123	-0.0387904	7.85455e-09		ENSMMUG00000000169	E112_E123	-0.681054	0.0201922		ENSMMUG00000032639	E108_E112	0.354413	8.57714e-07
ENSMMUG00000000574	E112_E123	-0.497702	0.0238815		ENSMMUG00000020467	E123_E130	0.585059	0.0243889		ENSMMUG00000032003	E112_E123	-0.926066	0.046709		ENSMMUG00000013525	E112_E123	-0.0418603	0.0469105		ENSMMUG00000000187	E112_E123	0.337028	0.0493922		ENSMMUG00000032714	E108_E112	0.859156	0.00671715
ENSMMUG00000000577	E112_E123	-0.946009	0.0424924		ENSMMUG00000020481	E123_E130	0.136389	0.0324963		ENSMMUG00000032094	E112_E123	-0.184492	0.00054861		ENSMMUG00000013938	E112_E123	-1.10672	0.0157161		ENSMMUG00000000217	E112_E123	-0.558082	0.0467867		ENSMMUG00000032750	E108_E112	-2.7457	0.010191
ENSMMUG00000001048	E112_E123	-0.723358	0.00740099		ENSMMUG00000020542	E123_E130	0.510462	0.0366102		ENSMMUG00000032157	E112_E123	-0.352227	0.0122227		ENSMMUG00000013996	E112_E123	-0.567015	0.021689		ENSMMUG00000000246	E112_E123	-0.486821	0.00850401		ENSMMUG00000032760	E108_E112	-1.57481	0.0177519
ENSMMUG00000001230	E112_E123	-0.274807	0.0207189		ENSMMUG00000020547	E123_E130	1.13008	0.0179507		ENSMMUG00000032193	E112_E123	-0.616416	0.0453262		ENSMMUG00000014033	E112_E123	-0.174929	0.000676454		ENSMMUG00000000286	E112_E123	-0.930496	0.00544281		ENSMMUG00000032809	E108_E112	1.06671	0.000568808
ENSMMUG00000001608	E112_E123	-0.825954	0.0435241		ENSMMUG00000020564	E123_E130	-0.0776881	9.37028e-14		ENSMMUG00000032494	E112_E123	-0.514953	3.17524e-14		ENSMMUG00000014190	E112_E123	-0.315486	5.44953e-10		ENSMMUG00000000388	E112_E123	-1.4488	0.0168625		ENSMMUG00000032819	E108_E112	-0.645496	0.0322302
ENSMMUG00000002014	E112_E123	-1.0932	0.0300345		ENSMMUG00000020605	E123_E130	0.146491	0.040468		ENSMMUG00000032544	E112_E123	-1.41615	0.00250731		ENSMMUG00000014274	E112_E123	-0.134976	5.44953e-10		ENSMMUG00000000416	E112_E123	-1.94138	1.41552e-07		ENSMMUG00000032872	E108_E112	-1.80182	0.0012408
ENSMMUG00000002218	E112_E123	0.935363	0.0299122		ENSMMUG00000020764	E123_E130	-0.209445	0.0323177		ENSMMUG00000032556	E112_E123	-0.329488	0.0446171		ENSMMUG00000014378	E112_E123	0.146978	5.44953e-10		ENSMMUG00000000460	E112_E123	-2.51936	1.55421e-06		ENSMMUG00000032888	E108_E112	-0.313737	2.78733e-08
ENSMMUG00000002482	E112_E123	-0.137028	0.00276238		ENSMMUG00000020915	E123_E130	0.668353	0.0303585		ENSMMUG00000032623	E112_E123	-0.567181	3.17524e-14		ENSMMUG00000014415	E112_E123	-1.4116	0.0399687		ENSMMUG00000000484	E112_E123	-0.66649	0.00253675		ENSMMUG00000032960	E108_E112	-1.92649	0.00974794
ENSMMUG00000002484	E112_E123	-0.457138	0.00367831		ENSMMUG00000021024	E123_E130	0.3407	0.0398724		ENSMMUG00000032809	E112_E123	0.971508	0.00352383		ENSMMUG00000014809	E112_E123	-1.13247	0.016127		ENSMMUG00000000486	E112_E123	1.33137	0.00329327		ENSMMUG00000033242	E108_E112	0.962771	0.00781517
ENSMMUG00000003158	E112_E123	0.695196	0.011307		ENSMMUG00000021143	E123_E130	-0.291174	0.00716857		ENSMMUG00000032848	E112_E123	0.522202	5.55748e-08		ENSMMUG00000015105	E112_E123	-0.341153	0.0329536		ENSMMUG00000000504	E112_E123	-1.29223	0.0445789		ENSMMUG00000033626	E108_E112	1.0056	5.16254e-14
ENSMMUG00000003560	E112_E123	-0.567838	0.00643106		ENSMMUG00000021148	E123_E130	-0.222894	9.37028e-14		ENSMMUG00000033093	E112_E123	0.767915	2.30244e-08		ENSMMUG00000015162	E112_E123	-0.188235	5.44953e-10		ENSMMUG00000000686	E112_E123	-0.0704214	0.0276414		ENSMMUG00000033724	E108_E112	-0.439383	0.0104191
ENSMMUG00000003630	E112_E123	-0.388392	0.0221103		ENSMMUG00000021177	E123_E130	-0.146394	0.0148702		ENSMMUG00000033290	E112_E123	-0.886785	3.17524e-14		ENSMMUG00000015349	E112_E123	-0.242415	5.44953e-10		ENSMMUG00000000716	E112_E123	-1.37704	0.0334051		ENSMMUG00000033872	E108_E112	0.472108	5.16254e-14
ENSMMUG00000003751	E112_E123	-0.415392	0.0145181		ENSMMUG00000021267	E123_E130	-0.370493	0.0113365		ENSMMUG00000033311	E112_E123	-0.952994	3.17524e-14		ENSMMUG00000015393	E112_E123	-0.070772	5.44953e-10		ENSMMUG00000000737	E112_E123	-0.446135	0.034526		ENSMMUG00000034099	E108_E112	0.412162	5.16254e-14
ENSMMUG00000003835	E112_E123	-0.767185	0.0303351		ENSMMUG00000021417	E123_E130	0.366669	0.0355053		ENSMMUG00000033488	E112_E123	-1.03975	3.17524e-14		ENSMMUG00000015571	E112_E123	-0.102397	5.44953e-10		ENSMMUG00000000767	E112_E123	-0.904526	0.0143027		ENSMMUG00000034429	E108_E112	0.408461	5.16254e-14
ENSMMUG00000004629	E112_E123	-0.293803	0.0317091		ENSMMUG00000021439	E123_E130	-0.290449	0.00316666		ENSMMUG00000033584	E112_E123	2.369	0.00176267		ENSMMUG00000015782	E112_E123	-1.22167	0.00368952		ENSMMUG00000000876	E112_E123	-0.365476	0.00367487		ENSMMUG00000034669	E108_E112	-0.443959	0.00215921
ENSMMUG00000005687	E112_E123	-0.426417	0.0147304		ENSMMUG00000021444	E123_E130	-0.792818	0.00154909		ENSMMUG00000033818	E112_E123	0.591458	4.37456e-08		ENSMMUG00000015915	E112_E123	-0.140783	0.0250805		ENSMMUG00000001100	E112_E123	0.962564	0.0166094		ENSMMUG00000034685	E108_E112	0.374826	5.16254e-14
ENSMMUG00000005700	E112_E123	-0.576524	0.0171371		ENSMMUG00000021542	E123_E130	-0.102573	9.37028e-14		ENSMMUG00000034009	E112_E123	-0.707987	3.17524e-14		ENSMMUG00000015947	E112_E123	-0.0501678	0.0469887		ENSMMUG00000001259	E112_E123	-0.0406696	0		ENSMMUG00000034693	E108_E112	0.144654	5.16254e-14
ENSMMUG00000005720	E112_E123	-0.614707	0.0391592		ENSMMUG00000021548	E123_E130	-0.92538	0.0282212		ENSMMUG00000034634	E112_E123	-0.730196	3.17524e-14		ENSMMUG00000016282	E112_E123	2.57592	0.0311317		ENSMMUG00000001515	E112_E123	0.497756	0.017628		ENSMMUG00000034783	E108_E112	0.371766	5.16254e-14
ENSMMUG00000006217	E112_E123	-0.941605	0.0207908		ENSMMUG00000021601	E123_E130	0.327729	0.0128265		ENSMMUG00000035449	E112_E123	-1.13902	0.0107365		ENSMMUG00000016308	E112_E123	0.676617	0.0477329		ENSMMUG00000001544	E112_E123	-0.500793	0.0232954		ENSMMUG00000035101	E108_E112	0.827226	0.0243135
ENSMMUG00000006328	E112_E123	0.61012	0.038208		ENSMMUG00000021622	E123_E130	-0.639156	0.0175793		ENSMMUG00000035721	E112_E123	-0.937411	3.17524e-14		ENSMMUG00000016545	E112_E123	-0.0976452	0.0200356		ENSMMUG00000001673	E112_E123	-0.868177	0.022789		ENSMMUG00000035138	E108_E112	0.143295	5.16254e-14
ENSMMUG00000006424	E112_E123	-0.889984	0.00634804		ENSMMUG00000021659	E123_E130	-0.590451	0.0482631		ENSMMUG00000036309	E112_E123	-1.21931	3.17524e-14		ENSMMUG00000016752	E112_E123	-1.25917	0.00106854		ENSMMUG00000001690	E112_E123	1.08355	0.0416478		ENSMMUG00000035694	E108_E112	0.394303	5.16254e-14
ENSMMUG00000006443	E112_E123	-0.252044	0.0475493		ENSMMUG00000021752	E123_E130	1.28615	0.0184174		ENSMMUG00000036367	E112_E123	0.604855	4.17327e-08		ENSMMUG00000016854	E112_E123	-0.591009	0.001336		ENSMMUG00000001810	E112_E123	1.32694	0.00448653		ENSMMUG00000035764	E108_E112	0.951348	0.0284579
ENSMMUG00000006978	E112_E123	-0.0361964	5.3412e-06		ENSMMUG00000021863	E123_E130	-0.0874593	9.37028e-14		ENSMMUG00000036578	E112_E123	-0.384083	3.17524e-14		ENSMMUG00000016960	E112_E123	-0.879498	0.0247944		ENSMMUG00000002099	E112_E123	1.92362	0.0103354		ENSMMUG00000035808	E108_E112	0.387588	0
ENSMMUG00000007061	E112_E123	1.17033	0.0249494		ENSMMUG00000021878	E123_E130	0.685587	0.0276218		ENSMMUG00000036833	E112_E123	0.875429	0.0392618		ENSMMUG00000017189	E112_E123	-0.0195422	0.0058044		ENSMMUG00000002151	E112_E123	1.23896	0.0165631		ENSMMUG00000035946	E108_E112	0.412162	5.16254e-14
ENSMMUG00000007306	E112_E123	0.794292	0.00356502		ENSMMUG00000021891	E123_E130	0.396331	0.000264394		ENSMMUG00000036901	E112_E123	2.89438	0.0242356		ENSMMUG00000017279	E112_E123	2.39166	0.0480433		ENSMMUG00000002266	E112_E123	-0.999512	0.00080085		ENSMMUG00000036131	E108_E112	0.394303	5.16254e-14
ENSMMUG00000007470	E112_E123	-0.622986	0.00277906		ENSMMUG00000021942	E123_E130	-0.594374	0.0166105		ENSMMUG00000000555	E123_E130	-0.142373	2.46273e-05		ENSMMUG00000017359	E112_E123	-0.324454	0.00641811		ENSMMUG00000002362	E112_E123	0.855449	0.0226267		ENSMMUG00000036288	E108_E112	-0.45001	2.28612e-08
ENSMMUG00000007973	E112_E123	-2.15697	0.00035498		ENSMMUG00000021964	E123_E130	0.400869	0.0479902		ENSMMUG00000000576	E123_E130	0.0598002	0.0263248		ENSMMUG00000017421	E112_E123	0.833659	0.0106224		ENSMMUG00000002376	E112_E123	-1.47086	0.00504009		ENSMMUG00000036345	E108_E112	0.692793	5.16254e-14
ENSMMUG00000008033	E112_E123	-0.537589	0.0379519		ENSMMUG00000022063	E123_E130	-0.191311	9.37028e-14		ENSMMUG00000000949	E123_E130	0.701938	0.0410157		ENSMMUG00000017646	E112_E123	0.488438	0.0165598		ENSMMUG00000002436	E112_E123	-1.86175	0.0400185		ENSMMUG00000036378	E108_E112	0.387588	0
ENSMMUG00000008199	E112_E123	-0.807576	0.0289711		ENSMMUG00000022147	E123_E130	-0.150473	0.0351699		ENSMMUG00000001094	E123_E130	-0.0422813	3.46155e-08		ENSMMUG00000017743	E112_E123	-0.181758	0.00665243		ENSMMUG00000002520	E112_E123	-1.50255	0.0137669		ENSMMUG00000036517	E108_E112	-2.15391	0.0089202
ENSMMUG00000008746	E112_E123	-0.192107	0.0176865		ENSMMUG00000022232	E123_E130	0.381328	0.0479678		ENSMMUG00000001789	E123_E130	0.105996	0.0372976		ENSMMUG00000017948	E112_E123	-0.234542	5.44953e-10		ENSMMUG00000002534	E112_E123	-0.523512	0.00468971		ENSMMUG00000036580	E108_E112	0.397749	0.00101749
ENSMMUG00000008965	E112_E123	-0.845132	0.0013456		ENSMMUG00000022279	E123_E130	0.247067	0.000475454		ENSMMUG00000001855	E123_E130	1.02347	0.043123		ENSMMUG00000018176	E112_E123	-0.238953	0.0179776		ENSMMUG00000002686	E112_E123	0.581723	0.0132675		ENSMMUG00000036683	E108_E112	-1.95198	0.0446509
ENSMMUG00000009006	E112_E123	-0.450486	0.042135		ENSMMUG00000022439	E123_E130	0.441395	0.00394744		ENSMMUG00000002644	E123_E130	-1.49084	0.0255289		ENSMMUG00000018502	E112_E123	-0.401656	0.0144109		ENSMMUG00000002895	E112_E123	-0.141529	0		ENSMMUG00000036829	E108_E112	0.143745	5.16254e-14
ENSMMUG00000009032	E112_E123	-2.05211	0.0212115		ENSMMUG00000022494	E123_E130	-0.138083	9.37028e-14		ENSMMUG00000002953	E123_E130	-0.914027	0.0137148		ENSMMUG00000018614	E112_E123	-1.182	0.0485379		ENSMMUG00000002927	E112_E123	-0.165653	0.000251247		ENSMMUG00000037073	E108_E112	-1.3044	0.0362796
ENSMMUG00000009380	E112_E123	-0.109188	1.6771e-06		ENSMMUG00000022559	E123_E130	0.0380917	0.000850524		ENSMMUG00000003243	E123_E130	-0.0951624	0.0253233		ENSMMUG00000018638	E112_E123	0	0.000552622		ENSMMUG00000002948	E112_E123	-0.607178	0.0226699		ENSMMUG00000037184	E108_E112	-1.97386	0.0495879
ENSMMUG00000009547	E112_E123	-0.642191	0.0117155		ENSMMUG00000022566	E123_E130	-0.0565648	9.37028e-14		ENSMMUG00000003768	E123_E130	1.63348	0.0124211		ENSMMUG00000018662	E112_E123	-0.486152	0.0207252		ENSMMUG00000002993	E112_E123	-0.56875	0.0189063		ENSMMUG00000000047	E112_E123	1.19622	0.0245812
ENSMMUG00000009706	E112_E123	-0.166388	3.70315e-06		ENSMMUG00000022619	E123_E130	0.311757	0.0119178		ENSMMUG00000003810	E123_E130	0	0.0318065		ENSMMUG00000018711	E112_E123	-1.49932	0.0253395		ENSMMUG00000003004	E112_E123	-0.236132	0		ENSMMUG00000000065	E112_E123	-1.93473	0.0135927
ENSMMUG00000009925	E112_E123	-0.919996	0.022467		ENSMMUG00000022666	E123_E130	0.832623	0.00964984		ENSMMUG00000003912	E123_E130	-0.274256	0.0469264		ENSMMUG00000018896	E112_E123	2.91102	0.022899		ENSMMUG00000003045	E112_E123	-2.0032	0.0415355		ENSMMUG00000000089	E112_E123	-2.36332	0.0170265
ENSMMUG00000010025	E112_E123	-0.567128	0.0325665		ENSMMUG00000022729	E123_E130	-0.154141	0.0218506		ENSMMUG00000004047	E123_E130	-0.392835	0.0490298		ENSMMUG00000018946	E112_E123	-0.851902	0.0182137		ENSMMUG00000003109	E112_E123	-0.307112	0.0170116		ENSMMUG00000000136	E112_E123	-1.13864	0.00323983
ENSMMUG00000010098	E112_E123	0.704783	0.0392337		ENSMMUG00000022848	E123_E130	0.80544	0.0152088		ENSMMUG00000004564	E123_E130	-1.53468	0.00729411		ENSMMUG00000018999	E112_E123	-0.136585	0.0250156		ENSMMUG00000003136	E112_E123	0.887352	0.0417635		ENSMMUG00000000173	E112_E123	0.674225	0.0155876
ENSMMUG00000010204	E112_E123	-0.746264	0.00875205		ENSMMUG00000022984	E123_E130	-1.08444	0.00437581		ENSMMUG00000004664	E123_E130	0.655368	0.0387735		ENSMMUG00000019185	E112_E123	-0.0661422	7.96327e-09		ENSMMUG00000003150	E112_E123	0.928567	0.00683808		ENSMMUG00000000181	E112_E123	1.3145	0.00467061
ENSMMUG00000010297	E112_E123	-0.88533	0.0489713		ENSMMUG00000023005	E123_E130	-0.13862	0.0255938		ENSMMUG00000004976	E123_E130	-1.26208	0.0105252		ENSMMUG00000019228	E112_E123	-0.156141	5.44953e-10		ENSMMUG00000003156	E112_E123	-0.327384	0.0213988		ENSMMUG00000000237	E112_E123	-1.24887	0.0435762
ENSMMUG00000010332	E112_E123	-0.407576	0.0447739		ENSMMUG00000023043	E123_E130	1.72772	0.0258629		ENSMMUG00000005230	E123_E130	1.37964	0.00699385		ENSMMUG00000019599	E112_E123	-1.34728	1.92694e-06		ENSMMUG00000003212	E112_E123	-0.63039	0.00632228		ENSMMUG00000000275	E112_E123	-2.23706	0.00324735
ENSMMUG00000010340	E112_E123	-0.341038	0.0200822		ENSMMUG00000023045	E123_E130	-0.14119	0.0145772		ENSMMUG00000005352	E123_E130	3.17224	0.0236046		ENSMMUG00000019612	E112_E123	-0.117344	0.0301863		ENSMMUG00000003261	E112_E123	-1.138	3.44225e-05		ENSMMUG00000000341	E112_E123	-4.78338	9.28248e-07
ENSMMUG00000010358	E112_E123	-0.951653	0.0435119		ENSMMUG00000023047	E123_E130	-0.0759902	9.37028e-14		ENSMMUG00000005750	E123_E130	-0.0991521	2.77135e-08		ENSMMUG00000019748	E112_E123	-0.884337	0.0127605		ENSMMUG00000003325	E112_E123	-0.984702	0.0497034		ENSMMUG00000000375	E112_E123	-1.14171	0.0278108
ENSMMUG00000010446	E112_E123	-0.402574	0.00419409		ENSMMUG00000023193	E123_E130	-0.245413	9.37028e-14		ENSMMUG00000005920	E123_E130	-1.13991	0.00897233		ENSMMUG00000019757	E112_E123	-0.0789387	6.76637e-05		ENSMMUG00000003363	E112_E123	0.333248	0.0371		ENSMMUG00000000382	E112_E123	-1.18434	0.0206872
ENSMMUG00000010461	E112_E123	-0.398915	0.00010391		ENSMMUG00000023381	E123_E130	0.910469	0.000230002		ENSMMUG00000006020	E123_E130	0.368033	0.039215		ENSMMUG00000019960	E112_E123	-0.366509	0.0474764		ENSMMUG00000003510	E112_E123	-0.989609	0.0373252		ENSMMUG00000000439	E112_E123	2.30475	0.00316652
ENSMMUG00000010736	E112_E123	-0.199007	0.0227046		ENSMMUG00000023440	E123_E130	0.0504455	0.000836238		ENSMMUG00000007135	E123_E130	-0.369153	0.0166784		ENSMMUG00000019973	E112_E123	-0.25341	0.0023362		ENSMMUG00000003524	E112_E123	-2.96633	0.0184336		ENSMMUG00000000447	E112_E123	-2.05862	0.00383586
ENSMMUG00000011300	E112_E123	-0.245987	0.0420367		ENSMMUG00000023563	E123_E130	-1.08881	0.000860248		ENSMMUG00000008766	E123_E130	0.230903	0.0414131		ENSMMUG00000020108	E112_E123	0.49787	0.0450774		ENSMMUG00000003529	E112_E123	0.43295	0.0383216		ENSMMUG00000000482	E112_E123	-1.6597	0.016161
ENSMMUG00000011518	E112_E123	-0.895821	0.0486174		ENSMMUG00000023615	E123_E130	-0.569396	0.00325177		ENSMMUG00000008999	E123_E130	0.754892	0.0363996		ENSMMUG00000020235	E112_E123	0	0.0409257		ENSMMUG00000003532	E112_E123	-3.50056	0.00871042		ENSMMUG00000000507	E112_E123	3.27099	0.0483106
ENSMMUG00000011587	E112_E123	-0.586165	0.0113907		ENSMMUG00000023676	E123_E130	-1.1846	0.0455009		ENSMMUG00000009740	E123_E130	-0.128863	0.0466078		ENSMMUG00000020306	E112_E123	-0.0222556	5.44953e-10		ENSMMUG00000003815	E112_E123	-1.97553	0.0261456		ENSMMUG00000000537	E112_E123	1.86075	0.0245599
ENSMMUG00000011878	E112_E123	-0.499946	0.0454259		ENSMMUG00000023718	E123_E130	-1.56448	0.0106139		ENSMMUG00000009964	E123_E130	-0.784463	0.0298532		ENSMMUG00000020432	E112_E123	-0.850827	0.0359315		ENSMMUG00000003856	E112_E123	-0.114452	0		ENSMMUG00000000575	E112_E123	-1.93118	0.0136525
ENSMMUG00000012399	E112_E123	-0.066203	0.00509263		ENSMMUG00000023719	E123_E130	0.71248	0.0465197		ENSMMUG00000010200	E123_E130	-1.2491	0.0462391		ENSMMUG00000020579	E112_E123	-0.126293	5.44953e-10		ENSMMUG00000003986	E112_E123	-1.21274	0.0172797		ENSMMUG00000000616	E112_E123	-1.16214	0.0369673
ENSMMUG00000012409	E112_E123	-0.118711	0.0337739		ENSMMUG00000023767	E123_E130	-0.508058	0.0158948		ENSMMUG00000010415	E123_E130	-0.570958	0.00811199		ENSMMUG00000020609	E112_E123	-0.16515	8.86467e-06		ENSMMUG00000004045	E112_E123	0.057562	0.0202456		ENSMMUG00000000619	E112_E123	0.587273	0.0321349
ENSMMUG00000012755	E112_E123	-0.0668675	0.00634232		ENSMMUG00000024002	E123_E130	-0.55457	9.37028e-14		ENSMMUG00000010619	E123_E130	-0.737356	0.0221055		ENSMMUG00000020614	E112_E123	-0.739715	0.0450971		ENSMMUG00000004049	E112_E123	0.412867	0.0386097		ENSMMUG00000000641	E112_E123	-2.33297	0.000368955
ENSMMUG00000012801	E112_E123	-0.599615	0.0181442		ENSMMUG00000024462	E123_E130	-3.01966	0.0189963		ENSMMUG00000011033	E123_E130	-0.331698	0.0458278		ENSMMUG00000020794	E112_E123	-0.0816094	0.00612045		ENSMMUG00000004206	E112_E123	-0.642578	0.00473082		ENSMMUG00000000649	E112_E123	-1.58033	0.0180158
ENSMMUG00000012846	E112_E123	-0.39561	0.0469346		ENSMMUG00000024564	E123_E130	-0.586132	9.37028e-14		ENSMMUG00000011202	E123_E130	-0.657849	0.0149085		ENSMMUG00000020820	E112_E123	-1.65561	0.0215192		ENSMMUG00000004217	E112_E123	-0.202844	0.0300907		ENSMMUG00000000661	E112_E123	0.113873	0.000786044
ENSMMUG00000013634	E112_E123	-0.424696	0.0418452		ENSMMUG00000025115	E123_E130	0.447347	0.00049044		ENSMMUG00000011702	E123_E130	0.526203	0.016298		ENSMMUG00000020872	E112_E123	-0.0480637	5.44953e-10		ENSMMUG00000004370	E112_E123	-0.566748	0.0446984		ENSMMUG00000000669	E112_E123	-2.32081	0.00516201
ENSMMUG00000013736	E112_E123	-1.14531	0.0128005		ENSMMUG00000025380	E123_E130	-0.581402	9.37028e-14		ENSMMUG00000011871	E123_E130	2.03529	0.0122098		ENSMMUG00000021444	E112_E123	-0.224197	0.0219923		ENSMMUG00000004413	E112_E123	-0.872865	6.42079e-06		ENSMMUG00000000697	E112_E123	1.26805	0.0266288
ENSMMUG00000013884	E112_E123	-0.797675	0.0395856		ENSMMUG00000025880	E123_E130	-0.391246	0.000758413		ENSMMUG00000011903	E123_E130	2.48812	0.0156855		ENSMMUG00000022053	E112_E123	-0.297021	0.00491209		ENSMMUG00000004420	E112_E123	-1.1246	0.0403311		ENSMMUG00000000738	E112_E123	-0.740757	0.0194464
ENSMMUG00000014652	E112_E123	-0.357996	0.0106765		ENSMMUG00000026540	E123_E130	-0.57217	9.37028e-14		ENSMMUG00000012259	E123_E130	0.171812	0.0297226		ENSMMUG00000022408	E112_E123	-0.540601	0.0233524		ENSMMUG00000004486	E112_E123	0.896915	0.0222601		ENSMMUG00000000782	E112_E123	-1.4314	0.0390346
ENSMMUG00000014674	E112_E123	-0.340666	0.0197314		ENSMMUG00000026768	E123_E130	-0.46833	9.37028e-14		ENSMMUG00000012421	E123_E130	0.528642	0.0260841		ENSMMUG00000022418	E112_E123	-0.786746	0.000848671		ENSMMUG00000004489	E112_E123	-0.0320373	0		ENSMMUG00000000783	E112_E123	-2.98452	8.86192e-05
ENSMMUG00000014766	E112_E123	-0.29639	0.0368782		ENSMMUG00000026787	E123_E130	-0.429463	9.37028e-14		ENSMMUG00000012542	E123_E130	0.590018	0.0330047		ENSMMUG00000022437	E112_E123	-0.307629	2.35256e-06		ENSMMUG00000004498	E112_E123	0.365579	0.0208114		ENSMMUG00000000785	E112_E123	-4.49099	0.000221526
ENSMMUG00000014867	E112_E123	-1.03581	0.0326061		ENSMMUG00000026843	E123_E130	0.0706423	0.000813419		ENSMMUG00000012571	E123_E130	0.177727	0.0102393		ENSMMUG00000022722	E112_E123	-0.089389	0.00262343		ENSMMUG00000004603	E112_E123	0.421537	0.0453566		ENSMMUG00000000788	E112_E123	-2.05098	0.00651017
ENSMMUG00000015007	E112_E123	-0.315394	0.0264549		ENSMMUG00000026973	E123_E130	-0.649658	9.37028e-14		ENSMMUG00000012608	E123_E130	-1.7557	0.00290094		ENSMMUG00000022773	E112_E123	-0.875788	0.021784		ENSMMUG00000004717	E112_E123	0.689434	0.0237586		ENSMMUG00000000826	E112_E123	-1.67745	0.0426556
ENSMMUG00000015062	E112_E123	-0.640697	0.020935		ENSMMUG00000027011	E123_E130	-0.721601	0.000229085		ENSMMUG00000012766	E123_E130	-0.646426	0.020747		ENSMMUG00000022937	E112_E123	0.0530758	0.0151509		ENSMMUG00000004810	E112_E123	-0.608039	0.0269855		ENSMMUG00000000839	E112_E123	-2.61536	0.0181547
ENSMMUG00000015136	E112_E123	-0.078881	0.027531		ENSMMUG00000027232	E123_E130	-0.6325	0.000232507		ENSMMUG00000013252	E123_E130	-0.161258	0.029271		ENSMMUG00000023134	E112_E123	-0.73531	0.0376742		ENSMMUG00000004998	E112_E123	-0.298152	0.0157459		ENSMMUG00000000859	E112_E123	-0.640543	0.0091328
ENSMMUG00000015438	E112_E123	-0.198201	0.0282338		ENSMMUG00000027263	E123_E130	0.72592	0.0209772		ENSMMUG00000013276	E123_E130	0.954114	0.0392971		ENSMMUG00000023446	E112_E123	-0.552561	0.0294362		ENSMMUG00000005054	E112_E123	0.0892043	1.15392e-07		ENSMMUG00000000863	E112_E123	-1.74345	0.0315453
ENSMMUG00000015577	E112_E123	-0.607017	0.0300223		ENSMMUG00000027516	E123_E130	0.505294	0.000454993		ENSMMUG00000013462	E123_E130	0.0921469	0.0331026		ENSMMUG00000023487	E112_E123	-0.196307	0.000588819		ENSMMUG00000005068	E112_E123	-0.841404	0.000684595		ENSMMUG00000000882	E112_E123	-3.36455	0.00540264
ENSMMUG00000015887	E112_E123	-0.367386	0.00236296		ENSMMUG00000027876	E123_E130	-0.960676	9.37028e-14		ENSMMUG00000014082	E123_E130	-0.648165	0.00119603		ENSMMUG00000023499	E112_E123	-0.0473683	5.44953e-10		ENSMMUG00000005074	E112_E123	-0.285323	0.0037244		ENSMMUG00000000911	E112_E123	-2.80654	0.00320125
ENSMMUG00000016263	E112_E123	-0.584591	0.0432532		ENSMMUG00000027911	E123_E130	-0.558866	9.37028e-14		ENSMMUG00000014164	E123_E130	0.460903	0.0414474		ENSMMUG00000023512	E112_E123	0.23666	0.00247976		ENSMMUG00000005105	E112_E123	-0.735517	0.0453255		ENSMMUG00000000915	E112_E123	-1.35943	0.016254
ENSMMUG00000016265	E112_E123	-1.04746	0.00311906		ENSMMUG00000027999	E123_E130	0.513621	0.000450155		ENSMMUG00000014182	E123_E130	-0.0674289	0.00532652		ENSMMUG00000023800	E112_E123	0	0.000162883		ENSMMUG00000005174	E112_E123	0.76091	0.0224623		ENSMMUG00000000951	E112_E123	-1.81376	0.0223723
ENSMMUG00000016282	E112_E123	1.0163	0.00373567		ENSMMUG00000028015	E123_E130	-0.558866	9.37028e-14		ENSMMUG00000014808	E123_E130	-1.11923	0.0309558		ENSMMUG00000023945	E112_E123	1.87473	0.0424073		ENSMMUG00000005183	E112_E123	-0.214467	0.00203554		ENSMMUG00000000971	E112_E123	-2.22171	0.0196309
ENSMMUG00000016335	E112_E123	-1.50109	0.0309769		ENSMMUG00000028127	E123_E130	-0.700416	9.37028e-14		ENSMMUG00000014841	E123_E130	-0.61112	0.041922		ENSMMUG00000024121	E112_E123	-0.544296	0.000952186		ENSMMUG00000005213	E112_E123	-0.875316	0.0323165		ENSMMUG00000000979	E112_E123	-0.921933	0.0124805
ENSMMUG00000016793	E112_E123	-0.315654	0.0187587		ENSMMUG00000028161	E123_E130	0.615258	0.0014351		ENSMMUG00000014867	E123_E130	0.733647	0.0150228		ENSMMUG00000024441	E112_E123	0.648747	0.00417545		ENSMMUG00000005291	E112_E123	0.474448	0.0459229		ENSMMUG00000000987	E112_E123	-2.51574	0.000116366
ENSMMUG00000017241	E112_E123	-0.165491	0.030832		ENSMMUG00000028327	E123_E130	-0.558866	9.37028e-14		ENSMMUG00000014978	E123_E130	-1.80073	0.0355735		ENSMMUG00000024679	E112_E123	-0.888417	0.0143961		ENSMMUG00000005423	E112_E123	-0.899688	0.0326339		ENSMMUG00000001008	E112_E123	-1.8885	0.0428216
ENSMMUG00000017425	E112_E123	-1.42756	0.0109908		ENSMMUG00000028350	E123_E130	1.33809	0.0177296		ENSMMUG00000015277	E123_E130	1.08393	0.0386292		ENSMMUG00000024873	E112_E123	2.21226	0.0326362		ENSMMUG00000005466	E112_E123	-0.840391	0.000146718		ENSMMUG00000001049	E112_E123	-3.28177	0.0181656
ENSMMUG00000017564	E112_E123	-0.352406	0.00914075		ENSMMUG00000028360	E123_E130	1.06318	0.0435496		ENSMMUG00000015725	E123_E130	-1.72638	0.034868		ENSMMUG00000024905	E112_E123	0.361434	5.44953e-10		ENSMMUG00000005527	E112_E123	-0.783945	0.0122326		ENSMMUG00000001060	E112_E123	-1.63973	0.0079978
ENSMMUG00000017677	E112_E123	-0.378147	0.0256029		ENSMMUG00000028379	E123_E130	0.615258	0.000395939		ENSMMUG00000015865	E123_E130	4.06528	0.0084121		ENSMMUG00000025071	E112_E123	-0.919086	0.00493326		ENSMMUG00000005598	E112_E123	-0.914379	0.01547		ENSMMUG00000001072	E112_E123	-0.0492043	5.16254e-14
ENSMMUG00000018550	E112_E123	-0.866079	0.047244		ENSMMUG00000028552	E123_E130	0.575348	0.000416196		ENSMMUG00000016379	E123_E130	0.81222	0.00472934		ENSMMUG00000025433	E112_E123	2.32592	0.020728		ENSMMUG00000005600	E112_E123	-0.821653	0.0089927		ENSMMUG00000001099	E112_E123	-2.61299	0.0240127
ENSMMUG00000018586	E112_E123	-0.110673	4.32796e-06		ENSMMUG00000028827	E123_E130	-0.220868	9.37028e-14		ENSMMUG00000016734	E123_E130	-0.918832	0.00190334		ENSMMUG00000025554	E112_E123	0.844351	0.00193748		ENSMMUG00000005624	E112_E123	-1.44381	0.0390395		ENSMMUG00000001128	E112_E123	-2.11254	0.0140879
ENSMMUG00000018999	E112_E123	-0.330069	0.0496318		ENSMMUG00000028855	E123_E130	-1.74859	0.0298271		ENSMMUG00000017130	E123_E130	-0.927277	0.0167905		ENSMMUG00000025799	E112_E123	-0.465074	5.44953e-10		ENSMMUG00000005661	E112_E123	-2.03729	0.0411692		ENSMMUG00000001130	E112_E123	0.954797	0.00309721
ENSMMUG00000019138	E112_E123	-0.25354	0.0224536		ENSMMUG00000028954	E123_E130	-0.303769	9.37028e-14		ENSMMUG00000017343	E123_E130	1.12479	0.0201615		ENSMMUG00000026577	E112_E123	1.62543	0.000305637		ENSMMUG00000005686	E112_E123	-0.727163	0.00696115		ENSMMUG00000001143	E112_E123	-4.84434	0.01801
ENSMMUG00000019421	E112_E123	-0.34841	0.0197799		ENSMMUG00000028961	E123_E130	-0.432022	9.37028e-14		ENSMMUG00000017474	E123_E130	-1.42646	0.0398344		ENSMMUG00000027132	E112_E123	0.773525	0.00225541		ENSMMUG00000005748	E112_E123	0.541874	0.0353521		ENSMMUG00000001155	E112_E123	-2.95186	2.40732e-05
ENSMMUG00000019561	E112_E123	0.40307	0.0432233		ENSMMUG00000028995	E123_E130	-0.303769	9.37028e-14		ENSMMUG00000017476	E123_E130	-1.07489	0.0409945		ENSMMUG00000027268	E112_E123	-0.994943	5.44953e-10		ENSMMUG00000005842	E112_E123	1.29727	0.0310318		ENSMMUG00000001187	E112_E123	-4.1919	0.00255391
ENSMMUG00000020108	E112_E123	0.38975	0.0436793		ENSMMUG00000029049	E123_E130	0.0774147	0.000805914		ENSMMUG00000017548	E123_E130	1.06653	0.0164717		ENSMMUG00000027281	E112_E123	-0.744439	0.00718552		ENSMMUG00000005892	E112_E123	0.472082	0.0302856		ENSMMUG00000001216	E112_E123	5.3404	0.0120784
ENSMMUG00000020111	E112_E123	-0.535401	0.0103989		ENSMMUG00000029218	E123_E130	-0.253086	9.37028e-14		ENSMMUG00000017835	E123_E130	1.02931	0.0365863		ENSMMUG00000027317	E112_E123	-0.36808	5.44953e-10		ENSMMUG00000006017	E112_E123	-0.768695	0.0226647		ENSMMUG00000001220	E112_E123	0.82386	0.0438685
ENSMMUG00000020176	E112_E123	-0.0890607	0.0284055		ENSMMUG00000029225	E123_E130	-0.405454	9.37028e-14		ENSMMUG00000018078	E123_E130	0.15602	0.0274242		ENSMMUG00000027405	E112_E123	-0.673523	0.00615347		ENSMMUG00000006049	E112_E123	-0.0758582	0.000326571		ENSMMUG00000001228	E112_E123	-3.22124	0.0496265
ENSMMUG00000020215	E112_E123	-0.393061	0.0426876		ENSMMUG00000029241	E123_E130	0.58752	0.0460457		ENSMMUG00000018163	E123_E130	2.69081	0.00174627		ENSMMUG00000027532	E112_E123	-0.523346	0.0086643		ENSMMUG00000006113	E112_E123	-1.25669	0.0479747		ENSMMUG00000001242	E112_E123	-1.85373	0.01029
ENSMMUG00000020515	E112_E123	-1.27103	0.0219504		ENSMMUG00000029248	E123_E130	-0.1163	9.37028e-14		ENSMMUG00000018246	E123_E130	0.823609	0.0186141		ENSMMUG00000027851	E112_E123	0	0.0145522		ENSMMUG00000006146	E112_E123	0.957636	0.0442003		ENSMMUG00000001273	E112_E123	-1.9391	0.00811933
ENSMMUG00000020717	E112_E123	-0.810275	0.00334437		ENSMMUG00000029254	E123_E130	-0.148177	9.37028e-14		ENSMMUG00000018383	E123_E130	0	0.0287372		ENSMMUG00000027861	E112_E123	-0.904506	5.44953e-10		ENSMMUG00000006243	E112_E123	-0.546442	0.0209176		ENSMMUG00000001284	E112_E123	-3.5761	0.00120068
ENSMMUG00000020793	E112_E123	-0.566818	0.0161525		ENSMMUG00000029299	E123_E130	-0.905203	0.0245737		ENSMMUG00000018956	E123_E130	2.37087	0.0146347		ENSMMUG00000027882	E112_E123	-0.36808	5.44953e-10		ENSMMUG00000006292	E112_E123	-0.456184	0.00774405		ENSMMUG00000001291	E112_E123	4.31752	0.027321
ENSMMUG00000020915	E112_E123	-1.20425	0.00399792		ENSMMUG00000029324	E123_E130	-0.279291	3.59461e-11		ENSMMUG00000019266	E123_E130	-1.326	0.0483854		ENSMMUG00000028046	E112_E123	0	0.0354562		ENSMMUG00000006326	E112_E123	-0.959505	0.0135254		ENSMMUG00000001322	E112_E123	-1.06412	0.00133259
ENSMMUG00000021153	E112_E123	-1.27589	0.0486981		ENSMMUG00000029336	E123_E130	-0.267002	9.37028e-14		ENSMMUG00000019310	E123_E130	-0.609978	0.0402456		ENSMMUG00000028111	E112_E123	-0.531527	5.44953e-10		ENSMMUG00000006387	E112_E123	-1.01094	0.00729951		ENSMMUG00000001326	E112_E123	-0.466328	0.0446745
ENSMMUG00000021206	E112_E123	0.337934	0.0181907		ENSMMUG00000029453	E123_E130	0.550267	0.044132		ENSMMUG00000019326	E123_E130	4.8926	0.00229594		ENSMMUG00000028126	E112_E123	-0.420124	5.44953e-10		ENSMMUG00000006403	E112_E123	-0.140889	0.0378612		ENSMMUG00000001341	E112_E123	-1.5121	0.0109021
ENSMMUG00000021224	E112_E123	-0.420309	0.0426668		ENSMMUG00000029465	E123_E130	-0.107879	0.0302458		ENSMMUG00000019497	E123_E130	-0.728257	0.00625646		ENSMMUG00000028441	E112_E123	1.95909	0.0243542		ENSMMUG00000006406	E112_E123	-0.116549	0		ENSMMUG00000001366	E112_E123	-2.31494	0.0316518
ENSMMUG00000021511	E112_E123	-0.756319	0.0482507		ENSMMUG00000029557	E123_E130	-0.117612	0.0145325		ENSMMUG00000019697	E123_E130	-0.776344	0.0267177		ENSMMUG00000028487	E112_E123	-1.26417	7.18574e-05		ENSMMUG00000006452	E112_E123	-0.495638	0.029254		ENSMMUG00000001409	E112_E123	-2.04535	6.84366e-06
ENSMMUG00000021546	E112_E123	-0.20982	0.000706792		ENSMMUG00000029599	E123_E130	-0.17607	9.37028e-14		ENSMMUG00000020414	E123_E130	-0.864297	0.033275		ENSMMUG00000028710	E112_E123	-0.249015	1.07583e-05		ENSMMUG00000006453	E112_E123	-1.03697	0.0208764		ENSMMUG00000001478	E112_E123	-0.615985	0.000238961
ENSMMUG00000022128	E112_E123	-0.460065	0.0485576		ENSMMUG00000029689	E123_E130	0.279668	0.000629056		ENSMMUG00000020619	E123_E130	-0.157303	0.0461725		ENSMMUG00000028795	E112_E123	0.140464	0.000166121		ENSMMUG00000006580	E112_E123	-0.249841	0.0213064		ENSMMUG00000001479	E112_E123	-3.43221	0.0196117
ENSMMUG00000022951	E112_E123	-1.14856	0.0403672		ENSMMUG00000029729	E123_E130	-0.182685	9.37028e-14		ENSMMUG00000020947	E123_E130	-0.924829	0.0399978		ENSMMUG00000028993	E112_E123	-0.0254612	5.44953e-10		ENSMMUG00000006596	E112_E123	0.384982	0.0383221		ENSMMUG00000001480	E112_E123	-1.19679	0.00761404
ENSMMUG00000023057	E112_E123	-0.385344	0.00242497		ENSMMUG00000029789	E123_E130	0.080072	0.000802989		ENSMMUG00000021145	E123_E130	-0.376575	0.00267919		ENSMMUG00000029015	E112_E123	-0.300275	0.00731653		ENSMMUG00000006704	E112_E123	0.120828	0.0412033		ENSMMUG00000001496	E112_E123	0.590212	0.00971686
ENSMMUG00000023111	E112_E123	-0.0943104	0.0323819		ENSMMUG00000029815	E123_E130	-0.17607	9.37028e-14		ENSMMUG00000021146	E123_E130	-0.587125	0.0499084		ENSMMUG00000029034	E112_E123	-0.487721	0.016621		ENSMMUG00000006760	E112_E123	0.613168	0.0201742		ENSMMUG00000001533	E112_E123	-3.24569	0.00458106
ENSMMUG00000023334	E112_E123	-0.238025	0.00131212		ENSMMUG00000029847	E123_E130	0.526647	0.0368554		ENSMMUG00000021205	E123_E130	0.390248	0.0246428		ENSMMUG00000029144	E112_E123	-0.192921	0.00667916		ENSMMUG00000006819	E112_E123	1.5983	0.0380689		ENSMMUG00000001564	E112_E123	-1.8575	0.0463471
ENSMMUG00000025159	E112_E123	-0.353565	0.00526727		ENSMMUG00000029863	E123_E130	-0.304274	0.0380445		ENSMMUG00000021308	E123_E130	0.0655662	7.48775e-10		ENSMMUG00000029339	E112_E123	-0.183703	5.44953e-10		ENSMMUG00000007350	E112_E123	-0.331398	0.0362822		ENSMMUG00000001593	E112_E123	-2.67741	0.000567109
ENSMMUG00000025407	E112_E123	-0.647873	0.02656		ENSMMUG00000029952	E123_E130	-0.832712	0.00192229		ENSMMUG00000021701	E123_E130	0.374344	0.0351977		ENSMMUG00000029363	E112_E123	-0.941847	0.0424061		ENSMMUG00000007421	E112_E123	0.798054	0.0266084		ENSMMUG00000001600	E112_E123	-3.1872	0.00673509
ENSMMUG00000028709	E112_E123	-0.652644	0.00880612		ENSMMUG00000030001	E123_E130	-0.298168	0.0167581		ENSMMUG00000021726	E123_E130	-0.0558409	3.28452e-08		ENSMMUG00000029387	E112_E123	-0.0323181	5.44953e-10		ENSMMUG00000007433	E112_E123	1.93209	0.0450082		ENSMMUG00000001635	E112_E123	-1.88541	0.034817
ENSMMUG00000028867	E112_E123	-0.708797	0.00643087		ENSMMUG00000030015	E123_E130	-0.200793	9.37028e-14		ENSMMUG00000022080	E123_E130	-0.790105	0.031864		ENSMMUG00000029437	E112_E123	-0.191382	5.44953e-10		ENSMMUG00000007571	E112_E123	-0.766572	0.0278007		ENSMMUG00000001678	E112_E123	-4.31944	0.00444462
ENSMMUG00000028870	E112_E123	-0.148845	0.00513673		ENSMMUG00000030025	E123_E130	-0.155152	0.0492236		ENSMMUG00000022165	E123_E130	-0.159152	2.17819e-08		ENSMMUG00000029564	E112_E123	-0.10332	5.44953e-10		ENSMMUG00000007585	E112_E123	-1.482	0.0113353		ENSMMUG00000001683	E112_E123	-2.60121	0.000779318
ENSMMUG00000028879	E112_E123	-0.10989	4.33749e-06		ENSMMUG00000030052	E123_E130	-1.03589	0.012209		ENSMMUG00000022383	E123_E130	-0.864436	0.00227743		ENSMMUG00000029854	E112_E123	-0.349288	5.44953e-10		ENSMMUG00000007657	E112_E123	-0.206793	0		ENSMMUG00000001684	E112_E123	-2.86457	0.0189603
ENSMMUG00000029355	E112_E123	4.81958	0.000341838		ENSMMUG00000030069	E123_E130	-0.437234	9.37028e-14		ENSMMUG00000022553	E123_E130	1.11071	0.0384091		ENSMMUG00000029856	E112_E123	-0.075431	5.44953e-10		ENSMMUG00000007825	E112_E123	0.331336	0.0179673		ENSMMUG00000001685	E112_E123	-1.84909	0.00215495
ENSMMUG00000029358	E112_E123	-0.458169	0.0282211		ENSMMUG00000030093	E123_E130	-0.158821	9.37028e-14		ENSMMUG00000022627	E123_E130	-1.84169	0.00319972		ENSMMUG00000029915	E112_E123	-0.945261	0.0324402		ENSMMUG00000007852	E112_E123	-1.08757	0.0157582		ENSMMUG00000001686	E112_E123	-3.1126	0.00878512
ENSMMUG00000029656	E112_E123	-0.1955	0.0462222		ENSMMUG00000030137	E123_E130	-0.826201	0.0333356		ENSMMUG00000022863	E123_E130	-1.32504	0.00183323		ENSMMUG00000029956	E112_E123	-0.307204	0.0430886		ENSMMUG00000007859	E112_E123	-0.733751	0.0235818		ENSMMUG00000001699	E112_E123	0.360637	0.00972126
ENSMMUG00000029766	E112_E123	-0.150559	0.0104837		ENSMMUG00000030154	E123_E130	-0.81947	0.00152897		ENSMMUG00000022871	E123_E130	-0.0678658	3.13425e-08		ENSMMUG00000030036	E112_E123	-0.167567	5.44953e-10		ENSMMUG00000007879	E112_E123	-0.681333	0.0158119		ENSMMUG00000001728	E112_E123	0.617496	0.0190382
ENSMMUG00000030014	E112_E123	-0.148845	3.88891e-06		ENSMMUG00000030202	E123_E130	-0.122549	9.37028e-14		ENSMMUG00000023186	E123_E130	0	0.00988288		ENSMMUG00000030063	E112_E123	-0.0759308	5.44953e-10		ENSMMUG00000007933	E112_E123	-0.574316	0.0401109		ENSMMUG00000001766	E112_E123	-3.22963	0.0407565
ENSMMUG00000030134	E112_E123	-1.14447	0.0246126		ENSMMUG00000030207	E123_E130	-0.0556594	9.37028e-14		ENSMMUG00000024138	E123_E130	0.926629	0.0387081		ENSMMUG00000030092	E112_E123	-0.138234	0.0266608		ENSMMUG00000008268	E112_E123	0.788952	0.0478505		ENSMMUG00000001774	E112_E123	-1.76743	0.00935391
ENSMMUG00000030670	E112_E123	-0.0683452	0.0320543		ENSMMUG00000030242	E123_E130	-0.347287	9.37028e-14		ENSMMUG00000024920	E123_E130	0.268459	6.97539e-05		ENSMMUG00000030129	E112_E123	-0.214728	5.44953e-10		ENSMMUG00000008370	E112_E123	-0.138999	0		ENSMMUG00000001777	E112_E123	-2.06599	0.00101785
ENSMMUG00000030777	E112_E123	-0.992869	0.0149387		ENSMMUG00000030349	E123_E130	-0.0813223	9.37028e-14		ENSMMUG00000025081	E123_E130	1.24697	0.00372664		ENSMMUG00000030177	E112_E123	-1.83836	0.0149843		ENSMMUG00000008435	E112_E123	0.789252	0.0277514		ENSMMUG00000001781	E112_E123	-3.38514	0.000169265
ENSMMUG00000031045	E112_E123	-0.17871	1.38635e-06		ENSMMUG00000030439	E123_E130	-0.229202	9.37028e-14		ENSMMUG00000026456	E123_E130	1.98923	0.0138288		ENSMMUG00000030230	E112_E123	-0.110283	3.40998e-05		ENSMMUG00000008465	E112_E123	-0.162762	0.00351935		ENSMMUG00000001805	E112_E123	-3.40259	0.00620218
ENSMMUG00000031174	E112_E123	-3.33057	8.52601e-05		ENSMMUG00000030452	E123_E130	1.27502	0.0163342		ENSMMUG00000026622	E123_E130	-0.604855	3.23461e-09		ENSMMUG00000030239	E112_E123	-0.295102	0.0429885		ENSMMUG00000008748	E112_E123	0.130703	0.00335679		ENSMMUG00000001809	E112_E123	1.1708	0.0281592
ENSMMUG00000031257	E112_E123	-0.156899	3.47491e-09		ENSMMUG00000030506	E123_E130	-0.328459	0.0171568		ENSMMUG00000026844	E123_E130	0.901798	0.0384809		ENSMMUG00000030342	E112_E123	0.62489	5.44953e-10		ENSMMUG00000008758	E112_E123	0.556289	0.0476128		ENSMMUG00000001841	E112_E123	1.47736	0.0204575
ENSMMUG00000031277	E112_E123	-1.44214	0.0117778		ENSMMUG00000030589	E123_E130	0.154186	0.000725746		ENSMMUG00000026950	E123_E130	1.35073	0.0210797		ENSMMUG00000030362	E112_E123	-0.412511	6.09853e-05		ENSMMUG00000008824	E112_E123	1.01062	0.0428135		ENSMMUG00000001849	E112_E123	-1.84623	0.000161278
ENSMMUG00000031705	E112_E123	-0.534529	0.0464692		ENSMMUG00000030670	E123_E130	-0.0172157	9.37028e-14		ENSMMUG00000028841	E123_E130	0	0.00167341		ENSMMUG00000030374	E112_E123	-0.779906	0.0314911		ENSMMUG00000008825	E112_E123	0.642827	0.0118052		ENSMMUG00000001859	E112_E123	-1.51444	0.00311425
ENSMMUG00000031839	E112_E123	-0.991783	0.00551172		ENSMMUG00000030692	E123_E130	0.859549	0.00563234		ENSMMUG00000028934	E123_E130	-0.250485	1.4924e-08		ENSMMUG00000030438	E112_E123	-0.273877	5.44953e-10		ENSMMUG00000008864	E112_E123	-0.035786	0		ENSMMUG00000001860	E112_E123	-2.45779	0.0404447
ENSMMUG00000031964	E112_E123	-1.32117	0.0440746		ENSMMUG00000030721	E123_E130	-0.220868	9.37028e-14		ENSMMUG00000029098	E123_E130	0.208378	0.0436727		ENSMMUG00000030459	E112_E123	-0.214728	4.17984e-05		ENSMMUG00000008937	E112_E123	0.544511	0.0322973		ENSMMUG00000001864	E112_E123	-0.159532	0.000546515
ENSMMUG00000032052	E112_E123	-0.34313	0.0207595		ENSMMUG00000030758	E123_E130	-0.202466	9.37028e-14		ENSMMUG00000029359	E123_E130	1.07569	0.0319408		ENSMMUG00000030472	E112_E123	-0.533613	5.44953e-10		ENSMMUG00000009021	E112_E123	-0.719675	0.00291069		ENSMMUG00000001882	E112_E123	-0.976008	0.000984228
ENSMMUG00000032121	E112_E123	-0.809028	0.039048		ENSMMUG00000030773	E123_E130	-0.173557	9.37028e-14		ENSMMUG00000029422	E123_E130	0	0.00191109		ENSMMUG00000030486	E112_E123	-0.270634	0.00985449		ENSMMUG00000009032	E112_E123	-1.91085	0.0251774		ENSMMUG00000001907	E112_E123	-2.3691	0.0107219
ENSMMUG00000032147	E112_E123	0.569609	0.00354221		ENSMMUG00000030793	E123_E130	-0.332971	9.37028e-14		ENSMMUG00000029650	E123_E130	-0.118699	0.0162528		ENSMMUG00000030487	E112_E123	-1.03391	0.00119092		ENSMMUG00000009082	E112_E123	-1.15604	0.0423409		ENSMMUG00000001943	E112_E123	-1.61985	0.0402074
ENSMMUG00000032157	E112_E123	-0.197423	0.0457856		ENSMMUG00000030854	E123_E130	-0.172327	9.37028e-14		ENSMMUG00000029939	E123_E130	-1.16913	0.037094		ENSMMUG00000030660	E112_E123	-0.604936	0.00982606		ENSMMUG00000009110	E112_E123	-0.0884308	0.0327137		ENSMMUG00000001948	E112_E123	-1.90759	0.0405225
ENSMMUG00000032193	E112_E123	-0.14335	3.94911e-06		ENSMMUG00000030863	E123_E130	0.19062	0.000690697		ENSMMUG00000030138	E123_E130	0	0.00257502		ENSMMUG00000030664	E112_E123	-0.459754	5.44953e-10		ENSMMUG00000009111	E112_E123	-0.848526	0.0498086		ENSMMUG00000001950	E112_E123	-0.096888	0.0365675
ENSMMUG00000032515	E112_E123	-0.244015	0.0358245		ENSMMUG00000030913	E123_E130	0.55683	0.0201121		ENSMMUG00000030212	E123_E130	0.323356	0.045708		ENSMMUG00000030731	E112_E123	0.170736	0.00221821		ENSMMUG00000009120	E112_E123	0.235234	0.0227052		ENSMMUG00000001995	E112_E123	-2.35254	0.00640773
ENSMMUG00000033822	E112_E123	0.41658	0.00330701		ENSMMUG00000030922	E123_E130	1.18712	0.00161636		ENSMMUG00000030552	E123_E130	0.92029	0.00236665		ENSMMUG00000030883	E112_E123	-1.73295	0.02164		ENSMMUG00000009312	E112_E123	0.436807	0.0186822		ENSMMUG00000001996	E112_E123	-1.85424	0.000871601
ENSMMUG00000034066	E112_E123	-0.282556	0.00521885		ENSMMUG00000030932	E123_E130	0.482202	0.0344485		ENSMMUG00000030954	E123_E130	-1.06668	0.0155465		ENSMMUG00000031035	E112_E123	-0.499188	0.00772626		ENSMMUG00000009363	E112_E123	-0.785795	0.0475305		ENSMMUG00000002007	E112_E123	-2.32668	0.000875215
ENSMMUG00000034791	E112_E123	-0.53098	0.000743832		ENSMMUG00000030973	E123_E130	-0.514193	0.0476393		ENSMMUG00000031205	E123_E130	-0.163971	2.13589e-08		ENSMMUG00000031099	E112_E123	0.799861	0.0135871		ENSMMUG00000009606	E112_E123	0.0831948	0.0346317		ENSMMUG00000002116	E112_E123	0.968394	0.0407024
ENSMMUG00000035471	E112_E123	-0.618934	0.0304196		ENSMMUG00000031006	E123_E130	-0.581402	9.37028e-14		ENSMMUG00000031984	E123_E130	-0.19051	1.91587e-08		ENSMMUG00000031115	E112_E123	0.140464	0.000166121		ENSMMUG00000009615	E112_E123	-0.846122	0.0417745		ENSMMUG00000002123	E112_E123	0.469488	0.0345944
ENSMMUG00000035709	E112_E123	-0.835624	0.00244799		ENSMMUG00000031018	E123_E130	-0.245413	9.37028e-14		ENSMMUG00000032094	E123_E130	-0.502622	5.01572e-09		ENSMMUG00000031134	E112_E123	-0.980198	0.00164344		ENSMMUG00000009674	E112_E123	-1.62386	0.00646918		ENSMMUG00000002158	E112_E123	-2.44199	0.0452567
ENSMMUG00000036489	E112_E123	-1.00142	4.03994e-07		ENSMMUG00000031029	E123_E130	-0.630937	0.0136149		ENSMMUG00000032701	E123_E130	1.07569	0.0213912		ENSMMUG00000031190	E112_E123	-1.16242	0.0268694		ENSMMUG00000009679	E112_E123	-1.04203	0.0234325		ENSMMUG00000002163	E112_E123	-2.63067	0.0312187
ENSMMUG00000036951	E112_E123	-0.326218	2.38681e-06		ENSMMUG00000031079	E123_E130	0.266304	0.0345772		ENSMMUG00000032809	E123_E130	-0.971508	0.000719029		ENSMMUG00000031221	E112_E123	0.24379	0.0114698		ENSMMUG00000009799	E112_E123	-1.61508	0.000324235		ENSMMUG00000002173	E112_E123	-2.19059	0.0129289
ENSMMUG00000000023	E123_E130	0.159756	0.0276673		ENSMMUG00000031139	E123_E130	-0.404117	0.00279521		ENSMMUG00000032848	E123_E130	-0.522202	4.60678e-09		ENSMMUG00000031273	E112_E123	-0.30908	0.0484763		ENSMMUG00000009895	E112_E123	-0.478709	0.0164991		ENSMMUG00000002190	E112_E123	-0.646563	0.0261829
ENSMMUG00000000127	E123_E130	0.150547	0.00369538		ENSMMUG00000031150	E123_E130	-0.0745929	9.37028e-14		ENSMMUG00000033093	E123_E130	-0.767915	1.69937e-09		ENSMMUG00000031315	E112_E123	-0.241988	5.44953e-10		ENSMMUG00000010012	E112_E123	-0.795268	0.0376695		ENSMMUG00000002208	E112_E123	-1.09146	0.0116884
ENSMMUG00000000875	E123_E130	0.153622	0.000556459		ENSMMUG00000031275	E123_E130	-0.782499	0.0362809		ENSMMUG00000033818	E123_E130	-0.591458	3.42268e-09		ENSMMUG00000031521	E112_E123	-0.161842	5.44953e-10		ENSMMUG00000010147	E112_E123	-0.95745	0.0182722		ENSMMUG00000002254	E112_E123	1.27409	0.0376265
ENSMMUG00000001437	E123_E130	0.19934	3.62779e-06		ENSMMUG00000031287	E123_E130	-0.386054	0.0317775		ENSMMUG00000033878	E123_E130	-0.898455	0.0290708		ENSMMUG00000031529	E112_E123	-0.764155	0.00278987		ENSMMUG00000010165	E112_E123	-0.514362	3.15775e-07		ENSMMUG00000002359	E112_E123	-2.18698	0.0215074
ENSMMUG00000001879	E123_E130	0.12304	0.0363525		ENSMMUG00000031303	E123_E130	0.0238551	0.000867304		ENSMMUG00000035177	E123_E130	0	0.00456422		ENSMMUG00000031774	E112_E123	-0.211747	0.0206143		ENSMMUG00000010311	E112_E123	-0.775764	0.00534877		ENSMMUG00000002367	E112_E123	0.315153	0.000132454
ENSMMUG00000003158	E123_E130	-0.702885	0.0105439		ENSMMUG00000031306	E123_E130	-0.279291	9.37028e-14		ENSMMUG00000036367	E123_E130	-0.604855	3.23461e-09		ENSMMUG00000031784	E112_E123	-0.45821	0.0104419		ENSMMUG00000010344	E112_E123	-0.534308	0.033859		ENSMMUG00000002401	E112_E123	1.14407	0.00547896
ENSMMUG00000003318	E123_E130	0.280861	0.000117365		ENSMMUG00000031363	E123_E130	-0.261255	9.37028e-14		ENSMMUG00000036473	E123_E130	1.17974	0.00025283		ENSMMUG00000032044	E112_E123	-0.130366	5.44953e-10		ENSMMUG00000010416	E112_E123	0.609419	0.0473372		ENSMMUG00000002439	E112_E123	0.81029	0.0115966
ENSMMUG00000003637	E123_E130	0.0947754	0.00537423		ENSMMUG00000031373	E123_E130	-0.098538	0.0202238		ENSMMUG00000036523	E123_E130	1.21937	3.4097e-06		ENSMMUG00000032118	E112_E123	-0.15404	0.0269508		ENSMMUG00000010501	E112_E123	0.722004	0.000396646		ENSMMUG00000002447	E112_E123	-0.718886	0.00104048
ENSMMUG00000003640	E123_E130	0.268242	2.99972e-06		ENSMMUG00000031376	E123_E130	-0.64006	0.0262765		ENSMMUG00000036833	E123_E130	-0.875429	0.010985		ENSMMUG00000032193	E112_E123	-0.38792	0.0239446		ENSMMUG00000010586	E112_E123	-0.391684	0.0453532		ENSMMUG00000002457	E112_E123	-2.2291	0.00263304
ENSMMUG00000003779	E123_E130	0.0202693	6.00211e-06		ENSMMUG00000031390	E123_E130	-0.109661	9.37028e-14		ENSMMUG00000037181	E123_E130	1.02927	0.00856259		ENSMMUG00000032209	E112_E123	-0.387733	0.0460127		ENSMMUG00000010600	E112_E123	-0.462811	0.014786		ENSMMUG00000002527	E112_E123	-3.78611	9.25715e-05
ENSMMUG00000004246	E123_E130	0.101749	0.0460984		ENSMMUG00000031420	E123_E130	-0.288216	0.0151452		ENSMMUG00000037222	E123_E130	1.21937	1.12249e-05		ENSMMUG00000032297	E112_E123	-0.0826395	0.0230312		ENSMMUG00000010603	E112_E123	-1.96869	0.0111683		ENSMMUG00000002533	E112_E123	1.82382	0.0012327
ENSMMUG00000004672	E123_E130	0.0733008	0.0357506		ENSMMUG00000031455	E123_E130	-0.188346	9.37028e-14		ENSMMUG00000000005	E130_P0	3.18214	0.000631068		ENSMMUG00000032404	E112_E123	-0.0425073	5.44953e-10		ENSMMUG00000010640	E112_E123	0.814518	0.0126399		ENSMMUG00000002543	E112_E123	0.660252	0.0287222
ENSMMUG00000005532	E123_E130	0.478674	0.0277075		ENSMMUG00000031470	E123_E130	0.249658	0.000637697		ENSMMUG00000000047	E130_P0	4.29295	0.00184582		ENSMMUG00000032678	E112_E123	-0.515416	5.44953e-10		ENSMMUG00000010789	E112_E123	-0.193089	0.0350209		ENSMMUG00000002547	E112_E123	-0.733655	0.0402608
ENSMMUG00000005731	E123_E130	-0.203833	0.0257286		ENSMMUG00000031471	E123_E130	-0.0996335	9.37028e-14		ENSMMUG00000000070	E130_P0	-2.84818	0.0445864		ENSMMUG00000032734	E112_E123	3.12242	0.00328289		ENSMMUG00000010790	E112_E123	-0.366223	0.0390002		ENSMMUG00000002549	E112_E123	-1.61443	0.0122807
ENSMMUG00000005980	E123_E130	0.331424	0.0449143		ENSMMUG00000031486	E123_E130	-1.05592	0.0437012		ENSMMUG00000000122	E130_P0	1.4954	0.0453884		ENSMMUG00000032853	E112_E123	-0.642243	5.44953e-10		ENSMMUG00000010797	E112_E123	0.746263	0.00483131		ENSMMUG00000002555	E112_E123	-2.78932	0.0197592
ENSMMUG00000006384	E123_E130	0.316642	0.0323723		ENSMMUG00000031566	E123_E130	0.221753	0.0362875		ENSMMUG00000000124	E130_P0	2.76423	0.000798082		ENSMMUG00000032860	E112_E123	-0.681083	5.44953e-10		ENSMMUG00000010913	E112_E123	0.669099	0.0244335		ENSMMUG00000002598	E112_E123	-1.02119	0.00326085
ENSMMUG00000006504	E123_E130	0.242206	8.52993e-06		ENSMMUG00000031579	E123_E130	-0.224958	9.37028e-14		ENSMMUG00000000126	E130_P0	1.97397	0.00505899		ENSMMUG00000033062	E112_E123	-0.6484	5.44953e-10		ENSMMUG00000010940	E112_E123	-0.212002	2.71073e-07		ENSMMUG00000002611	E112_E123	-3.1454	0.0186429
ENSMMUG00000006684	E123_E130	0.0958526	0.0391996		ENSMMUG00000031585	E123_E130	0.932049	0.00460683		ENSMMUG00000000135	E130_P0	3.27335	0.00355438		ENSMMUG00000033205	E112_E123	0.696143	0.0269483		ENSMMUG00000010987	E112_E123	0.272943	0.0245623		ENSMMUG00000002616	E112_E123	-2.22832	0.00680769
ENSMMUG00000006765	E123_E130	0.303179	0.0316956		ENSMMUG00000031595	E123_E130	-0.125932	9.37028e-14		ENSMMUG00000000143	E130_P0	1.91177	0.00185958		ENSMMUG00000033323	E112_E123	0	0.00105419		ENSMMUG00000011029	E112_E123	-0.390562	0.0397164		ENSMMUG00000002625	E112_E123	-2.19456	0.048627
ENSMMUG00000007278	E123_E130	0.147937	0.0266044		ENSMMUG00000031655	E123_E130	-0.0999062	9.37028e-14		ENSMMUG00000000156	E130_P0	1.35501	0.0135099		ENSMMUG00000033521	E112_E123	1.03038	0.0208204		ENSMMUG00000011031	E112_E123	-1.13454	0.00341201		ENSMMUG00000002642	E112_E123	-1.68354	0.000391504
ENSMMUG00000008163	E123_E130	0.27445	0.0489434		ENSMMUG00000031661	E123_E130	-0.551742	0.0106336		ENSMMUG00000000162	E130_P0	0.662705	0.0362702		ENSMMUG00000033728	E112_E123	-0.596951	0.0324568		ENSMMUG00000011196	E112_E123	0.928487	0.0102275		ENSMMUG00000002644	E112_E123	-0.54376	0.0253122
ENSMMUG00000008571	E123_E130	0.218012	0.0241025		ENSMMUG00000031700	E123_E130	-0.579097	0.0235689		ENSMMUG00000000164	E130_P0	3.05476	0.00373682		ENSMMUG00000033780	E112_E123	-0.972994	8.98442e-07		ENSMMUG00000011230	E112_E123	-1.5636	0.00953739		ENSMMUG00000002647	E112_E123	-2.75828	0.00190653
ENSMMUG00000008632	E123_E130	0.15986	0.0427006		ENSMMUG00000031736	E123_E130	-0.220868	9.37028e-14		ENSMMUG00000000168	E130_P0	2.11022	0.000391749		ENSMMUG00000034107	E112_E123	-0.462875	5.44953e-10		ENSMMUG00000011258	E112_E123	-1.30789	0.010028		ENSMMUG00000002714	E112_E123	-1.83014	0.001185
ENSMMUG00000008693	E123_E130	-1.05583	0.0356921		ENSMMUG00000031748	E123_E130	-0.079205	9.37028e-14		ENSMMUG00000000178	E130_P0	-0.730518	0.0117529		ENSMMUG00000034275	E112_E123	-0.194087	0.000586945		ENSMMUG00000011337	E112_E123	-0.23855	0		ENSMMUG00000002756	E112_E123	-0.977038	0.0175995
ENSMMUG00000008965	E123_E130	0.807166	0.00188232		ENSMMUG00000031802	E123_E130	-0.55457	9.37028e-14		ENSMMUG00000000220	E130_P0	0.836885	0.00129951		ENSMMUG00000034308	E112_E123	-0.523346	5.44953e-10		ENSMMUG00000011350	E112_E123	-0.701336	0.0145731		ENSMMUG00000002774	E112_E123	-2.03115	0.000230346
ENSMMUG00000009068	E123_E130	0.278486	0.000941938		ENSMMUG00000031819	E123_E130	-0.395011	0.0397881		ENSMMUG00000000243	E130_P0	2.49768	0.0355981		ENSMMUG00000034341	E112_E123	0.472979	0.00638763		ENSMMUG00000011503	E112_E123	-0.569757	0.0201447		ENSMMUG00000002822	E112_E123	-2.83038	0.0355372
ENSMMUG00000009309	E123_E130	0.697403	0.0121335		ENSMMUG00000031841	E123_E130	-0.245413	9.37028e-14		ENSMMUG00000000250	E130_P0	1.49792	0.0266781		ENSMMUG00000034590	E112_E123	-0.380365	0.0430167		ENSMMUG00000011507	E112_E123	1.16552	0.0349867		ENSMMUG00000002842	E112_E123	-0.894576	0.00296993
ENSMMUG00000009350	E123_E130	0.567851	0.0484337		ENSMMUG00000031848	E123_E130	-0.412368	9.37028e-14		ENSMMUG00000000263	E130_P0	1.00836	0.0194891		ENSMMUG00000034727	E112_E123	2.00805	0.00528182		ENSMMUG00000011519	E112_E123	-0.607403	0.0194152		ENSMMUG00000002861	E112_E123	1.54253	0.00510613
ENSMMUG00000011776	E123_E130	0.12949	0.0143044		ENSMMUG00000031859	E123_E130	0.0899016	0.00306431		ENSMMUG00000000265	E130_P0	-0.801469	0.043235		ENSMMUG00000034969	E112_E123	-0.544296	5.44953e-10		ENSMMUG00000011572	E112_E123	-1.29019	0.00905739		ENSMMUG00000002866	E112_E123	-4.44595	0.0492893
ENSMMUG00000012496	E123_E130	0.610613	0.00712647		ENSMMUG00000031896	E123_E130	-0.355831	0.0324493		ENSMMUG00000000271	E130_P0	1.67244	0.0172575		ENSMMUG00000035116	E112_E123	-0.591741	5.44953e-10		ENSMMUG00000011589	E112_E123	-0.279464	0.0352826		ENSMMUG00000002871	E112_E123	-4.23334	4.44101e-06
ENSMMUG00000012755	E123_E130	0.0888612	0.000835652		ENSMMUG00000031930	E123_E130	0.919074	0.0123919		ENSMMUG00000000275	E130_P0	1.85123	0.0361929		ENSMMUG00000035470	E112_E123	1.37818	0.0327752		ENSMMUG00000011765	E112_E123	-1.39821	0.00711996		ENSMMUG00000002873	E112_E123	2.13151	0.0331985
ENSMMUG00000013142	E123_E130	0.603491	0.0484402		ENSMMUG00000031955	E123_E130	-0.626983	9.37028e-14		ENSMMUG00000000287	E130_P0	-1.3253	0.0231539		ENSMMUG00000035758	E112_E123	3.82091	0.031266		ENSMMUG00000011792	E112_E123	0.773245	0.0124856		ENSMMUG00000002877	E112_E123	-2.5782	0.00148895
ENSMMUG00000013634	E123_E130	0.461504	0.026386		ENSMMUG00000032087	E123_E130	0.216173	0.000667196		ENSMMUG00000000300	E130_P0	-1.74332	0.0371145		ENSMMUG00000035918	E112_E123	-0.688026	5.44953e-10		ENSMMUG00000011797	E112_E123	-1.92868	0.00157036		ENSMMUG00000002935	E112_E123	-2.058	0.0408194
ENSMMUG00000013700	E123_E130	0.136888	0.0319195		ENSMMUG00000032192	E123_E130	-0.205896	9.37028e-14		ENSMMUG00000000306	E130_P0	0.850738	0.027394		ENSMMUG00000035961	E112_E123	-0.527405	5.44953e-10		ENSMMUG00000011832	E112_E123	-1.14185	0.0466051		ENSMMUG00000002942	E112_E123	-3.71349	0.00137044
ENSMMUG00000014088	E123_E130	0.135026	0.0132398		ENSMMUG00000032242	E123_E130	0.3037	0.00219526		ENSMMUG00000000310	E130_P0	4.19669	0.000637601		ENSMMUG00000035994	E112_E123	-0.298965	5.44953e-10		ENSMMUG00000011843	E112_E123	-0.134978	0.0216463		ENSMMUG00000002964	E112_E123	-1.2774	0.0256561
ENSMMUG00000014794	E123_E130	2.06221	0.0192896		ENSMMUG00000032287	E123_E130	-0.0276303	9.37028e-14		ENSMMUG00000000315	E130_P0	0.67381	0.040238		ENSMMUG00000036049	E112_E123	-0.714293	0.0067291		ENSMMUG00000011935	E112_E123	-1.38039	0.00870136		ENSMMUG00000002985	E112_E123	0.628174	0.0339485
ENSMMUG00000015127	E123_E130	0.124571	0.00311799		ENSMMUG00000032320	E123_E130	-0.158821	0.00892462		ENSMMUG00000000329	E130_P0	1.25535	0.0148714		ENSMMUG00000036242	E112_E123	-0.544296	0.0370263		ENSMMUG00000011973	E112_E123	-0.517042	0.000409287		ENSMMUG00000003041	E112_E123	-3.52288	0.0161695
ENSMMUG00000015206	E123_E130	0.455117	0.00713797		ENSMMUG00000032363	E123_E130	-0.199148	9.37028e-14		ENSMMUG00000000337	E130_P0	3.06651	0.00429912		ENSMMUG00000036504	E112_E123	0	0.0145522		ENSMMUG00000012005	E112_E123	-0.174386	0.0445481		ENSMMUG00000003074	E112_E123	-2.40962	0.012908
ENSMMUG00000015623	E123_E130	0.616928	0.0404178		ENSMMUG00000032385	E123_E130	-0.0957148	9.37028e-14		ENSMMUG00000000350	E130_P0	0.877285	0.0245332		ENSMMUG00000036612	E112_E123	-0.553159	0.0275723		ENSMMUG00000012125	E112_E123	-0.0848927	0		ENSMMUG00000003085	E112_E123	-0.841356	0.00271355
ENSMMUG00000015691	E123_E130	0.252415	0.0071836		ENSMMUG00000032526	E123_E130	-0.28928	9.37028e-14		ENSMMUG00000000373	E130_P0	-4.06831	0.0011507		ENSMMUG00000036649	E112_E123	0	0.0015939		ENSMMUG00000012229	E112_E123	-1.39311	1.05313e-05		ENSMMUG00000003100	E112_E123	-2.45013	0.0055398
ENSMMUG00000016265	E123_E130	1.04249	0.00322472		ENSMMUG00000032675	E123_E130	-0.621563	9.37028e-14		ENSMMUG00000000411	E130_P0	1.25739	0.0147977		ENSMMUG00000036690	E112_E123	-0.938562	8.26917e-07		ENSMMUG00000012333	E112_E123	-1.30914	0.0222791		ENSMMUG00000003178	E112_E123	-1.50303	0.0125419
ENSMMUG00000016499	E123_E130	0.0636027	0.00386548		ENSMMUG00000032793	E123_E130	-0.57217	9.37028e-14		ENSMMUG00000000435	E130_P0	0.983291	0.0324366		ENSMMUG00000036756	E112_E123	-0.548691	5.44953e-10		ENSMMUG00000012337	E112_E123	-0.453202	0.023718		ENSMMUG00000003184	E112_E123	1.30683	0.0236698
ENSMMUG00000017425	E123_E130	1.13968	0.0412503		ENSMMUG00000032826	E123_E130	-1.03889	9.37028e-14		ENSMMUG00000000439	E130_P0	-0.96803	0.0408515		ENSMMUG00000036873	E112_E123	-1.99241	0.00134325		ENSMMUG00000012356	E112_E123	-0.0391684	0.0316551		ENSMMUG00000003231	E112_E123	-0.984836	4.54165e-06
ENSMMUG00000017600	E123_E130	0.176106	0.0157774		ENSMMUG00000033290	E123_E130	-0.60586	9.37028e-14		ENSMMUG00000000479	E130_P0	2.29799	0.0198039		ENSMMUG00000036901	E112_E123	1.55569	0.0349016		ENSMMUG00000012374	E112_E123	-0.69163	0.0290938		ENSMMUG00000003261	E112_E123	-0.481999	0.0363253
ENSMMUG00000018043	E123_E130	0.0758174	0.0358744		ENSMMUG00000033350	E123_E130	-0.60586	9.37028e-14		ENSMMUG00000000561	E130_P0	1.49189	0.00125371		ENSMMUG00000037039	E112_E123	-0.581593	0.0308911		ENSMMUG00000012422	E112_E123	-0.204731	0.0284605		ENSMMUG00000003324	E112_E123	-3.44623	0.00305722
ENSMMUG00000018405	E123_E130	0.817655	0.0387321		ENSMMUG00000033391	E123_E130	-0.967278	9.37028e-14		ENSMMUG00000000566	E130_P0	-0.239483	0.0212036		ENSMMUG00000037085	E112_E123	-0.523346	5.44953e-10		ENSMMUG00000012783	E112_E123	0.98292	0.0475418		ENSMMUG00000003335	E112_E123	2.17779	0.0186425
ENSMMUG00000018508	E123_E130	0.0703085	5.20816e-06		ENSMMUG00000033554	E123_E130	-0.439888	9.37028e-14		ENSMMUG00000000576	E130_P0	-0.078942	0.00132615		ENSMMUG00000037086	E112_E123	-0.493017	5.44953e-10		ENSMMUG00000012798	E112_E123	-0.132675	0		ENSMMUG00000003341	E112_E123	-2.23711	0.0134375
ENSMMUG00000019107	E123_E130	0.314396	0.0361404		ENSMMUG00000033585	E123_E130	-0.581402	9.37028e-14		ENSMMUG00000000588	E130_P0	-0.878134	0.0147211		ENSMMUG00000037229	E112_E123	-1.22993	0.0413288		ENSMMUG00000012841	E112_E123	0.634659	0.024007		ENSMMUG00000003383	E112_E123	-1.6338	0.00888217
ENSMMUG00000019965	E123_E130	0.473614	0.0120519		ENSMMUG00000033750	E123_E130	0.478178	0.000471186		ENSMMUG00000000591	E130_P0	-1.04	0.0257261		ENSMMUG00000000551	E123_E130	-0.0733275	5.44953e-10		ENSMMUG00000012887	E112_E123	-1.27292	0.0415471		ENSMMUG00000003397	E112_E123	-3.40129	0.00240718
ENSMMUG00000019969	E123_E130	0.112912	0.0443316		ENSMMUG00000034050	E123_E130	0.616237	0.0236335		ENSMMUG00000000592	E130_P0	-6.53533	0.00591654		ENSMMUG00000000583	E123_E130	-0.347823	0.0468837		ENSMMUG00000012992	E112_E123	-1.25448	0.038256		ENSMMUG00000003405	E112_E123	-6.54167	0.0488361
ENSMMUG00000020609	E123_E130	0.0732715	0.0235682		ENSMMUG00000034149	E123_E130	0.641786	0.00113779		ENSMMUG00000000594	E130_P0	1.23549	0.0290151		ENSMMUG00000001274	E123_E130	0.459752	0.021498		ENSMMUG00000013069	E112_E123	0.456439	0.040272		ENSMMUG00000003431	E112_E123	-5.17816	0.000382997
ENSMMUG00000020659	E123_E130	0.209235	0.00154589		ENSMMUG00000034569	E123_E130	-0.929018	9.37028e-14		ENSMMUG00000000595	E130_P0	1.17222	0.0268739		ENSMMUG00000001710	E123_E130	0.477171	0.00039566		ENSMMUG00000013116	E112_E123	-0.653637	0.00298946		ENSMMUG00000003436	E112_E123	-2.15937	0.0138615
ENSMMUG00000022336	E123_E130	0.0770237	1.69354e-06		ENSMMUG00000034610	E123_E130	-0.563231	9.37028e-14		ENSMMUG00000000637	E130_P0	-2.29676	0.0454084		ENSMMUG00000001751	E123_E130	0.0441506	0.00322046		ENSMMUG00000013168	E112_E123	-1.58832	0.00957597		ENSMMUG00000003438	E112_E123	-1.22029	0.00978735
ENSMMUG00000023047	E123_E130	0.0465925	0.00902436		ENSMMUG00000034631	E123_E130	-0.530131	9.37028e-14		ENSMMUG00000000644	E130_P0	-0.902888	0.0356102		ENSMMUG00000002465	E123_E130	-0.229961	1.02586e-07		ENSMMUG00000013169	E112_E123	-1.32138	0.0102807		ENSMMUG00000003506	E112_E123	0.919449	0.0484691
ENSMMUG00000023061	E123_E130	0.170549	0.0342323		ENSMMUG00000034652	E123_E130	-0.736467	9.37028e-14		ENSMMUG00000000672	E130_P0	6.16117	0.000112584		ENSMMUG00000002723	E123_E130	0	0.00685954		ENSMMUG00000013175	E112_E123	-1.16365	0.0351512		ENSMMUG00000003519	E112_E123	-2.47873	0.0132428
ENSMMUG00000024425	E123_E130	0.37232	2.26094e-06		ENSMMUG00000034682	E123_E130	-0.424435	9.37028e-14		ENSMMUG00000000681	E130_P0	1.15962	0.00676316		ENSMMUG00000003029	E123_E130	0.400647	0.0258435		ENSMMUG00000013273	E112_E123	-0.74569	0.0331745		ENSMMUG00000003525	E112_E123	-2.94027	0.0257632
ENSMMUG00000024849	E123_E130	0.481064	0.000505473		ENSMMUG00000034854	E123_E130	-0.339184	9.37028e-14		ENSMMUG00000000684	E130_P0	1.64945	0.00568077		ENSMMUG00000003255	E123_E130	0	7.22064e-06		ENSMMUG00000013372	E112_E123	-0.51398	0.0462815		ENSMMUG00000003533	E112_E123	-6.11787	1.03252e-05
ENSMMUG00000027450	E123_E130	0.677096	0.032421		ENSMMUG00000034936	E123_E130	-0.339184	0.000311858		ENSMMUG00000000696	E130_P0	1.25462	0.00479029		ENSMMUG00000003526	E123_E130	0.0442982	0.0207799		ENSMMUG00000013395	E112_E123	-1.15461	0.0385636		ENSMMUG00000003625	E112_E123	-0.67705	0.00823484
ENSMMUG00000027725	E123_E130	0.363117	0.0038285		ENSMMUG00000035500	E123_E130	-0.680462	9.37028e-14		ENSMMUG00000000699	E130_P0	0.861054	0.00368374		ENSMMUG00000003561	E123_E130	-0.0567167	5.44953e-10		ENSMMUG00000013412	E112_E123	-1.78544	0.0459997		ENSMMUG00000003652	E112_E123	-0.511891	0.0211724
ENSMMUG00000028799	E123_E130	0.288677	9.50431e-07		ENSMMUG00000035523	E123_E130	-0.621563	9.37028e-14		ENSMMUG00000000720	E130_P0	-0.645354	0.0169806		ENSMMUG00000004583	E123_E130	0	0.00128079		ENSMMUG00000013454	E112_E123	-0.419219	0.0341797		ENSMMUG00000003674	E112_E123	-2.08403	0.00544046
ENSMMUG00000029795	E123_E130	0.0490673	0.00364369		ENSMMUG00000035750	E123_E130	1.51611	0.0201252		ENSMMUG00000000729	E130_P0	1.33315	0.00123094		ENSMMUG00000004589	E123_E130	-0.129639	0.000390971		ENSMMUG00000013526	E112_E123	-0.133382	0.0145911		ENSMMUG00000003679	E112_E123	-3.00434	0.00281303
ENSMMUG00000029894	E123_E130	0.398101	0.0364196		ENSMMUG00000035790	E123_E130	-0.576749	9.37028e-14		ENSMMUG00000000730	E130_P0	-6.3938	0.00040482		ENSMMUG00000004715	E123_E130	-0.228397	0.016564		ENSMMUG00000013565	E112_E123	-0.638827	0.0230207		ENSMMUG00000003680	E112_E123	-1.36825	0.00110241
ENSMMUG00000029924	E123_E130	1.04296	0.0488018		ENSMMUG00000035885	E123_E130	-0.987662	4.0312e-05		ENSMMUG00000000731	E130_P0	1.97682	0.00148278		ENSMMUG00000004999	E123_E130	0.330784	0.0476325		ENSMMUG00000013763	E112_E123	0.692989	0.00864406		ENSMMUG00000003749	E112_E123	1.34156	0.018859
ENSMMUG00000029929	E123_E130	0.23964	0.0390456		ENSMMUG00000036076	E123_E130	-0.586132	9.37028e-14		ENSMMUG00000000749	E130_P0	2.48673	0.0180828		ENSMMUG00000005616	E123_E130	-0.420324	0.00368256		ENSMMUG00000013789	E112_E123	-1.36198	0.0244694		ENSMMUG00000003750	E112_E123	1.67389	0.0308317
ENSMMUG00000029977	E123_E130	0.163918	4.00366e-06		ENSMMUG00000036269	E123_E130	-0.487249	9.37028e-14		ENSMMUG00000000755	E130_P0	1.85029	0.00384268		ENSMMUG00000005949	E123_E130	0.425076	0.0303139		ENSMMUG00000013906	E112_E123	-0.467456	0.0275893		ENSMMUG00000003753	E112_E123	-2.24693	0.0374148
ENSMMUG00000030372	E123_E130	0.559726	0.0124764		ENSMMUG00000036309	E123_E130	-0.86116	9.37028e-14		ENSMMUG00000000765	E130_P0	-0.616635	0.0324482		ENSMMUG00000006749	E123_E130	0.242574	0.00643184		ENSMMUG00000014030	E112_E123	0.596567	0.0365416		ENSMMUG00000003773	E112_E123	-0.776145	0.022786
ENSMMUG00000030459	E123_E130	0.141869	4.2582e-06		ENSMMUG00000036447	E123_E130	-0.581402	9.37028e-14		ENSMMUG00000000777	E130_P0	-1.21891	0.0260662		ENSMMUG00000006930	E123_E130	0	0.010402		ENSMMUG00000014047	E112_E123	1.24783	0.0412542		ENSMMUG00000003811	E112_E123	-2.95933	0.00165776
ENSMMUG00000030472	E123_E130	0.194096	3.681e-06		ENSMMUG00000036474	E123_E130	-0.821313	9.37028e-14		ENSMMUG00000000788	E130_P0	-1.67909	0.0235428		ENSMMUG00000007079	E123_E130	0	0.0195385		ENSMMUG00000014065	E112_E123	-0.191502	0.00199471		ENSMMUG00000003851	E112_E123	-0.918089	0.0140262
ENSMMUG00000030594	E123_E130	0.640537	0.0396855		ENSMMUG00000036657	E123_E130	0.505294	0.000454993		ENSMMUG00000000803	E130_P0	1.25947	0.0189266		ENSMMUG00000007763	E123_E130	0.215592	0.0422928		ENSMMUG00000014087	E112_E123	-0.911162	0.0320721		ENSMMUG00000003855	E112_E123	-2.58548	0.0256035
ENSMMUG00000030678	E123_E130	0.159533	0.00840757		ENSMMUG00000036795	E123_E130	-0.768159	9.37028e-14		ENSMMUG00000000805	E130_P0	3.11277	9.55027e-05		ENSMMUG00000007869	E123_E130	-0.0593711	5.44953e-10		ENSMMUG00000014111	E112_E123	-0.149066	0.0133201		ENSMMUG00000003862	E112_E123	-1.57914	0.000180186
ENSMMUG00000030815	E123_E130	0.0363549	0.00891172		ENSMMUG00000036827	E123_E130	-0.563231	9.37028e-14		ENSMMUG00000000822	E130_P0	0.551213	0.000108402		ENSMMUG00000007926	E123_E130	0.0297331	8.55534e-06		ENSMMUG00000014251	E112_E123	0.528085	0.0493186		ENSMMUG00000003899	E112_E123	-1.95297	0.0144556
ENSMMUG00000030820	E123_E130	0.155297	4.10122e-06		ENSMMUG00000036944	E123_E130	-0.273008	0.000335156		ENSMMUG00000000827	E130_P0	0.604996	0.0471244		ENSMMUG00000008466	E123_E130	0.0177813	8.85309e-06		ENSMMUG00000014387	E112_E123	-0.869238	0.0116961		ENSMMUG00000003942	E112_E123	-3.14819	0.0374843
ENSMMUG00000031012	E123_E130	0.143885	0.0167217		ENSMMUG00000036991	E123_E130	-1.42623	9.37028e-14		ENSMMUG00000000857	E130_P0	-0.955998	0.0432143		ENSMMUG00000009061	E123_E130	-0.0871349	0.0150901		ENSMMUG00000014412	E112_E123	-0.590439	0.0262376		ENSMMUG00000003951	E112_E123	-1.21319	0.0167163
ENSMMUG00000031257	E123_E130	0.0639223	6.89046e-06		ENSMMUG00000037039	E123_E130	0.540358	0.0128806		ENSMMUG00000000859	E130_P0	1.26152	0.0106575		ENSMMUG00000009395	E123_E130	0.0547796	7.96441e-06		ENSMMUG00000014618	E112_E123	-0.498697	0.034791		ENSMMUG00000003970	E112_E123	-3.13772	0.0210079
ENSMMUG00000031277	E123_E130	1.18271	0.037837		ENSMMUG00000037207	E123_E130	0.545091	0.000432431		ENSMMUG00000000880	E130_P0	-1.2625	0.0170776		ENSMMUG00000009527	E123_E130	-1.25096	0.0414125		ENSMMUG00000014652	E112_E123	-0.991316	0.00072439		ENSMMUG00000003987	E112_E123	-2.89927	0.00388276
ENSMMUG00000031440	E123_E130	0.318204	0.0205106		ENSMMUG00000037250	E123_E130	-0.85083	9.37028e-14		ENSMMUG00000000894	E130_P0	-1.53586	0.0258451		ENSMMUG00000009599	E123_E130	0.680947	0.00323335		ENSMMUG00000014758	E112_E123	-0.285323	0.00289988		ENSMMUG00000004024	E112_E123	-2.39984	5.85186e-05
ENSMMUG00000031640	E123_E130	0.108517	4.67608e-06		ENSMMUG00000037392	E123_E130	-0.86116	0.034204		ENSMMUG00000000901	E130_P0	-7.69594	0.000410954		ENSMMUG00000009984	E123_E130	0.651852	0.0286025		ENSMMUG00000014857	E112_E123	1.30257	0.0206484		ENSMMUG00000004029	E112_E123	-2.10759	0.0368739
ENSMMUG00000031767	E123_E130	0.305698	0.00119897		ENSMMUG00000037432	E123_E130	-0.558866	9.37028e-14		ENSMMUG00000000914	E130_P0	-1.62282	0.00401776		ENSMMUG00000010159	E123_E130	0.108923	0.0145568		ENSMMUG00000014884	E112_E123	0.642553	0.0164945		ENSMMUG00000004032	E112_E123	-1.39936	0.0423269
ENSMMUG00000031793	E123_E130	0.533486	0.0346445		ENSMMUG00000000002	E130_P0	-0.794923	0.0498871		ENSMMUG00000000946	E130_P0	1.89082	0.00886803		ENSMMUG00000010765	E123_E130	0.128052	6.46695e-06		ENSMMUG00000014956	E112_E123	-4.29331	0.00053889		ENSMMUG00000004033	E112_E123	-1.21838	0.00193431
ENSMMUG00000032033	E123_E130	0.13662	0.0130581		ENSMMUG00000000044	E130_P0	-0.596556	0.012467		ENSMMUG00000000949	E130_P0	-0.959033	0.00182455		ENSMMUG00000010818	E123_E130	0.0383616	0.0170657		ENSMMUG00000014958	E112_E123	-4.32001	0.000310286		ENSMMUG00000004056	E112_E123	-1.88448	0.000870245
ENSMMUG00000032040	E123_E130	0.15604	0.00888824		ENSMMUG00000000049	E130_P0	0.634509	0.00699396		ENSMMUG00000000958	E130_P0	1.43472	0.0174916		ENSMMUG00000011965	E123_E130	0.0196231	8.80652e-06		ENSMMUG00000014965	E112_E123	-0.159971	0		ENSMMUG00000004137	E112_E123	-3.59735	0.00153338
ENSMMUG00000032177	E123_E130	0.156074	0.0215996		ENSMMUG00000000059	E130_P0	-0.268465	0.0346025		ENSMMUG00000000990	E130_P0	3.08953	0.00155318		ENSMMUG00000012072	E123_E130	0.026294	8.63994e-06		ENSMMUG00000015018	E112_E123	-1.58852	0.00381844		ENSMMUG00000004155	E112_E123	-1.88765	0.0279855
ENSMMUG00000032364	E123_E130	0.742448	0.0455141		ENSMMUG00000000063	E130_P0	1.29175	0.0246876		ENSMMUG00000000995	E130_P0	1.64455	0.00191661		ENSMMUG00000012226	E123_E130	0.147586	0.00181461		ENSMMUG00000015041	E112_E123	0.591461	0.0189672		ENSMMUG00000004177	E112_E123	-2.28692	0.0045936
ENSMMUG00000032389	E123_E130	0.0501299	1.82442e-06		ENSMMUG00000000113	E130_P0	1.03389	0.0432292		ENSMMUG00000001000	E130_P0	2.60319	0.00528173		ENSMMUG00000013162	E123_E130	0.475842	0.0468848		ENSMMUG00000015073	E112_E123	0.738969	0.0119571		ENSMMUG00000004201	E112_E123	-2.45118	0.000135103
ENSMMUG00000033445	E123_E130	0.472248	1.73203e-06		ENSMMUG00000000123	E130_P0	-0.731947	0.00953825		ENSMMUG00000001051	E130_P0	-1.15019	0.00268174		ENSMMUG00000013426	E123_E130	0.0148688	8.92725e-06		ENSMMUG00000015257	E112_E123	0.666673	0.0222998		ENSMMUG00000004206	E112_E123	-0.501175	0.0497966
ENSMMUG00000033653	E123_E130	0.266624	3.01307e-06		ENSMMUG00000000166	E130_P0	1.50783	0.0296208		ENSMMUG00000001075	E130_P0	1.14457	0.0129221		ENSMMUG00000013709	E123_E130	0.164094	0.0166206		ENSMMUG00000015267	E112_E123	-0.954456	0.0123556		ENSMMUG00000004208	E112_E123	1.22193	0.0488013
ENSMMUG00000033822	E123_E130	-0.41658	0.00330701		ENSMMUG00000000168	E130_P0	1.7703	0.0211724		ENSMMUG00000001083	E130_P0	1.88891	0.00318003		ENSMMUG00000013889	E123_E130	0.062303	0.000172054		ENSMMUG00000015298	E112_E123	-1.66939	0.000421669		ENSMMUG00000004213	E112_E123	-1.08477	0.0182289
ENSMMUG00000034204	E123_E130	0.546299	0.0482579		ENSMMUG00000000188	E130_P0	0.627658	0.0333831		ENSMMUG00000001092	E130_P0	-1.31259	0.0365347		ENSMMUG00000014378	E123_E130	-0.146978	5.44953e-10		ENSMMUG00000015433	E112_E123	-1.1308	0.00457023		ENSMMUG00000004231	E112_E123	-0.556228	0.0285205
ENSMMUG00000034968	E123_E130	-1.2334	0.0198314		ENSMMUG00000000208	E130_P0	-1.03262	0.00657675		ENSMMUG00000001097	E130_P0	2.68879	0.000586277		ENSMMUG00000014590	E123_E130	0.0897758	7.20868e-06		ENSMMUG00000015466	E112_E123	-0.874798	0.0294271		ENSMMUG00000004242	E112_E123	-0.675641	0.00219794
ENSMMUG00000035231	E123_E130	1.2515	0.0226586		ENSMMUG00000000209	E130_P0	-0.921742	0.0139643		ENSMMUG00000001127	E130_P0	-0.875983	0.0167497		ENSMMUG00000015195	E123_E130	0.0946531	7.10943e-06		ENSMMUG00000015501	E112_E123	-1.9814	0.0485754		ENSMMUG00000004250	E112_E123	0.526405	0.0157439
ENSMMUG00000035774	E123_E130	1.18655	0.0219115		ENSMMUG00000000215	E130_P0	-0.829914	0.0130107		ENSMMUG00000001153	E130_P0	-1.42096	0.00957715		ENSMMUG00000015200	E123_E130	0.0503482	8.06581e-06		ENSMMUG00000015530	E112_E123	-0.92331	0.0179525		ENSMMUG00000004275	E112_E123	-1.71105	0.00334237
ENSMMUG00000035963	E123_E130	-0.682416	0.00102254		ENSMMUG00000000237	E130_P0	-0.772173	0.0227359		ENSMMUG00000001155	E130_P0	1.65443	0.0127221		ENSMMUG00000015266	E123_E130	0.0462257	0.0201881		ENSMMUG00000015544	E112_E123	0.544644	0.0365966		ENSMMUG00000004283	E112_E123	-1.02156	0.00141007
ENSMMUG00000036535	E123_E130	0.37232	2.26094e-06		ENSMMUG00000000242	E130_P0	0.698011	0.0364619		ENSMMUG00000001168	E130_P0	-1.29391	0.00824838		ENSMMUG00000015397	E123_E130	0.145863	0.0171354		ENSMMUG00000015604	E112_E123	-0.950183	0.0321924		ENSMMUG00000004293	E112_E123	0.670998	0.0432659
ENSMMUG00000000020	E130_P0	0.912914	0.0159164		ENSMMUG00000000245	E130_P0	-1.30142	0.0168635		ENSMMUG00000001181	E130_P0	-1.21939	0.00580692		ENSMMUG00000015484	E123_E130	0.659456	0.00981597		ENSMMUG00000015809	E112_E123	-1.3426	0.00194492		ENSMMUG00000004296	E112_E123	-2.78923	0.0295299
ENSMMUG00000000023	E130_P0	-0.144635	0.047671		ENSMMUG00000000261	E130_P0	-0.93304	0.0236753		ENSMMUG00000001199	E130_P0	0.929427	0.00393995		ENSMMUG00000015633	E123_E130	0.0206623	8.78035e-06		ENSMMUG00000015959	E112_E123	-1.44736	0.0384011		ENSMMUG00000004307	E112_E123	-4.64232	0.0217106
ENSMMUG00000000056	E130_P0	-0.650732	0.0314249		ENSMMUG00000000263	E130_P0	0.679629	0.0250375		ENSMMUG00000001224	E130_P0	0.94828	0.014521		ENSMMUG00000016055	E123_E130	0	0.00499251		ENSMMUG00000016073	E112_E123	-0.62807	0.0137314		ENSMMUG00000004324	E112_E123	-3.1366	0.000904167
ENSMMUG00000000079	E130_P0	-0.941516	0.0400906		ENSMMUG00000000265	E130_P0	-1.43298	0.000575257		ENSMMUG00000001226	E130_P0	-2.6229	0.00616244		ENSMMUG00000016198	E123_E130	0.27092	0.0238827		ENSMMUG00000016074	E112_E123	-1.10264	0.0399105		ENSMMUG00000004378	E112_E123	-1.76219	0.0429744
ENSMMUG00000000127	E130_P0	-0.150547	0.00369538		ENSMMUG00000000284	E130_P0	-0.688451	0.00765308		ENSMMUG00000001244	E130_P0	1.05113	0.000366574		ENSMMUG00000016214	E123_E130	-0.416516	0.00662479		ENSMMUG00000016217	E112_E123	-0.206825	0.021183		ENSMMUG00000004386	E112_E123	-1.91159	0.00654595
ENSMMUG00000000164	E130_P0	-0.917716	0.037631		ENSMMUG00000000297	E130_P0	-0.607552	0.0107796		ENSMMUG00000001288	E130_P0	-1.99757	0.035678		ENSMMUG00000017047	E123_E130	0.0376313	0.00541189		ENSMMUG00000016319	E112_E123	-1.60655	0.00515834		ENSMMUG00000004433	E112_E123	0.499256	0.0251587
ENSMMUG00000000218	E130_P0	-1.60139	0.0282561		ENSMMUG00000000309	E130_P0	0.144559	0.000490683		ENSMMUG00000001300	E130_P0	-2.65277	0.0349015		ENSMMUG00000017279	E123_E130	-2.11101	0.0312811		ENSMMUG00000016340	E112_E123	-0.0727252	0		ENSMMUG00000004435	E112_E123	-1.03707	0.00898453
ENSMMUG00000000242	E130_P0	1.83756	0.0364369		ENSMMUG00000000310	E130_P0	0.973915	0.00503262		ENSMMUG00000001319	E130_P0	1.55547	0.0077655		ENSMMUG00000017453	E123_E130	0.0544374	7.9722e-06		ENSMMUG00000016391	E112_E123	0.570364	0.0139973		ENSMMUG00000004439	E112_E123	1.5122	0.00957024
ENSMMUG00000000245	E130_P0	-0.223342	0.0341202		ENSMMUG00000000318	E130_P0	-0.820197	0.0223331		ENSMMUG00000001324	E130_P0	-3.83774	0.00823264		ENSMMUG00000017646	E123_E130	-0.346062	0.0379696		ENSMMUG00000016598	E112_E123	0.709498	0.00247375		ENSMMUG00000004464	E112_E123	-2.75998	0.00151696
ENSMMUG00000000265	E130_P0	-1.17687	0.0161084		ENSMMUG00000000398	E130_P0	1.14105	0.0234214		ENSMMUG00000001325	E130_P0	2.05948	0.00662108		ENSMMUG00000018338	E123_E130	0.656377	0.0133046		ENSMMUG00000016688	E112_E123	-0.154667	0		ENSMMUG00000004482	E112_E123	0.674745	0.0400284
ENSMMUG00000000321	E130_P0	1.44007	0.025785		ENSMMUG00000000418	E130_P0	0.619696	0.0196074		ENSMMUG00000001329	E130_P0	-1.61888	0.0396097		ENSMMUG00000018593	E123_E130	0.0244114	0.0209125		ENSMMUG00000016728	E112_E123	0.291071	0.00426907		ENSMMUG00000004486	E112_E123	1.02668	0.0241768
ENSMMUG00000000331	E130_P0	0.613699	0.0283262		ENSMMUG00000000425	E130_P0	0.263475	0.00968096		ENSMMUG00000001387	E130_P0	-1.72731	0.000464167		ENSMMUG00000019181	E123_E130	0.0544374	7.9722e-06		ENSMMUG00000016731	E112_E123	0.351001	0.000459988		ENSMMUG00000004494	E112_E123	-1.1653	0.00277198
ENSMMUG00000000348	E130_P0	-0.368317	0.00963284		ENSMMUG00000000455	E130_P0	-0.26193	0.000509681		ENSMMUG00000001393	E130_P0	2.82016	0.0106926		ENSMMUG00000019185	E123_E130	0.025499	8.65962e-06		ENSMMUG00000016783	E112_E123	-3.37832	0.00105008		ENSMMUG00000004564	E112_E123	-1.3667	0.0091222
ENSMMUG00000000496	E130_P0	-0.865175	0.0305972		ENSMMUG00000000456	E130_P0	0.85301	0.0303641		ENSMMUG00000001413	E130_P0	1.90626	0.00149984		ENSMMUG00000019757	E123_E130	0.0392642	0.00308688		ENSMMUG00000016784	E112_E123	-1.90187	0.000514735		ENSMMUG00000004573	E112_E123	-2.18382	0.00383527
ENSMMUG00000000497	E130_P0	-3.25353	0.0472147		ENSMMUG00000000465	E130_P0	-0.869707	0.0112904		ENSMMUG00000001414	E130_P0	0.542254	0.0342395		ENSMMUG00000020164	E123_E130	0.00937289	9.06895e-06		ENSMMUG00000016824	E112_E123	1.56544	0.0244048		ENSMMUG00000004588	E112_E123	-3.64944	0.00125345
ENSMMUG00000000512	E130_P0	-0.504548	0.035879		ENSMMUG00000000468	E130_P0	-0.0559574	0.000370274		ENSMMUG00000001442	E130_P0	-0.424446	0.0391419		ENSMMUG00000022053	E123_E130	0.283002	0.00163845		ENSMMUG00000016829	E112_E123	1.13041	0.023095		ENSMMUG00000004599	E112_E123	0.991453	0.0128214
ENSMMUG00000000517	E130_P0	-1.43581	0.00327152		ENSMMUG00000000512	E130_P0	-0.788523	0.0218695		ENSMMUG00000001444	E130_P0	-0.98622	0.00762281		ENSMMUG00000022494	E123_E130	0.0794869	0.019123		ENSMMUG00000016870	E112_E123	-1.14575	0.0428475		ENSMMUG00000004605	E112_E123	-2.38854	0.0315129
ENSMMUG00000000591	E130_P0	-1.43079	0.0258279		ENSMMUG00000000524	E130_P0	3.00313	0.000185086		ENSMMUG00000001454	E130_P0	1.07127	0.00155693		ENSMMUG00000022937	E123_E130	-0.0462848	0.00997507		ENSMMUG00000016875	E112_E123	0.600946	0.0355228		ENSMMUG00000004622	E112_E123	-0.605646	0.0145376
ENSMMUG00000000626	E130_P0	5.15641	0.0259036		ENSMMUG00000000542	E130_P0	1.18267	0.0271987		ENSMMUG00000001524	E130_P0	-0.509652	0.0289834		ENSMMUG00000023512	E123_E130	-0.170857	0.00585519		ENSMMUG00000016914	E112_E123	-0.954446	0.03337		ENSMMUG00000004711	E112_E123	-1.60812	0.00577394
ENSMMUG00000000692	E130_P0	-2.13057	0.025132		ENSMMUG00000000544	E130_P0	-1.40387	0.0128775		ENSMMUG00000001531	E130_P0	1.32085	0.0034612		ENSMMUG00000023725	E123_E130	-0.67323	0.0351767		ENSMMUG00000016992	E112_E123	0.227646	8.62146e-08		ENSMMUG00000004735	E112_E123	0.829166	0.0201651
ENSMMUG00000000759	E130_P0	-0.847766	0.0441388		ENSMMUG00000000566	E130_P0	-2.04025	0.0253328		ENSMMUG00000001544	E130_P0	-0.509376	0.0259378		ENSMMUG00000023800	E123_E130	0	0.00901494		ENSMMUG00000017037	E112_E123	-0.577542	0.0118655		ENSMMUG00000004740	E112_E123	-1.18141	0.000115662
ENSMMUG00000000776	E130_P0	1.88577	0.0464658		ENSMMUG00000000626	E130_P0	2.15723	0.0188957		ENSMMUG00000001551	E130_P0	0.727014	0.0495385		ENSMMUG00000024441	E123_E130	-0.549535	0.00322766		ENSMMUG00000017038	E112_E123	0.621794	0.0058547		ENSMMUG00000004746	E112_E123	-0.150853	5.16254e-14
ENSMMUG00000000850	E130_P0	2.68914	0.0459713		ENSMMUG00000000635	E130_P0	0.678937	0.0207474		ENSMMUG00000001553	E130_P0	1.63521	0.000527062		ENSMMUG00000024905	E123_E130	-0.361434	5.44953e-10		ENSMMUG00000017100	E112_E123	-2.05045	0.0064649		ENSMMUG00000004751	E112_E123	-2.25854	0.00129693
ENSMMUG00000000851	E130_P0	1.76531	0.00128461		ENSMMUG00000000658	E130_P0	-1.6901	0.00514994		ENSMMUG00000001614	E130_P0	1.43925	0.0114477		ENSMMUG00000025346	E123_E130	0	0.027446		ENSMMUG00000017135	E112_E123	-0.337494	0.010282		ENSMMUG00000004782	E112_E123	-3.14134	0.0032971
ENSMMUG00000000875	E130_P0	-0.174295	0.000207791		ENSMMUG00000000664	E130_P0	0.623471	0.00702721		ENSMMUG00000001658	E130_P0	0.109692	0.00265732		ENSMMUG00000025484	E123_E130	0.335689	0.0123842		ENSMMUG00000017142	E112_E123	1.07965	0.017558		ENSMMUG00000004783	E112_E123	-2.94258	0.036701
ENSMMUG00000000914	E130_P0	-1.12196	0.00826157		ENSMMUG00000000667	E130_P0	-0.46055	0.0136194		ENSMMUG00000001664	E130_P0	3.33522	0.00304091		ENSMMUG00000025554	E123_E130	-0.844351	0.000419732		ENSMMUG00000017153	E112_E123	-1.0477	0.00769306		ENSMMUG00000004793	E112_E123	1.24358	0.0132679
ENSMMUG00000000932	E130_P0	-1.14529	0.0208772		ENSMMUG00000000669	E130_P0	1.05826	0.00075085		ENSMMUG00000001701	E130_P0	1.00341	0.0109864		ENSMMUG00000025681	E123_E130	0	0.0134142		ENSMMUG00000017280	E112_E123	-1.76101	0.0260292		ENSMMUG00000004815	E112_E123	-2.68363	0.000153706
ENSMMUG00000000938	E130_P0	0.908613	0.0498261		ENSMMUG00000000713	E130_P0	0.981512	0.0190784		ENSMMUG00000001702	E130_P0	2.02535	0.00814935		ENSMMUG00000025799	E123_E130	-0.454012	5.44953e-10		ENSMMUG00000017473	E112_E123	-0.213616	0.008643		ENSMMUG00000004844	E112_E123	-4.39722	0.000677891
ENSMMUG00000000952	E130_P0	-0.606201	0.0290076		ENSMMUG00000000731	E130_P0	1.75824	0.0268035		ENSMMUG00000001714	E130_P0	-1.08017	0.00137004		ENSMMUG00000026388	E123_E130	0.214184	5.07556e-06		ENSMMUG00000017550	E112_E123	0.754231	0.0145235		ENSMMUG00000004845	E112_E123	-2.70993	0.000680902
ENSMMUG00000000966	E130_P0	-0.457683	0.0335412		ENSMMUG00000000784	E130_P0	-0.791963	0.0184045		ENSMMUG00000001723	E130_P0	1.56626	0.0222082		ENSMMUG00000026995	E123_E130	0	0.027446		ENSMMUG00000017593	E112_E123	-3.03926	0.0418365		ENSMMUG00000004854	E112_E123	-1.63985	0.00889088
ENSMMUG00000000979	E130_P0	-1.26542	0.044999		ENSMMUG00000000795	E130_P0	1.18139	0.00901318		ENSMMUG00000001739	E130_P0	1.21648	0.0251424		ENSMMUG00000027106	E123_E130	-0.485148	0.0211674		ENSMMUG00000017595	E112_E123	-3.30217	0.00486965		ENSMMUG00000004876	E112_E123	1.99616	0.0149939
ENSMMUG00000001062	E130_P0	-1.01151	0.0245378		ENSMMUG00000000803	E130_P0	0.748131	0.0276513		ENSMMUG00000001741	E130_P0	1.34831	0.00213197		ENSMMUG00000027130	E123_E130	0.219592	4.99946e-06		ENSMMUG00000017600	E112_E123	-3.1039	0.0186297		ENSMMUG00000004881	E112_E123	-2.20783	0.00182916
ENSMMUG00000001120	E130_P0	2.17199	0.0316435		ENSMMUG00000000823	E130_P0	-0.914409	0.0307685		ENSMMUG00000001745	E130_P0	0.99424	0.00188077		ENSMMUG00000027132	E123_E130	-0.773525	0.000493917		ENSMMUG00000017672	E112_E123	-0.0757859	0.0305334		ENSMMUG00000005031	E112_E123	-1.37252	0.00634221
ENSMMUG00000001185	E130_P0	-0.810665	0.0115751		ENSMMUG00000000839	E130_P0	0.0578388	0.0233922		ENSMMUG00000001761	E130_P0	2.11994	0.0138635		ENSMMUG00000027266	E123_E130	0	0.0165639		ENSMMUG00000017726	E112_E123	0.459914	0.0150161		ENSMMUG00000005053	E112_E123	-0.15236	5.16254e-14
ENSMMUG00000001245	E130_P0	-0.878691	0.0343693		ENSMMUG00000000862	E130_P0	-0.900161	0.00984102		ENSMMUG00000001765	E130_P0	2.76201	0.0175083		ENSMMUG00000027499	E123_E130	0.217759	5.02511e-06		ENSMMUG00000017796	E112_E123	-1.68246	0.00879463		ENSMMUG00000005086	E112_E123	-1.91838	0.0355083
ENSMMUG00000001294	E130_P0	-1.027	0.0392099		ENSMMUG00000000863	E130_P0	-0.756965	0.0154363		ENSMMUG00000001789	E130_P0	-0.105996	0.0153303		ENSMMUG00000027649	E123_E130	0	0.0134142		ENSMMUG00000017859	E112_E123	0.0215709	0.00112967		ENSMMUG00000005114	E112_E123	-0.0798264	5.16254e-14
ENSMMUG00000001316	E130_P0	-0.795338	0.0276548		ENSMMUG00000000887	E130_P0	1.58964	0.00489165		ENSMMUG00000001798	E130_P0	1.05076	0.0399176		ENSMMUG00000027849	E123_E130	0	0.00093532		ENSMMUG00000017949	E112_E123	-0.621451	0.0312584		ENSMMUG00000005144	E112_E123	-2.05726	0.00458023
ENSMMUG00000001387	E130_P0	1.3256	0.0400977		ENSMMUG00000000932	E130_P0	-0.862192	0.0171053		ENSMMUG00000001799	E130_P0	1.7928	6.89387e-05		ENSMMUG00000027995	E123_E130	0.149273	6.09051e-06		ENSMMUG00000017957	E112_E123	-0.916327	0.0168613		ENSMMUG00000005177	E112_E123	0.980608	0.0241855
ENSMMUG00000001409	E130_P0	-0.36897	0.0100935		ENSMMUG00000000966	E130_P0	-1.19587	0.0196175		ENSMMUG00000001807	E130_P0	-1.20047	0.0150482		ENSMMUG00000028161	E123_E130	0.287373	4.14219e-06		ENSMMUG00000018026	E112_E123	0.0923388	0.0101262		ENSMMUG00000005213	E112_E123	-1.46475	0.0301702
ENSMMUG00000001421	E130_P0	-1.7695	0.0183576		ENSMMUG00000000979	E130_P0	-0.788823	0.0179384		ENSMMUG00000001816	E130_P0	-0.783751	0.0046989		ENSMMUG00000028314	E123_E130	0	0.0134142		ENSMMUG00000018081	E112_E123	-0.958348	0.0228432		ENSMMUG00000005259	E112_E123	-3.68383	0.00230288
ENSMMUG00000001437	E130_P0	-0.19934	3.62779e-06		ENSMMUG00000001011	E130_P0	0.785573	0.037434		ENSMMUG00000001820	E130_P0	-0.730362	0.000564149		ENSMMUG00000028436	E123_E130	-0.373767	0.000368141		ENSMMUG00000018166	E112_E123	-1.00583	9.58782e-06		ENSMMUG00000005319	E112_E123	-1.59295	0.0206273
ENSMMUG00000001442	E130_P0	-0.0888612	0.0455401		ENSMMUG00000001019	E130_P0	0.156397	0.0138203		ENSMMUG00000001853	E130_P0	1.98776	0.0119642		ENSMMUG00000028550	E123_E130	0.258826	4.48245e-06		ENSMMUG00000018171	E112_E123	-0.719122	0.0422678		ENSMMUG00000005387	E112_E123	-0.469299	0.0372833
ENSMMUG00000001511	E130_P0	-0.904712	0.0449556		ENSMMUG00000001043	E130_P0	1.38789	0.0456145		ENSMMUG00000001883	E130_P0	0.956187	0.0148697		ENSMMUG00000028795	E123_E130	-0.112962	0.00018755		ENSMMUG00000018183	E112_E123	-0.14567	0.0465081		ENSMMUG00000005424	E112_E123	-1.17503	0.0226782
ENSMMUG00000001539	E130_P0	-0.911857	0.0279441		ENSMMUG00000001058	E130_P0	-1.45379	0.00605966		ENSMMUG00000001886	E130_P0	0.726684	0.0133965		ENSMMUG00000028969	E123_E130	0.294518	0.00435842		ENSMMUG00000018205	E112_E123	-0.054247	0		ENSMMUG00000005470	E112_E123	3.07242	0.0258831
ENSMMUG00000001553	E130_P0	1.03215	0.0278644		ENSMMUG00000001078	E130_P0	0.910733	0.0434214		ENSMMUG00000001892	E130_P0	0.882748	0.0446693		ENSMMUG00000029091	E123_E130	0.568454	0.0318957		ENSMMUG00000018267	E112_E123	-3.86386	1.80122e-08		ENSMMUG00000005512	E112_E123	-0.16328	0.0301635
ENSMMUG00000001562	E130_P0	-0.958741	0.00248287		ENSMMUG00000001090	E130_P0	1.16069	0.00397403		ENSMMUG00000001906	E130_P0	-0.720167	0.0241112		ENSMMUG00000029713	E123_E130	0	0.000590278		ENSMMUG00000018268	E112_E123	-1.3675	1.15035e-06		ENSMMUG00000005532	E112_E123	-2.29291	0.00106681
ENSMMUG00000001568	E130_P0	-1.3404	0.00985756		ENSMMUG00000001106	E130_P0	-0.377125	0.0262446		ENSMMUG00000001939	E130_P0	1.33928	0.0325032		ENSMMUG00000029714	E123_E130	0.65294	0.0466975		ENSMMUG00000018337	E112_E123	0.204482	0.00831043		ENSMMUG00000005543	E112_E123	-0.448781	0.0144957
ENSMMUG00000001608	E130_P0	-0.809521	0.0483885		ENSMMUG00000001128	E130_P0	-1.19917	0.0085111		ENSMMUG00000001946	E130_P0	1.15802	0.00270279		ENSMMUG00000030071	E123_E130	0	0.00685954		ENSMMUG00000018347	E112_E123	0.850924	0.0138605		ENSMMUG00000005569	E112_E123	-3.05949	0.0021112
ENSMMUG00000001616	E130_P0	2.38259	0.0146833		ENSMMUG00000001137	E130_P0	-0.915019	0.0203779		ENSMMUG00000001976	E130_P0	1.04286	0.046226		ENSMMUG00000030255	E123_E130	-0.515927	0.023062		ENSMMUG00000018411	E112_E123	0.104529	0.0362345		ENSMMUG00000005599	E112_E123	-3.46632	0.00156825
ENSMMUG00000001652	E130_P0	-2.55933	0.0472713		ENSMMUG00000001152	E130_P0	-1.36545	0.0468006		ENSMMUG00000001993	E130_P0	-0.777574	4.58555e-05		ENSMMUG00000030342	E123_E130	-0.62489	5.44953e-10		ENSMMUG00000018492	E112_E123	-0.643631	0.0368307		ENSMMUG00000005622	E112_E123	-1.75046	0.00311962
ENSMMUG00000001692	E130_P0	-1.20669	0.0192126		ENSMMUG00000001165	E130_P0	1.157	0.0393473		ENSMMUG00000001998	E130_P0	0.882852	0.0227542		ENSMMUG00000030345	E123_E130	0.064514	7.74629e-06		ENSMMUG00000018517	E112_E123	-2.0782	0.0146399		ENSMMUG00000005623	E112_E123	-3.53107	0.0018365
ENSMMUG00000001735	E130_P0	-1.02042	0.0435845		ENSMMUG00000001175	E130_P0	-0.766294	0.033404		ENSMMUG00000002018	E130_P0	4.75422	0.00094492		ENSMMUG00000030731	E123_E130	-0.123744	0.00513156		ENSMMUG00000018518	E112_E123	-0.244043	0.0428497		ENSMMUG00000005652	E112_E123	-1.2656	0.00518371
ENSMMUG00000001743	E130_P0	-0.946951	0.0322391		ENSMMUG00000001186	E130_P0	-0.237862	0.0128111		ENSMMUG00000002021	E130_P0	1.18844	0.00940663		ENSMMUG00000030843	E123_E130	0.0537874	0.0199418		ENSMMUG00000018549	E112_E123	-0.787612	0.0400063		ENSMMUG00000005686	E112_E123	-1.73894	0.000935994
ENSMMUG00000001760	E130_P0	-0.567748	0.0111726		ENSMMUG00000001216	E130_P0	0.377678	0.0256237		ENSMMUG00000002032	E130_P0	-2.44142	0.0225723		ENSMMUG00000031115	E123_E130	-0.112962	0.00018755		ENSMMUG00000018570	E112_E123	-0.195156	0.00865795		ENSMMUG00000005689	E112_E123	-0.708158	0.0437413
ENSMMUG00000001814	E130_P0	0.926691	0.0203843		ENSMMUG00000001224	E130_P0	0.878759	0.00497766		ENSMMUG00000002045	E130_P0	-1.35456	0.0126033		ENSMMUG00000031128	E123_E130	0.0234069	0.00319338		ENSMMUG00000018609	E112_E123	-0.949081	0.0235328		ENSMMUG00000005730	E112_E123	-0.790915	0.0120197
ENSMMUG00000001882	E130_P0	0.951619	0.0344246		ENSMMUG00000001254	E130_P0	-1.22754	0.00947889		ENSMMUG00000002114	E130_P0	-2.3298	0.029763		ENSMMUG00000031221	E123_E130	-0.197227	0.0121641		ENSMMUG00000018684	E112_E123	-1.02739	0.00911785		ENSMMUG00000005737	E112_E123	-1.91495	0.0138324
ENSMMUG00000001885	E130_P0	-1.10022	0.0380517		ENSMMUG00000001275	E130_P0	-0.556725	0.00139807		ENSMMUG00000002133	E130_P0	2.11218	0.0239046		ENSMMUG00000031498	E123_E130	0.647143	0.0123252		ENSMMUG00000018739	E112_E123	0.500434	0.00299107		ENSMMUG00000005769	E112_E123	-1.63275	0.000286795
ENSMMUG00000001906	E130_P0	-1.2143	0.0185431		ENSMMUG00000001286	E130_P0	1.25428	0.0191395		ENSMMUG00000002241	E130_P0	1.04249	0.00709156		ENSMMUG00000031816	E123_E130	-0.0733549	0.0219335		ENSMMUG00000018751	E112_E123	-0.120356	0		ENSMMUG00000005785	E112_E123	-1.29576	0.0282881
ENSMMUG00000001974	E130_P0	-0.488516	0.0119823		ENSMMUG00000001299	E130_P0	0.59942	0.00262396		ENSMMUG00000002257	E130_P0	1.08901	0.00955638		ENSMMUG00000032022	E123_E130	0.161256	5.88817e-06		ENSMMUG00000018769	E112_E123	-0.0847899	0		ENSMMUG00000005804	E112_E123	-2.23807	0.00445394
ENSMMUG00000001987	E130_P0	-0.844755	0.0407583		ENSMMUG00000001325	E130_P0	-0.757451	0.0308052		ENSMMUG00000002302	E130_P0	0.869848	0.0271878		ENSMMUG00000032445	E123_E130	0.195025	0.00220352		ENSMMUG00000019030	E112_E123	-1.28213	0.0358854		ENSMMUG00000005805	E112_E123	-1.83916	0.00219775
ENSMMUG00000001990	E130_P0	1.00202	0.0490566		ENSMMUG00000001332	E130_P0	-0.893189	0.0280357		ENSMMUG00000002317	E130_P0	-0.943353	0.0147741		ENSMMUG00000032493	E123_E130	0	0.00751759		ENSMMUG00000019192	E112_E123	-0.819674	0.0415058		ENSMMUG00000005848	E112_E123	-3.9598	4.87213e-07
ENSMMUG00000002039	E130_P0	1.28611	0.00856481		ENSMMUG00000001348	E130_P0	-0.501919	0.0236984		ENSMMUG00000002339	E130_P0	-0.813103	0.0442651		ENSMMUG00000032538	E123_E130	0.103665	6.92977e-06		ENSMMUG00000019409	E112_E123	-0.101952	0		ENSMMUG00000005850	E112_E123	-1.86148	0.000186239
ENSMMUG00000002054	E130_P0	-1.46145	0.0431252		ENSMMUG00000001369	E130_P0	1.17955	0.035373		ENSMMUG00000002370	E130_P0	1.36511	0.0354261		ENSMMUG00000032578	E123_E130	0.182125	0.0151736		ENSMMUG00000019599	E112_E123	-1.88064	3.87026e-06		ENSMMUG00000005851	E112_E123	-2.23511	0.0159181
ENSMMUG00000002080	E130_P0	-0.988779	0.0159503		ENSMMUG00000001374	E130_P0	-1.26684	0.00309193		ENSMMUG00000002374	E130_P0	1.09397	0.00207822		ENSMMUG00000032878	E123_E130	-0.65643	0.00947201		ENSMMUG00000019677	E112_E123	-0.278146	2.86617e-05		ENSMMUG00000005873	E112_E123	1.53272	0.00879517
ENSMMUG00000002124	E130_P0	-1.47932	0.00568315		ENSMMUG00000001387	E130_P0	1.27094	0.0107032		ENSMMUG00000002377	E130_P0	1.72731	0.00542648		ENSMMUG00000033625	E123_E130	-0.58585	0.0219232		ENSMMUG00000019742	E112_E123	0.73658	0.0452714		ENSMMUG00000005888	E112_E123	1.00668	0.00187602
ENSMMUG00000002141	E130_P0	-1.08318	0.00652042		ENSMMUG00000001405	E130_P0	2.10922	0.00142376		ENSMMUG00000002405	E130_P0	1.84146	0.0014433		ENSMMUG00000033706	E123_E130	-0.577014	0.0145657		ENSMMUG00000019747	E112_E123	0.697994	0.0262797		ENSMMUG00000005918	E112_E123	-2.50744	0.00999096
ENSMMUG00000002173	E130_P0	0.648278	0.0382719		ENSMMUG00000001414	E130_P0	0.220645	0.0383549		ENSMMUG00000002410	E130_P0	1.06732	0.0275447		ENSMMUG00000035532	E123_E130	0.410867	0.00149715		ENSMMUG00000019838	E112_E123	0.913684	0.0432553		ENSMMUG00000005931	E112_E123	0.136815	0.0401432
ENSMMUG00000002174	E130_P0	0.724265	0.0409835		ENSMMUG00000001433	E130_P0	-0.463863	0.00779313		ENSMMUG00000002423	E130_P0	2.10633	0.00554614		ENSMMUG00000035535	E123_E130	0.258826	4.48245e-06		ENSMMUG00000019877	E112_E123	-0.984621	0.00674037		ENSMMUG00000005947	E112_E123	-2.68277	0.0105576
ENSMMUG00000002203	E130_P0	0.93168	0.0142933		ENSMMUG00000001443	E130_P0	-0.584774	0.00637916		ENSMMUG00000002429	E130_P0	1.42035	0.00849245		ENSMMUG00000036206	E123_E130	0.374166	3.26702e-06		ENSMMUG00000020089	E112_E123	0.320446	0.0242889		ENSMMUG00000005959	E112_E123	-1.53394	0.00331199
ENSMMUG00000002218	E130_P0	1.24405	0.00504882		ENSMMUG00000001467	E130_P0	-2.25621	0.00106342		ENSMMUG00000002433	E130_P0	1.80047	0.0416264		ENSMMUG00000036378	E123_E130	0	0.0472559		ENSMMUG00000020173	E112_E123	-0.309737	0.00238363		ENSMMUG00000005960	E112_E123	-1.09925	0.0122318
ENSMMUG00000002229	E130_P0	-0.739306	0.0178531		ENSMMUG00000001475	E130_P0	0.695461	0.0107718		ENSMMUG00000002436	E130_P0	-3.36948	0.0413806		ENSMMUG00000036649	E123_E130	0	2.26064e-06		ENSMMUG00000020239	E112_E123	-0.759532	0.00316243		ENSMMUG00000006031	E112_E123	-0.251902	0.0377786
ENSMMUG00000002258	E130_P0	1.26751	0.00593555		ENSMMUG00000001511	E130_P0	-1.60288	0.00581946		ENSMMUG00000002450	E130_P0	0.883777	0.0145664		ENSMMUG00000036698	E123_E130	0.231275	4.83919e-06		ENSMMUG00000020332	E112_E123	-1.15178	9.06888e-06		ENSMMUG00000006068	E112_E123	3.23186	0.00972435
ENSMMUG00000002285	E130_P0	-0.765907	0.0382926		ENSMMUG00000001513	E130_P0	-1.29231	0.0112809		ENSMMUG00000002467	E130_P0	2.37432	0.00412969		ENSMMUG00000000001	E130_P0	-0.912262	0.0363518		ENSMMUG00000020383	E112_E123	0.756535	0.019617		ENSMMUG00000006069	E112_E123	-0.943786	0.000270839
ENSMMUG00000002291	E130_P0	-0.648914	0.0180761		ENSMMUG00000001524	E130_P0	-0.42683	0.0416923		ENSMMUG00000002471	E130_P0	2.74598	0.00254835		ENSMMUG00000000083	E130_P0	-0.716948	0.0308687		ENSMMUG00000020527	E112_E123	-1.36986	0.0370321		ENSMMUG00000006079	E112_E123	-3.50561	0.0115643
ENSMMUG00000002437	E130_P0	0.960996	0.0406906		ENSMMUG00000001553	E130_P0	0.837261	0.0225912		ENSMMUG00000002501	E130_P0	-2.08967	0.0206839		ENSMMUG00000000124	E130_P0	6.68679	0.00469411		ENSMMUG00000020533	E112_E123	0.711966	0.00959802		ENSMMUG00000006121	E112_E123	-0.725093	0.0308455
ENSMMUG00000002448	E130_P0	-0.843162	0.0371766		ENSMMUG00000001564	E130_P0	-1.12356	0.0321186		ENSMMUG00000002512	E130_P0	-0.806264	0.0274095		ENSMMUG00000000131	E130_P0	2.29986	0.00116495		ENSMMUG00000020534	E112_E123	-1.66868	0.0192516		ENSMMUG00000006170	E112_E123	-1.27471	0.00901096
ENSMMUG00000002592	E130_P0	-1.08783	0.00844921		ENSMMUG00000001575	E130_P0	-0.712367	0.0216034		ENSMMUG00000002563	E130_P0	0.849248	0.00219874		ENSMMUG00000000143	E130_P0	1.11861	0.0280592		ENSMMUG00000020648	E112_E123	-1.51962	0.0226531		ENSMMUG00000006185	E112_E123	0.52641	0.0315422
ENSMMUG00000002593	E130_P0	1.83388	0.0150308		ENSMMUG00000001604	E130_P0	-1.00401	0.043774		ENSMMUG00000002564	E130_P0	-1.96386	0.01813		ENSMMUG00000000158	E130_P0	-1.41673	0.0235136		ENSMMUG00000020717	E112_E123	-0.753043	0.0383642		ENSMMUG00000006215	E112_E123	0.871279	0.00222438
ENSMMUG00000002623	E130_P0	0.983712	0.0427712		ENSMMUG00000001608	E130_P0	-0.986133	0.00504245		ENSMMUG00000002579	E130_P0	2.6872	0.0196137		ENSMMUG00000000164	E130_P0	-1.45646	0.0413653		ENSMMUG00000020743	E112_E123	0.589317	0.0337137		ENSMMUG00000006222	E112_E123	-1.0974	0.0371533
ENSMMUG00000002650	E130_P0	0.567611	0.0245325		ENSMMUG00000001609	E130_P0	-0.439503	0.00620342		ENSMMUG00000002623	E130_P0	1.66756	0.00708141		ENSMMUG00000000165	E130_P0	1.0588	0.0444107		ENSMMUG00000020917	E112_E123	0	0.000330594		ENSMMUG00000006238	E112_E123	0.971451	0.0159213
ENSMMUG00000002665	E130_P0	-1.4872	0.0285677		ENSMMUG00000001661	E130_P0	0.858384	0.0460177		ENSMMUG00000002654	E130_P0	4.87684	0.00157101		ENSMMUG00000000174	E130_P0	-0.801204	0.0266841		ENSMMUG00000020970	E112_E123	-1.93485	0.0482991		ENSMMUG00000006249	E112_E123	-2.154	0.0291704
ENSMMUG00000002768	E130_P0	-2.79479	0.00829088		ENSMMUG00000001677	E130_P0	1.15702	0.00949592		ENSMMUG00000002707	E130_P0	0.668178	0.0183645		ENSMMUG00000000223	E130_P0	-0.244338	0.0113202		ENSMMUG00000021105	E112_E123	-0.662803	0		ENSMMUG00000006278	E112_E123	-2.56517	0.00245699
ENSMMUG00000002783	E130_P0	1.64563	0.0103386		ENSMMUG00000001689	E130_P0	-0.445447	0.0106718		ENSMMUG00000002714	E130_P0	1.24332	0.00397731		ENSMMUG00000000225	E130_P0	2.10447	0.0121961		ENSMMUG00000021218	E112_E123	-1.88066	0.017585		ENSMMUG00000006310	E112_E123	-2.99616	0.0328501
ENSMMUG00000002789	E130_P0	-1.10506	0.0314765		ENSMMUG00000001723	E130_P0	0.567339	0.0481496		ENSMMUG00000002745	E130_P0	-1.29943	4.32039e-06		ENSMMUG00000000245	E130_P0	-1.00636	0.0331416		ENSMMUG00000021525	E112_E123	-1.15666	0.0244729		ENSMMUG00000006312	E112_E123	-0.725592	0.0405708
ENSMMUG00000002846	E130_P0	-1.85675	0.00633765		ENSMMUG00000001740	E130_P0	1.22275	0.00731588		ENSMMUG00000002753	E130_P0	-1.44848	0.0477263		ENSMMUG00000000250	E130_P0	1.54699	0.0357357		ENSMMUG00000021537	E112_E123	0.782934	0.0282554		ENSMMUG00000006435	E112_E123	-2.68837	0.000322141
ENSMMUG00000002892	E130_P0	2.63739	0.0389448		ENSMMUG00000001794	E130_P0	0.400783	2.11609e-13		ENSMMUG00000002786	E130_P0	2.91122	0.0285271		ENSMMUG00000000263	E130_P0	1.06269	0.00678506		ENSMMUG00000021591	E112_E123	-0.0979559	0.0324262		ENSMMUG00000006452	E112_E123	-2.29244	0.00513333
ENSMMUG00000002980	E130_P0	-0.52242	0.0368725		ENSMMUG00000001795	E130_P0	0.373994	0.0327295		ENSMMUG00000002840	E130_P0	0.974012	0.00346455		ENSMMUG00000000268	E130_P0	-1.45476	0.00963263		ENSMMUG00000021622	E112_E123	1.58298	0.0026909		ENSMMUG00000006464	E112_E123	-3.54604	4.84547e-05
ENSMMUG00000002991	E130_P0	-1.39766	0.0497056		ENSMMUG00000001814	E130_P0	-0.977704	0.000459442		ENSMMUG00000002843	E130_P0	2.15318	0.00843894		ENSMMUG00000000288	E130_P0	2.26294	0.0143037		ENSMMUG00000021675	E112_E123	-0.5197	0.0249209		ENSMMUG00000006469	E112_E123	-4.4439	0.0139033
ENSMMUG00000003040	E130_P0	0.711281	0.0356285		ENSMMUG00000001835	E130_P0	-1.85119	0.0194551		ENSMMUG00000002875	E130_P0	-0.371539	0.0292549		ENSMMUG00000000289	E130_P0	-0.631133	0.0254837		ENSMMUG00000021716	E112_E123	-0.790209	0.0297658		ENSMMUG00000006493	E112_E123	-3.24817	0.00640961
ENSMMUG00000003092	E130_P0	-0.92671	0.0354232		ENSMMUG00000001844	E130_P0	-0.721654	0.0052696		ENSMMUG00000002876	E130_P0	2.95899	1.93984e-05		ENSMMUG00000000290	E130_P0	-1.52402	0.00602199		ENSMMUG00000021758	E112_E123	1.85535	0.0105953		ENSMMUG00000006530	E112_E123	-1.12614	0.00154324
ENSMMUG00000003151	E130_P0	-1.45598	0.0032511		ENSMMUG00000001850	E130_P0	-0.648862	0.00703121		ENSMMUG00000002890	E130_P0	-1.64548	0.00825545		ENSMMUG00000000302	E130_P0	-0.905594	0.0138579		ENSMMUG00000021771	E112_E123	0.576477	0.0356778		ENSMMUG00000006534	E112_E123	-3.409	0.0082345
ENSMMUG00000003158	E130_P0	1.1426	0.000323444		ENSMMUG00000001866	E130_P0	2.2501	0.0199521		ENSMMUG00000002925	E130_P0	-1.89314	0.000431727		ENSMMUG00000000329	E130_P0	1.02043	0.0129617		ENSMMUG00000021842	E112_E123	-2.35146	0.0307533		ENSMMUG00000006547	E112_E123	-5.54011	0.00779251
ENSMMUG00000003167	E130_P0	-0.811286	0.0281221		ENSMMUG00000001869	E130_P0	0.344218	0.00842307		ENSMMUG00000002936	E130_P0	-1.68393	0.04293		ENSMMUG00000000348	E130_P0	-0.627289	0.0244703		ENSMMUG00000021848	E112_E123	-0.442216	0.00829771		ENSMMUG00000006580	E112_E123	-2.377	0.000140091
ENSMMUG00000003203	E130_P0	0.968526	0.0234686		ENSMMUG00000001895	E130_P0	0.479511	0.0319305		ENSMMUG00000002950	E130_P0	2.06321	0.0242665		ENSMMUG00000000399	E130_P0	-1.04098	0.02593		ENSMMUG00000021863	E112_E123	-0.859581	0.0101928		ENSMMUG00000006613	E112_E123	0.798035	0.0427684
ENSMMUG00000003210	E130_P0	2.2815	0.011941		ENSMMUG00000001904	E130_P0	2.1248	0.0119269		ENSMMUG00000002982	E130_P0	0.707422	0.00248729		ENSMMUG00000000435	E130_P0	1.07037	0.0108754		ENSMMUG00000021943	E112_E123	0.0732956	0.0104696		ENSMMUG00000006628	E112_E123	0.856793	0.0230926
ENSMMUG00000003237	E130_P0	0.998316	0.0318849		ENSMMUG00000001921	E130_P0	0.946942	0.0296913		ENSMMUG00000002997	E130_P0	-2.50213	0.0277957		ENSMMUG00000000466	E130_P0	-0.568218	0.0193432		ENSMMUG00000021975	E112_E123	-0.0702096	0		ENSMMUG00000006665	E112_E123	-2.31966	0.0280381
ENSMMUG00000003276	E130_P0	3.12412	0.0394681		ENSMMUG00000001949	E130_P0	-0.899392	0.0111933		ENSMMUG00000003040	E130_P0	3.00745	0.000533923		ENSMMUG00000000480	E130_P0	-1.10107	0.0115744		ENSMMUG00000022026	E112_E123	-0.0632641	0.00267647		ENSMMUG00000006696	E112_E123	-3.1512	0.0011077
ENSMMUG00000003300	E130_P0	2.57594	0.0401196		ENSMMUG00000001981	E130_P0	-1.01723	0.00841731		ENSMMUG00000003051	E130_P0	0.560785	0.0375506		ENSMMUG00000000497	E130_P0	-2.48536	0.00290285		ENSMMUG00000022137	E112_E123	-1.26476	0.0221662		ENSMMUG00000006697	E112_E123	-2.25553	0.0243182
ENSMMUG00000003318	E130_P0	-0.280861	0.000117365		ENSMMUG00000002014	E130_P0	-1.41361	0.0327549		ENSMMUG00000003057	E130_P0	-1.79675	0.00540587		ENSMMUG00000000505	E130_P0	-0.846579	0.0377145		ENSMMUG00000022218	E112_E123	1.57029	0.0411141		ENSMMUG00000006703	E112_E123	-1.15846	0.0141434
ENSMMUG00000003319	E130_P0	1.00903	0.0203443		ENSMMUG00000002021	E130_P0	1.12541	0.0474499		ENSMMUG00000003067	E130_P0	1.4513	0.00640193		ENSMMUG00000000580	E130_P0	-0.425587	0.000779152		ENSMMUG00000022272	E112_E123	-1.54996	0.04173		ENSMMUG00000006727	E112_E123	-2.2077	0.00059541
ENSMMUG00000003347	E130_P0	-0.70875	0.0416998		ENSMMUG00000002023	E130_P0	-0.756209	0.00600194		ENSMMUG00000003129	E130_P0	1.0865	0.0432933		ENSMMUG00000000620	E130_P0	1.03988	0.0227033		ENSMMUG00000022369	E112_E123	0.920099	0.000886853		ENSMMUG00000006756	E112_E123	-3.7236	0.0112193
ENSMMUG00000003391	E130_P0	-0.479024	0.0204648		ENSMMUG00000002028	E130_P0	-0.181748	0.0182364		ENSMMUG00000003158	E130_P0	1.00526	0.00828759		ENSMMUG00000000653	E130_P0	-1.90016	0.00422821		ENSMMUG00000022384	E112_E123	-1.38861	0		ENSMMUG00000006795	E112_E123	-2.38619	0.000773412
ENSMMUG00000003468	E130_P0	2.85299	0.00936123		ENSMMUG00000002057	E130_P0	-1.32693	0.0032054		ENSMMUG00000003163	E130_P0	1.75007	0.0118427		ENSMMUG00000000664	E130_P0	0.469706	0.0310558		ENSMMUG00000022496	E112_E123	-0.458805	0.0409487		ENSMMUG00000006796	E112_E123	-2.24771	0.00543653
ENSMMUG00000003472	E130_P0	-1.18325	0.0233496		ENSMMUG00000002089	E130_P0	-0.0312357	0.000382476		ENSMMUG00000003176	E130_P0	0.803224	0.0478982		ENSMMUG00000000680	E130_P0	-0.740634	0.0343264		ENSMMUG00000022656	E112_E123	-1.49421	0.00792302		ENSMMUG00000006803	E112_E123	0.541138	0.00193591
ENSMMUG00000003476	E130_P0	1.41015	0.0290004		ENSMMUG00000002148	E130_P0	0.914708	0.0141899		ENSMMUG00000003187	E130_P0	-3.33913	0.0191288		ENSMMUG00000000697	E130_P0	-0.906355	0.0300815		ENSMMUG00000022661	E112_E123	-0.271956	0.000231976		ENSMMUG00000006824	E112_E123	0.583716	7.10563e-05
ENSMMUG00000003535	E130_P0	-1.03127	0.00249962		ENSMMUG00000002152	E130_P0	1.17046	0.0437401		ENSMMUG00000003210	E130_P0	1.84294	0.0179418		ENSMMUG00000000698	E130_P0	3.46595	0.0279382		ENSMMUG00000022668	E112_E123	-0.73557	0.0413539		ENSMMUG00000006827	E112_E123	-2.46501	0.0482148
ENSMMUG00000003560	E130_P0	-0.561441	0.00693343		ENSMMUG00000002167	E130_P0	-0.566642	0.00410712		ENSMMUG00000003220	E130_P0	-0.119514	0.0197355		ENSMMUG00000000737	E130_P0	2.05976	0.000860594		ENSMMUG00000022788	E112_E123	-2.82222	0.00208724		ENSMMUG00000006842	E112_E123	-2.16165	0.0137466
ENSMMUG00000003569	E130_P0	-1.37871	0.00809614		ENSMMUG00000002194	E130_P0	0.489342	0.0258102		ENSMMUG00000003251	E130_P0	-0.577081	0.04908		ENSMMUG00000000749	E130_P0	4.46289	0.015524		ENSMMUG00000022808	E112_E123	0.538626	0.0487447		ENSMMUG00000006844	E112_E123	-1.74181	0.0145446
ENSMMUG00000003589	E130_P0	-1.14375	0.0470533		ENSMMUG00000002209	E130_P0	0.484701	0.0157357		ENSMMUG00000003262	E130_P0	1.18924	0.0213974		ENSMMUG00000000755	E130_P0	0.965857	0.0359011		ENSMMUG00000022869	E112_E123	-0.765205	0.0218855		ENSMMUG00000006861	E112_E123	-1.80598	0.0017224
ENSMMUG00000003611	E130_P0	-1.26995	0.0479137		ENSMMUG00000002211	E130_P0	-0.699855	0.00959594		ENSMMUG00000003289	E130_P0	-2.10094	0.0398981		ENSMMUG00000000765	E130_P0	-0.739215	0.018614		ENSMMUG00000023004	E112_E123	0.0813517	0.00768757		ENSMMUG00000006875	E112_E123	-2.37456	0.031889
ENSMMUG00000003615	E130_P0	-1.07528	0.0310767		ENSMMUG00000002218	E130_P0	0.963876	0.00905422		ENSMMUG00000003310	E130_P0	2.2525	0.000744119		ENSMMUG00000000791	E130_P0	0.738429	0.0265031		ENSMMUG00000023006	E112_E123	0.649254	0.0490247		ENSMMUG00000006889	E112_E123	-1.4323	0.00207222
ENSMMUG00000003629	E130_P0	-0.915174	0.0169992		ENSMMUG00000002223	E130_P0	-0.718414	0.0165627		ENSMMUG00000003317	E130_P0	-0.671503	0.0301721		ENSMMUG00000000795	E130_P0	-0.478166	0.0491991		ENSMMUG00000023096	E112_E123	-1.11337	0.044122		ENSMMUG00000006891	E112_E123	-1.17958	0.0365902
ENSMMUG00000003630	E130_P0	-0.421732	0.0134363		ENSMMUG00000002230	E130_P0	-0.716344	0.0141908		ENSMMUG00000003320	E130_P0	-1.94381	0.0460944		ENSMMUG00000000823	E130_P0	-1.52693	0.00545988		ENSMMUG00000023130	E112_E123	-0.123542	0.033479		ENSMMUG00000006912	E112_E123	-3.02754	0.0234115
ENSMMUG00000003637	E130_P0	-0.0712096	0.0316247		ENSMMUG00000002235	E130_P0	-1.61161	0.00890695		ENSMMUG00000003325	E130_P0	1.73622	0.0339416		ENSMMUG00000000859	E130_P0	0.782832	0.0292232		ENSMMUG00000023216	E112_E123	-1.19683	0.0484312		ENSMMUG00000006915	E112_E123	-2.83854	0.0169291
ENSMMUG00000003640	E130_P0	-0.268242	2.99972e-06		ENSMMUG00000002238	E130_P0	0.795016	0.0412863		ENSMMUG00000003359	E130_P0	-0.323302	0.0305894		ENSMMUG00000000894	E130_P0	-1.00517	0.00337806		ENSMMUG00000023243	E112_E123	-0.121928	0.0216525		ENSMMUG00000006934	E112_E123	-0.287416	5.16254e-14
ENSMMUG00000003641	E130_P0	-0.445598	0.0264411		ENSMMUG00000002239	E130_P0	-0.133573	0.000335171		ENSMMUG00000003371	E130_P0	-1.99624	0.0467931		ENSMMUG00000000906	E130_P0	1.34174	0.0239228		ENSMMUG00000023288	E112_E123	0.833048	0.0376004		ENSMMUG00000006936	E112_E123	-0.620903	0.0419241
ENSMMUG00000003659	E130_P0	-0.632557	0.0281695		ENSMMUG00000002260	E130_P0	-0.870202	0.0399854		ENSMMUG00000003374	E130_P0	1.40217	0.0143778		ENSMMUG00000000908	E130_P0	1.61244	0.0387473		ENSMMUG00000023347	E112_E123	-0.100201	0		ENSMMUG00000006942	E112_E123	-0.760673	0.030552
ENSMMUG00000003691	E130_P0	-0.71616	0.0487379		ENSMMUG00000002285	E130_P0	-1.04909	0.000371524		ENSMMUG00000003386	E130_P0	1.38098	0.00923449		ENSMMUG00000000917	E130_P0	-1.17451	0.0380854		ENSMMUG00000023390	E112_E123	-0.725649	0.0307853		ENSMMUG00000006970	E112_E123	-2.35357	0.00327908
ENSMMUG00000003760	E130_P0	1.03807	0.0312415		ENSMMUG00000002293	E130_P0	-0.811512	0.0397018		ENSMMUG00000003462	E130_P0	-1.86499	0.0185507		ENSMMUG00000000938	E130_P0	-2.44059	0.000266299		ENSMMUG00000023399	E112_E123	1.28328	0.0171824		ENSMMUG00000007004	E112_E123	-3.42313	0.0067467
ENSMMUG00000003779	E130_P0	-0.0202693	6.00211e-06		ENSMMUG00000002367	E130_P0	-1.17008	0.000231837		ENSMMUG00000003485	E130_P0	-1.2341	0.0245246		ENSMMUG00000000945	E130_P0	0.622103	0.0179001		ENSMMUG00000023588	E112_E123	-1.37162	0.0402368		ENSMMUG00000007006	E112_E123	-3.63993	0.000267347
ENSMMUG00000003832	E130_P0	-0.589411	0.020135		ENSMMUG00000002371	E130_P0	-1.21256	0.00452874		ENSMMUG00000003515	E130_P0	-1.86945	0.0143006		ENSMMUG00000000963	E130_P0	-0.620005	0.0494378		ENSMMUG00000023978	E112_E123	-0.306204	0.00326281		ENSMMUG00000007020	E112_E123	-2.79974	0.0287509
ENSMMUG00000003890	E130_P0	-1.46845	0.0243556		ENSMMUG00000002389	E130_P0	1.43806	0.00106072		ENSMMUG00000003535	E130_P0	-2.65367	0.0044391		ENSMMUG00000000964	E130_P0	-0.0258542	0.040737		ENSMMUG00000024047	E112_E123	-0.548297	0		ENSMMUG00000007036	E112_E123	-2.39724	0.00225342
ENSMMUG00000003893	E130_P0	-0.0994792	0.0111577		ENSMMUG00000002390	E130_P0	0.62536	0.0193828		ENSMMUG00000003544	E130_P0	1.36096	0.000503058		ENSMMUG00000000966	E130_P0	-1.40341	0.0435145		ENSMMUG00000024134	E112_E123	-0.539746	0		ENSMMUG00000007071	E112_E123	-2.92178	0.000352733
ENSMMUG00000003955	E130_P0	0.532272	0.0313418		ENSMMUG00000002416	E130_P0	-0.793082	0.0246578		ENSMMUG00000003567	E130_P0	-3.32022	0.0339272		ENSMMUG00000000970	E130_P0	1.76831	0.019258		ENSMMUG00000024849	E112_E123	-0.53146	0		ENSMMUG00000007072	E112_E123	-2.06001	0.004847
ENSMMUG00000004034	E130_P0	0.654764	0.0393958		ENSMMUG00000002422	E130_P0	-0.967826	0.0331112		ENSMMUG00000003592	E130_P0	-1.29357	0.00890781		ENSMMUG00000000990	E130_P0	3.3776	0.00526009		ENSMMUG00000025144	E112_E123	-0.575681	0		ENSMMUG00000007213	E112_E123	-2.60576	0.00351126
ENSMMUG00000004040	E130_P0	1.16576	0.0230929		ENSMMUG00000002424	E130_P0	-1.01615	0.0281626		ENSMMUG00000003603	E130_P0	0.584269	0.0358054		ENSMMUG00000001012	E130_P0	-1.09757	0.000342919		ENSMMUG00000025413	E112_E123	-0.519503	0		ENSMMUG00000007222	E112_E123	1.46159	0.0249305
ENSMMUG00000004055	E130_P0	0.640855	0.0288614		ENSMMUG00000002453	E130_P0	0.666585	0.0324411		ENSMMUG00000003631	E130_P0	-1.44899	0.0462565		ENSMMUG00000001051	E130_P0	-0.730793	0.00732939		ENSMMUG00000025743	E112_E123	-0.56625	0.0438221		ENSMMUG00000007238	E112_E123	0.48282	0.000274084
ENSMMUG00000004092	E130_P0	-1.73085	0.0394338		ENSMMUG00000002536	E130_P0	1.08919	0.0103525		ENSMMUG00000003646	E130_P0	2.90502	4.29963e-05		ENSMMUG00000001079	E130_P0	1.71145	0.0365702		ENSMMUG00000026726	E112_E123	1.63649	0.036028		ENSMMUG00000007314	E112_E123	0.456289	0.0202079
ENSMMUG00000004106	E130_P0	0.109968	0.0234971		ENSMMUG00000002541	E130_P0	-0.837325	0.0240882		ENSMMUG00000003662	E130_P0	-0.386501	0.00837345		ENSMMUG00000001128	E130_P0	-0.897707	0.020541		ENSMMUG00000026931	E112_E123	-1.00821	0		ENSMMUG00000007409	E112_E123	0.929556	0.0394267
ENSMMUG00000004133	E130_P0	2.43775	0.0460452		ENSMMUG00000002564	E130_P0	-1.31079	0.00944196		ENSMMUG00000003697	E130_P0	-0.581579	0.0399583		ENSMMUG00000001152	E130_P0	-1.76701	0.0125863		ENSMMUG00000026995	E112_E123	-0.677489	0		ENSMMUG00000007433	E112_E123	1.65434	0.0152096
ENSMMUG00000004208	E130_P0	2.31916	0.00234135		ENSMMUG00000002593	E130_P0	1.24625	0.0105793		ENSMMUG00000003700	E130_P0	1.94782	0.00038618		ENSMMUG00000001199	E130_P0	0.93768	0.00391167		ENSMMUG00000027155	E112_E123	-0.677489	0		ENSMMUG00000007439	E112_E123	0.53483	0.00354131
ENSMMUG00000004278	E130_P0	0.493593	0.0254049		ENSMMUG00000002595	E130_P0	-0.746315	0.0209207		ENSMMUG00000003711	E130_P0	-1.82806	0.00399124		ENSMMUG00000001254	E130_P0	-1.17227	0.0191457		ENSMMUG00000027431	E112_E123	-0.539746	0		ENSMMUG00000007457	E112_E123	-2.78553	0.0302118
ENSMMUG00000004311	E130_P0	-0.463384	0.0304233		ENSMMUG00000002601	E130_P0	-0.388999	0.00374044		ENSMMUG00000003730	E130_P0	1.2954	0.00272324		ENSMMUG00000001288	E130_P0	-0.995346	0.0252025		ENSMMUG00000027467	E112_E123	-0.527413	0.00537021		ENSMMUG00000007460	E112_E123	1.67517	0.0467687
ENSMMUG00000004379	E130_P0	1.15378	0.044888		ENSMMUG00000002614	E130_P0	-1.31718	9.63838e-05		ENSMMUG00000003768	E130_P0	-1.29736	0.021774		ENSMMUG00000001294	E130_P0	-0.825336	0.00467604		ENSMMUG00000027761	E112_E123	-1.12703	0		ENSMMUG00000007476	E112_E123	-7.55546	9.29699e-05
ENSMMUG00000004466	E130_P0	1.33425	0.0331013		ENSMMUG00000002621	E130_P0	-1.4045	0.000279004		ENSMMUG00000003830	E130_P0	-3.82162	0.00357957		ENSMMUG00000001319	E130_P0	0.750338	0.00420086		ENSMMUG00000027878	E112_E123	-0.539746	0		ENSMMUG00000007548	E112_E123	-1.26594	0.00284353
ENSMMUG00000004579	E130_P0	-1.06116	0.0233641		ENSMMUG00000002642	E130_P0	-0.713174	0.0457192		ENSMMUG00000003854	E130_P0	1.6548	0.00962		ENSMMUG00000001329	E130_P0	-1.10071	0.00241242		ENSMMUG00000027897	E112_E123	-0.552677	0		ENSMMUG00000007561	E112_E123	0.830774	0.0135481
ENSMMUG00000004614	E130_P0	0.993067	0.0255689		ENSMMUG00000002651	E130_P0	0.530668	0.0216223		ENSMMUG00000003896	E130_P0	-1.17748	0.013018		ENSMMUG00000001351	E130_P0	1.34425	0.00117049		ENSMMUG00000028009	E112_E123	-0.918984	0		ENSMMUG00000007568	E112_E123	-0.910294	0.0490828
ENSMMUG00000004619	E130_P0	-0.790647	0.00735741		ENSMMUG00000002656	E130_P0	-0.327269	0.0492696		ENSMMUG00000003927	E130_P0	-1.70181	0.00605269		ENSMMUG00000001454	E130_P0	1.29386	0.0391564		ENSMMUG00000028052	E112_E123	-0.23855	0		ENSMMUG00000007575	E112_E123	-2.00263	0.0143616
ENSMMUG00000004666	E130_P0	0.881314	0.0167241		ENSMMUG00000002688	E130_P0	-0.73474	0.041311		ENSMMUG00000003950	E130_P0	-1.01898	0.012646		ENSMMUG00000001475	E130_P0	-2.00774	0.0348148		ENSMMUG00000028718	E112_E123	-0.991875	0.0324199		ENSMMUG00000007590	E112_E123	-1.09895	0.0485615
ENSMMUG00000004672	E130_P0	-0.0733008	0.0357506		ENSMMUG00000002690	E130_P0	-1.4774	0.025527		ENSMMUG00000003970	E130_P0	1.36607	0.0134741		ENSMMUG00000001511	E130_P0	-1.85351	0.0439302		ENSMMUG00000028827	E112_E123	-0.212448	0		ENSMMUG00000007594	E112_E123	-1.81071	0.00683705
ENSMMUG00000004688	E130_P0	-0.925902	0.0296851		ENSMMUG00000002697	E130_P0	0.693832	0.0355106		ENSMMUG00000003975	E130_P0	-1.887	0.00739915		ENSMMUG00000001514	E130_P0	-0.634208	0.0257678		ENSMMUG00000028853	E112_E123	-0.275201	0		ENSMMUG00000007600	E112_E123	-0.0501747	5.16254e-14
ENSMMUG00000004712	E130_P0	-3.797	0.00631572		ENSMMUG00000002714	E130_P0	1.00521	0.0039775		ENSMMUG00000004001	E130_P0	4.48193	3.25275e-05		ENSMMUG00000001526	E130_P0	-0.775898	0.0433385		ENSMMUG00000028906	E112_E123	-0.844642	0.0327997		ENSMMUG00000007653	E112_E123	-1.66737	0.0271281
ENSMMUG00000004735	E130_P0	-0.860711	0.00615699		ENSMMUG00000002742	E130_P0	1.4695	0.00622407		ENSMMUG00000004040	E130_P0	1.61039	0.00918313		ENSMMUG00000001614	E130_P0	1.50478	0.00711039		ENSMMUG00000028948	E112_E123	-0.955693	0.00266798		ENSMMUG00000007659	E112_E123	0.996651	0.00893968
ENSMMUG00000004853	E130_P0	-1.96175	0.0337958		ENSMMUG00000002750	E130_P0	-0.760413	0.0343118		ENSMMUG00000004052	E130_P0	0.789337	0.0335715		ENSMMUG00000001616	E130_P0	-0.922291	0.00414015		ENSMMUG00000028951	E112_E123	-2.41432	0.0156844		ENSMMUG00000007680	E112_E123	1.03321	0.042546
ENSMMUG00000004900	E130_P0	-0.993292	0.0347748		ENSMMUG00000002770	E130_P0	-1.09117	0.0306214		ENSMMUG00000004053	E130_P0	1.56615	0.0264178		ENSMMUG00000001656	E130_P0	-0.851979	0.0425565		ENSMMUG00000029046	E112_E123	-2.5143	0.000980438		ENSMMUG00000007755	E112_E123	-3.0098	0.00049852
ENSMMUG00000004915	E130_P0	1.01107	0.0134724		ENSMMUG00000002789	E130_P0	-0.680337	0.00312906		ENSMMUG00000004084	E130_P0	1.85142	0.0014462		ENSMMUG00000001663	E130_P0	-0.434822	0.022847		ENSMMUG00000029060	E112_E123	-0.0716097	0		ENSMMUG00000007766	E112_E123	0.379566	0.0355671
ENSMMUG00000004924	E130_P0	-2.17689	0.0406227		ENSMMUG00000002810	E130_P0	-0.52161	0.0209574		ENSMMUG00000004125	E130_P0	0.618368	0.0406943		ENSMMUG00000001702	E130_P0	1.76985	0.0128763		ENSMMUG00000029109	E112_E123	-0.561651	0		ENSMMUG00000007775	E112_E123	0.370368	0.0253452
ENSMMUG00000004932	E130_P0	1.20937	0.0192149		ENSMMUG00000002824	E130_P0	0.538607	0.0123457		ENSMMUG00000004142	E130_P0	1.13406	0.00453217		ENSMMUG00000001710	E130_P0	-0.492728	0.000149007		ENSMMUG00000029181	E112_E123	-0.795769	0.0363205		ENSMMUG00000007794	E112_E123	-0.471084	0.016092
ENSMMUG00000004984	E130_P0	-0.942961	0.0193874		ENSMMUG00000002829	E130_P0	-0.0401044	0.000378039		ENSMMUG00000004144	E130_P0	-0.942502	0.00399486		ENSMMUG00000001711	E130_P0	1.23909	0.0161538		ENSMMUG00000029203	E112_E123	-1.37338	0.00646311		ENSMMUG00000007803	E112_E123	-2.55601	0.00542851
ENSMMUG00000004994	E130_P0	-1.30846	0.0415687		ENSMMUG00000002832	E130_P0	5.62938	0.0029304		ENSMMUG00000004154	E130_P0	-2.16754	0.028926		ENSMMUG00000001724	E130_P0	3.31272	0.00114414		ENSMMUG00000029323	E112_E123	-0.212448	0		ENSMMUG00000007805	E112_E123	2.09983	0.0123925
ENSMMUG00000005011	E130_P0	-1.10732	0.00875739		ENSMMUG00000002840	E130_P0	0.458917	0.0370311		ENSMMUG00000004161	E130_P0	2.34218	0.000185768		ENSMMUG00000001751	E130_P0	-0.0441506	0.00167017		ENSMMUG00000029335	E112_E123	-0.262776	0		ENSMMUG00000007853	E112_E123	-0.350327	0.00452367
ENSMMUG00000005054	E130_P0	-1.80674	0.00521493		ENSMMUG00000002878	E130_P0	-0.801552	0.0141466		ENSMMUG00000004188	E130_P0	-3.07617	0.000171332		ENSMMUG00000001752	E130_P0	-0.359558	0.031626		ENSMMUG00000029344	E112_E123	-2.50588	0.0123604		ENSMMUG00000007886	E112_E123	-2.89533	3.94711e-05
ENSMMUG00000005101	E130_P0	-0.75325	0.0493606		ENSMMUG00000002895	E130_P0	-0.127876	0.00033759		ENSMMUG00000004197	E130_P0	2.25037	0.00435062		ENSMMUG00000001764	E130_P0	1.30424	0.0195133		ENSMMUG00000029349	E112_E123	-0.0722749	0		ENSMMUG00000007897	E112_E123	1.15785	0.0479172
ENSMMUG00000005109	E130_P0	-1.28782	0.0448941		ENSMMUG00000002912	E130_P0	0.183184	0.0389711		ENSMMUG00000004198	E130_P0	-1.78607	0.000159541		ENSMMUG00000001780	E130_P0	1.9802	0.00699085		ENSMMUG00000029374	E112_E123	-0.871048	0.0100071		ENSMMUG00000007951	E112_E123	-2.2481	0.00423547
ENSMMUG00000005120	E130_P0	-1.07439	0.0240497		ENSMMUG00000002922	E130_P0	3.2147	0.00194981		ENSMMUG00000004211	E130_P0	-1.66092	0.028837		ENSMMUG00000001785	E130_P0	-0.431769	0.0384003		ENSMMUG00000029423	E112_E123	1.13765	0.00595309		ENSMMUG00000007956	E112_E123	0.30094	0.0376386
ENSMMUG00000005134	E130_P0	4.21571	0.0395037		ENSMMUG00000002925	E130_P0	-1.38418	0.0152799		ENSMMUG00000004257	E130_P0	-1.27226	0.0339022		ENSMMUG00000001825	E130_P0	-0.789785	0.0065992		ENSMMUG00000029431	E112_E123	-0.528755	0		ENSMMUG00000008060	E112_E123	-1.01835	0.0177349
ENSMMUG00000005136	E130_P0	-0.997688	0.0159749		ENSMMUG00000002933	E130_P0	1.14041	0.00666865		ENSMMUG00000004260	E130_P0	1.19073	0.000150897		ENSMMUG00000001853	E130_P0	1.69533	0.0220915		ENSMMUG00000029432	E112_E123	-0.384416	0.0388736		ENSMMUG00000008063	E112_E123	-1.8924	0.0178827
ENSMMUG00000005149	E130_P0	-0.696212	0.0101684		ENSMMUG00000002960	E130_P0	-0.0944876	0.000352259		ENSMMUG00000004266	E130_P0	-1.53645	0.0455394		ENSMMUG00000001859	E130_P0	-0.699633	0.0117908		ENSMMUG00000029433	E112_E123	-0.201431	0		ENSMMUG00000008064	E112_E123	-1.56204	0.0173669
ENSMMUG00000005182	E130_P0	0.521275	0.016113		ENSMMUG00000002967	E130_P0	2.82434	0.031519		ENSMMUG00000004268	E130_P0	0.815185	0.0334591		ENSMMUG00000001900	E130_P0	-0.966463	0.022346		ENSMMUG00000029437	E112_E123	-0.58934	0.0173931		ENSMMUG00000008066	E112_E123	-1.03448	0.0344715
ENSMMUG00000005291	E130_P0	-0.604096	0.0278521		ENSMMUG00000002982	E130_P0	0.421804	0.00197019		ENSMMUG00000004350	E130_P0	2.03891	0.00215155		ENSMMUG00000001905	E130_P0	-1.15998	0.0215305		ENSMMUG00000029475	E112_E123	0.557282	0.020451		ENSMMUG00000008166	E112_E123	-1.57213	0.0339524
ENSMMUG00000005296	E130_P0	1.37642	0.0230394		ENSMMUG00000002990	E130_P0	-0.636788	0.0109235		ENSMMUG00000004378	E130_P0	-2.73772	0.00599293		ENSMMUG00000001909	E130_P0	-1.57959	0.00406739		ENSMMUG00000029479	E112_E123	-0.116092	0.00320319		ENSMMUG00000008189	E112_E123	-0.344092	0.000535194
ENSMMUG00000005409	E130_P0	0.926269	0.0135018		ENSMMUG00000002995	E130_P0	-0.454091	0.018663		ENSMMUG00000004380	E130_P0	2.0877	0.00402884		ENSMMUG00000001911	E130_P0	1.26227	0.0486208		ENSMMUG00000029567	E112_E123	-0.126902	0		ENSMMUG00000008190	E112_E123	-2.53019	0.0108783
ENSMMUG00000005458	E130_P0	-1.96792	0.0458463		ENSMMUG00000003012	E130_P0	0.260009	0.0403647		ENSMMUG00000004381	E130_P0	2.57531	3.90708e-05		ENSMMUG00000001955	E130_P0	0.458506	0.0498548		ENSMMUG00000029725	E112_E123	-0.425208	0.0430339		ENSMMUG00000008209	E112_E123	-1.69447	0.035942
ENSMMUG00000005532	E130_P0	-0.555728	0.0112776		ENSMMUG00000003032	E130_P0	0.775734	0.0202275		ENSMMUG00000004384	E130_P0	-1.06489	0.0294325		ENSMMUG00000001958	E130_P0	1.29765	0.0278695		ENSMMUG00000029759	E112_E123	1.35596	0.0210189		ENSMMUG00000008242	E112_E123	2.76898	0.0152347
ENSMMUG00000005578	E130_P0	-1.36736	0.0320396		ENSMMUG00000003071	E130_P0	-0.875117	0.042136		ENSMMUG00000004447	E130_P0	1.63715	0.034313		ENSMMUG00000001997	E130_P0	0.383168	0.00867968		ENSMMUG00000029772	E112_E123	-1.23564	0.024258		ENSMMUG00000008251	E112_E123	-5.12128	0.0381397
ENSMMUG00000005635	E130_P0	-0.785633	0.0321636		ENSMMUG00000003140	E130_P0	0.674924	0.0160997		ENSMMUG00000004451	E130_P0	1.57203	0.00955609		ENSMMUG00000001998	E130_P0	0.82412	0.00508591		ENSMMUG00000029781	E112_E123	-0.0823953	0.032583		ENSMMUG00000008304	E112_E123	-1.74179	0.00282981
ENSMMUG00000005688	E130_P0	4.58519	0.0310686		ENSMMUG00000003141	E130_P0	-0.841584	0.0114879		ENSMMUG00000004481	E130_P0	-1.07572	0.0250716		ENSMMUG00000002014	E130_P0	-2.42971	0.0105281		ENSMMUG00000029805	E112_E123	-1.29303	0.037075		ENSMMUG00000008367	E112_E123	-1.27766	0.0131775
ENSMMUG00000005691	E130_P0	1.48024	0.0498928		ENSMMUG00000003145	E130_P0	0.358278	0.0348223		ENSMMUG00000004493	E130_P0	1.40627	0.013111		ENSMMUG00000002039	E130_P0	0.848695	0.0255854		ENSMMUG00000029943	E112_E123	-0.368159	0		ENSMMUG00000008369	E112_E123	0.819806	0.00729196
ENSMMUG00000005700	E130_P0	-0.526902	0.0290423		ENSMMUG00000003149	E130_P0	-1.25477	0.0324711		ENSMMUG00000004520	E130_P0	1.14955	0.0158919		ENSMMUG00000002075	E130_P0	1.66236	0.0299532		ENSMMUG00000029967	E112_E123	-0.395331	0		ENSMMUG00000008388	E112_E123	-0.130245	0.029572
ENSMMUG00000005818	E130_P0	-0.953001	0.0376904		ENSMMUG00000003152	E130_P0	1.25624	0.00457116		ENSMMUG00000004526	E130_P0	-3.41893	0.0303188		ENSMMUG00000002089	E130_P0	1.14986	0.0174528		ENSMMUG00000029981	E112_E123	-0.265775	0		ENSMMUG00000008418	E112_E123	-3.27548	0.000260843
ENSMMUG00000005877	E130_P0	0.649355	0.0315818		ENSMMUG00000003155	E130_P0	-1.01127	0.0485394		ENSMMUG00000004547	E130_P0	0.909868	0.0201505		ENSMMUG00000002136	E130_P0	0.771461	0.0324384		ENSMMUG00000030032	E112_E123	-0.259843	0		ENSMMUG00000008423	E112_E123	2.28531	0.0239584
ENSMMUG00000005914	E130_P0	-0.643581	0.00070424		ENSMMUG00000003187	E130_P0	-1.28861	0.0284028		ENSMMUG00000004552	E130_P0	2.39185	0.0473997		ENSMMUG00000002138	E130_P0	-1.19473	0.0022199		ENSMMUG00000030036	E112_E123	-0.170497	0		ENSMMUG00000008452	E112_E123	-4.2896	0.00139161
ENSMMUG00000005915	E130_P0	-1.1304	0.0471147		ENSMMUG00000003190	E130_P0	-0.795138	0.0137627		ENSMMUG00000004560	E130_P0	2.47262	0.0088015		ENSMMUG00000002142	E130_P0	1.49161	0.00431034		ENSMMUG00000030071	E112_E123	-0.193089	0		ENSMMUG00000008466	E112_E123	-0.397646	0.0014707
ENSMMUG00000005916	E130_P0	-0.968168	0.0245275		ENSMMUG00000003197	E130_P0	-1.05854	0.0335678		ENSMMUG00000004579	E130_P0	-2.01303	0.0349723		ENSMMUG00000002146	E130_P0	-0.692998	0.0030311		ENSMMUG00000030072	E112_E123	-1.46747	0.000258936		ENSMMUG00000008469	E112_E123	-0.836915	0.0338554
ENSMMUG00000005939	E130_P0	2.34335	0.0391649		ENSMMUG00000003200	E130_P0	-1.18883	0.0368293		ENSMMUG00000004595	E130_P0	0.876266	0.0276601		ENSMMUG00000002197	E130_P0	1.42475	0.0356709		ENSMMUG00000030074	E112_E123	-0.357761	0.000963232		ENSMMUG00000008476	E112_E123	-1.89254	0.0106259
ENSMMUG00000006012	E130_P0	1.65947	0.0379205		ENSMMUG00000003204	E130_P0	-0.641827	0.0161054		ENSMMUG00000004598	E130_P0	-3.09842	0.0269194		ENSMMUG00000002317	E130_P0	0.715341	0.0232249		ENSMMUG00000030075	E112_E123	-0.373422	0		ENSMMUG00000008480	E112_E123	-2.68291	0.0375145
ENSMMUG00000006035	E130_P0	-2.93516	0.00640772		ENSMMUG00000003220	E130_P0	-0.0754216	0.000361024		ENSMMUG00000004622	E130_P0	2.20383	0.0139767		ENSMMUG00000002323	E130_P0	0.99251	0.0272888		ENSMMUG00000030076	E112_E123	-0.363358	0.0474059		ENSMMUG00000008519	E112_E123	-2.32921	0.0035505
ENSMMUG00000006061	E130_P0	-1.55703	0.022498		ENSMMUG00000003237	E130_P0	1.4346	0.0415719		ENSMMUG00000004644	E130_P0	2.48316	0.00012266		ENSMMUG00000002352	E130_P0	-1.03613	0.0442681		ENSMMUG00000030077	E112_E123	-0.130693	0.033636		ENSMMUG00000008561	E112_E123	-4.81497	0.000499475
ENSMMUG00000006091	E130_P0	2.75656	0.0437886		ENSMMUG00000003240	E130_P0	1.46072	0.0215493		ENSMMUG00000004686	E130_P0	0.721058	0.0338378		ENSMMUG00000002376	E130_P0	1.31815	0.0300956		ENSMMUG00000030083	E112_E123	-1.16932	0.0116521		ENSMMUG00000008568	E112_E123	-3.23079	0.000300882
ENSMMUG00000006135	E130_P0	-0.822422	0.0473335		ENSMMUG00000003274	E130_P0	-0.604367	0.0460304		ENSMMUG00000004709	E130_P0	1.11381	0.0190333		ENSMMUG00000002377	E130_P0	1.95845	0.00884148		ENSMMUG00000030091	E112_E123	-0.15165	0		ENSMMUG00000008602	E112_E123	-4.5792	0.00107357
ENSMMUG00000006139	E130_P0	-1.41293	0.0126838		ENSMMUG00000003280	E130_P0	0.61568	0.0397717		ENSMMUG00000004745	E130_P0	0.456407	0.0092335		ENSMMUG00000002387	E130_P0	1.63423	0.00722003		ENSMMUG00000030231	E112_E123	-0.408082	0.0176665		ENSMMUG00000008618	E112_E123	-1.774	0.0198018
ENSMMUG00000006197	E130_P0	-0.954787	0.0415973		ENSMMUG00000003314	E130_P0	-1.88769	0.00775844		ENSMMUG00000004771	E130_P0	3.98592	0.0192123		ENSMMUG00000002390	E130_P0	0.710294	0.0331205		ENSMMUG00000030246	E112_E123	-0.23144	0		ENSMMUG00000008627	E112_E123	1.39022	0.0351643
ENSMMUG00000006199	E130_P0	3.95449	0.0278147		ENSMMUG00000003319	E130_P0	-0.237766	0.00388838		ENSMMUG00000004783	E130_P0	2.02622	2.88338e-05		ENSMMUG00000002410	E130_P0	0.510753	0.0267092		ENSMMUG00000030253	E112_E123	0.812791	0.0148693		ENSMMUG00000008680	E112_E123	-3.03201	0.000996661
ENSMMUG00000006222	E130_P0	1.29924	0.0186779		ENSMMUG00000003320	E130_P0	-1.0003	0.0164767		ENSMMUG00000004839	E130_P0	-1.14882	0.0358696		ENSMMUG00000002427	E130_P0	-1.0084	0.016331		ENSMMUG00000030310	E112_E123	-0.621836	0.0289684		ENSMMUG00000008690	E112_E123	1.22513	0.0345712
ENSMMUG00000006227	E130_P0	2.66313	0.044342		ENSMMUG00000003345	E130_P0	2.41618	0.00118439		ENSMMUG00000004880	E130_P0	-3.57748	0.017739		ENSMMUG00000002429	E130_P0	1.78045	0.00140196		ENSMMUG00000030340	E112_E123	0.208234	0.0082554		ENSMMUG00000008695	E112_E123	-0.810993	0.0400602
ENSMMUG00000006231	E130_P0	2.09648	0.00796458		ENSMMUG00000003356	E130_P0	-2.69386	0.00284326		ENSMMUG00000004892	E130_P0	1.00295	0.024435		ENSMMUG00000002450	E130_P0	0.907939	0.0131818		ENSMMUG00000030359	E112_E123	-0.360538	0.00674835		ENSMMUG00000008750	E112_E123	0.661932	0.0442383
ENSMMUG00000006328	E130_P0	0.7669	0.00981918		ENSMMUG00000003384	E130_P0	-0.941444	0.000684874		ENSMMUG00000004907	E130_P0	-3.68844	0.0170949		ENSMMUG00000002467	E130_P0	3.29825	0.033758		ENSMMUG00000030386	E112_E123	-1.57994	0.000371678		ENSMMUG00000008758	E112_E123	0.517849	0.0414268
ENSMMUG00000006353	E130_P0	-1.21304	0.0486512		ENSMMUG00000003386	E130_P0	0.528988	0.0101825		ENSMMUG00000004952	E130_P0	1.36885	0.0192072		ENSMMUG00000002480	E130_P0	-1.70183	0.00268804		ENSMMUG00000030479	E112_E123	0.85507	0.0167313		ENSMMUG00000008828	E112_E123	-1.62381	0.00183442
ENSMMUG00000006370	E130_P0	-1.014	0.00601918		ENSMMUG00000003390	E130_P0	-1.81466	0.0161879		ENSMMUG00000004954	E130_P0	1.38109	0.00339071		ENSMMUG00000002512	E130_P0	-0.808422	0.0311646		ENSMMUG00000030482	E112_E123	-0.0703154	0		ENSMMUG00000008859	E112_E123	-3.38332	0.00658643
ENSMMUG00000006384	E130_P0	-0.366569	0.0136505		ENSMMUG00000003394	E130_P0	-0.464382	0.0317951		ENSMMUG00000004961	E130_P0	0.994329	0.0416939		ENSMMUG00000002549	E130_P0	2.52433	0.00229814		ENSMMUG00000030791	E112_E123	-0.570498	0.0395386		ENSMMUG00000008872	E112_E123	1.4559	0.0304252
ENSMMUG00000006504	E130_P0	-0.242206	8.52993e-06		ENSMMUG00000003403	E130_P0	-1.11628	0.0105891		ENSMMUG00000004966	E130_P0	1.12867	0.00414304		ENSMMUG00000002583	E130_P0	4.70105	0.00405884		ENSMMUG00000030841	E112_E123	-0.18109	0		ENSMMUG00000008928	E112_E123	0.384521	0.0015409
ENSMMUG00000006663	E130_P0	1.12429	0.027603		ENSMMUG00000003409	E130_P0	0.490344	0.0248818		ENSMMUG00000004986	E130_P0	0.779558	0.00215951		ENSMMUG00000002592	E130_P0	-1.25162	0.00703518		ENSMMUG00000030862	E112_E123	0.27436	7.7405e-08		ENSMMUG00000008942	E112_E123	-3.41084	0.0344245
ENSMMUG00000006684	E130_P0	-0.0958526	0.0391996		ENSMMUG00000003456	E130_P0	-0.519771	0.0291999		ENSMMUG00000005011	E130_P0	3.03992	0.000129625		ENSMMUG00000002601	E130_P0	-1.09495	0.0382153		ENSMMUG00000030893	E112_E123	-0.165653	0		ENSMMUG00000008957	E112_E123	-1.0571	0.0373823
ENSMMUG00000006730	E130_P0	2.46038	0.0264154		ENSMMUG00000003458	E130_P0	1.53532	0.0365044		ENSMMUG00000005055	E130_P0	0.534985	0.0152771		ENSMMUG00000002616	E130_P0	1.69134	0.00285256		ENSMMUG00000030921	E112_E123	-1.52625	0.00014496		ENSMMUG00000009020	E112_E123	0.561653	0.0175904
ENSMMUG00000006765	E130_P0	-0.336514	0.0172646		ENSMMUG00000003470	E130_P0	-0.700009	0.0247044		ENSMMUG00000005102	E130_P0	4.43916	0.00996863		ENSMMUG00000002623	E130_P0	1.1229	0.0316229		ENSMMUG00000030927	E112_E123	1.01296	0.0345499		ENSMMUG00000009035	E112_E123	0.463788	0.00496275
ENSMMUG00000006778	E130_P0	-1.18934	0.047953		ENSMMUG00000003474	E130_P0	-0.791739	0.0136706		ENSMMUG00000005157	E130_P0	1.15348	0.0438716		ENSMMUG00000002651	E130_P0	1.43358	0.0311496		ENSMMUG00000030944	E112_E123	-0.436241	0		ENSMMUG00000009049	E112_E123	-2.68131	0.00269405
ENSMMUG00000006781	E130_P0	1.10342	0.0186488		ENSMMUG00000003476	E130_P0	0.627587	0.0152585		ENSMMUG00000005186	E130_P0	1.94981	0.0480029		ENSMMUG00000002664	E130_P0	1.66116	0.0376829		ENSMMUG00000031004	E112_E123	-0.256975	0		ENSMMUG00000009054	E112_E123	1.28373	0.00431755
ENSMMUG00000006783	E130_P0	-1.03921	0.0289599		ENSMMUG00000003497	E130_P0	2.66741	0.0401243		ENSMMUG00000005194	E130_P0	1.39774	0.0102607		ENSMMUG00000002668	E130_P0	0.663221	0.00883367		ENSMMUG00000031013	E112_E123	0.944265	0.0370467		ENSMMUG00000009068	E112_E123	-1.22999	8.08064e-05
ENSMMUG00000006813	E130_P0	3.32499	0.00988718		ENSMMUG00000003532	E130_P0	0.751291	0.0418012		ENSMMUG00000005229	E130_P0	1.58301	0.044259		ENSMMUG00000002685	E130_P0	1.08717	0.0497092		ENSMMUG00000031154	E112_E123	-0.23855	0		ENSMMUG00000009158	E112_E123	-2.02101	0.00108416
ENSMMUG00000006824	E130_P0	2.53038	0.0238292		ENSMMUG00000003565	E130_P0	1.94704	0.00344487		ENSMMUG00000005250	E130_P0	1.7758	0.00283969		ENSMMUG00000002723	E130_P0	0	0.0237051		ENSMMUG00000031196	E112_E123	-0.271194	0.0144082		ENSMMUG00000009211	E112_E123	-2.7932	0.0035801
ENSMMUG00000006840	E130_P0	-1.46235	0.0320286		ENSMMUG00000003567	E130_P0	-1.74673	0.00501106		ENSMMUG00000005350	E130_P0	-1.04364	0.0267134		ENSMMUG00000002761	E130_P0	-0.755341	0.0425976		ENSMMUG00000031244	E112_E123	-0.61682	0.0299813		ENSMMUG00000009226	E112_E123	-3.75762	0.0279347
ENSMMUG00000006868	E130_P0	1.58979	0.0409284		ENSMMUG00000003605	E130_P0	-0.0653641	0.000365765		ENSMMUG00000005352	E130_P0	-2.62461	0.03117		ENSMMUG00000002765	E130_P0	1.15657	0.00743916		ENSMMUG00000031281	E112_E123	-0.226931	0		ENSMMUG00000009247	E112_E123	-1.33726	0.0309365
ENSMMUG00000006896	E130_P0	-0.439971	0.0489678		ENSMMUG00000003606	E130_P0	0.158047	0.0404619		ENSMMUG00000005382	E130_P0	1.22019	0.00820503		ENSMMUG00000002768	E130_P0	-1.51318	0.000187631		ENSMMUG00000031353	E112_E123	-0.219473	0.00273974		ENSMMUG00000009295	E112_E123	-1.9175	0.000298332
ENSMMUG00000006998	E130_P0	-1.39546	0.00168322		ENSMMUG00000003612	E130_P0	-1.12431	0.0255611		ENSMMUG00000005390	E130_P0	-4.32045	0.0116077		ENSMMUG00000002788	E130_P0	-0.889097	0.0435338		ENSMMUG00000031540	E112_E123	-1.55448	0.0488389		ENSMMUG00000009354	E112_E123	-2.53544	0.0057967
ENSMMUG00000007032	E130_P0	-0.33955	0.0197232		ENSMMUG00000003633	E130_P0	-0.762644	0.00142302		ENSMMUG00000005396	E130_P0	-0.936096	0.0144135		ENSMMUG00000002805	E130_P0	-1.63658	0.00020599		ENSMMUG00000031552	E112_E123	1.21692	0.0394315		ENSMMUG00000009368	E112_E123	-1.651	0.0148318
ENSMMUG00000007061	E130_P0	1.70556	0.00213381		ENSMMUG00000003659	E130_P0	-0.900992	0.0216702		ENSMMUG00000005422	E130_P0	-2.34784	0.0161443		ENSMMUG00000002878	E130_P0	-0.815439	0.0138218		ENSMMUG00000031593	E112_E123	0.892367	0.0498438		ENSMMUG00000009370	E112_E123	0.152074	0.00116396
ENSMMUG00000007073	E130_P0	-1.87309	0.0406494		ENSMMUG00000003699	E130_P0	0.237779	1.26432e-12		ENSMMUG00000005441	E130_P0	3.98575	9.04829e-05		ENSMMUG00000002916	E130_P0	-0.940852	0.0348802		ENSMMUG00000031657	E112_E123	0	0.000147077		ENSMMUG00000009374	E112_E123	-1.16564	0.0236645
ENSMMUG00000007133	E130_P0	0.743715	0.0239625		ENSMMUG00000003705	E130_P0	0.36585	0.0306301		ENSMMUG00000005466	E130_P0	-0.316056	0.0237938		ENSMMUG00000002965	E130_P0	-1.27655	0.0132497		ENSMMUG00000031671	E112_E123	-0.196341	0.0350938		ENSMMUG00000009399	E112_E123	-3.12357	0.00388539
ENSMMUG00000007136	E130_P0	-0.808138	0.0379371		ENSMMUG00000003713	E130_P0	-1.47466	0.000739648		ENSMMUG00000005470	E130_P0	-2.73646	0.000140081		ENSMMUG00000002982	E130_P0	0.667326	0.00314654		ENSMMUG00000031722	E112_E123	-1.75859	0.04966		ENSMMUG00000009421	E112_E123	1.39889	0.00916379
ENSMMUG00000007143	E130_P0	0.624878	0.0413223		ENSMMUG00000003714	E130_P0	-0.1017	0.0139268		ENSMMUG00000005478	E130_P0	-0.562018	0.0444836		ENSMMUG00000002995	E130_P0	-0.759324	0.0131723		ENSMMUG00000031746	E112_E123	-0.437614	0		ENSMMUG00000009430	E112_E123	-0.972546	0.00463927
ENSMMUG00000007221	E130_P0	0.940202	0.0380489		ENSMMUG00000003726	E130_P0	-0.887473	0.00517805		ENSMMUG00000005496	E130_P0	1.96237	0.00178262		ENSMMUG00000002997	E130_P0	-1.59044	0.0110118		ENSMMUG00000031785	E112_E123	-0.370013	0.0342426		ENSMMUG00000009508	E112_E123	-0.625687	0.0214819
ENSMMUG00000007277	E130_P0	-0.904147	0.0461733		ENSMMUG00000003735	E130_P0	1.54437	0.0465491		ENSMMUG00000005528	E130_P0	-1.05546	0.0353903		ENSMMUG00000003012	E130_P0	1.38908	0.0285217		ENSMMUG00000031837	E112_E123	-0.70764	0.0171889		ENSMMUG00000009544	E112_E123	-0.368611	0.0304064
ENSMMUG00000007278	E130_P0	-0.170505	0.0112898		ENSMMUG00000003738	E130_P0	0.790133	0.00698377		ENSMMUG00000005529	E130_P0	3.66119	8.79025e-05		ENSMMUG00000003029	E130_P0	-0.78176	0.000113145		ENSMMUG00000031874	E112_E123	-0.483294	0.000494829		ENSMMUG00000009601	E112_E123	-1.74156	0.0412239
ENSMMUG00000007306	E130_P0	0.784969	0.0038694		ENSMMUG00000003742	E130_P0	-1.34496	0.0154993		ENSMMUG00000005531	E130_P0	2.70351	5.61432e-05		ENSMMUG00000003040	E130_P0	2.21371	0.000613852		ENSMMUG00000031928	E112_E123	-0.166838	0		ENSMMUG00000009616	E112_E123	0.850922	0.0314982
ENSMMUG00000007333	E130_P0	-1.15003	0.0322601		ENSMMUG00000003750	E130_P0	-0.807243	0.00106442		ENSMMUG00000005570	E130_P0	-4.02954	0.00176013		ENSMMUG00000003046	E130_P0	1.40347	0.03801		ENSMMUG00000031954	E112_E123	-0.548297	0		ENSMMUG00000009633	E112_E123	-4.10716	0.00670377
ENSMMUG00000007345	E130_P0	-0.88574	0.0309407		ENSMMUG00000003755	E130_P0	-0.788634	0.0133995		ENSMMUG00000005586	E130_P0	-0.512956	0.00218347		ENSMMUG00000003048	E130_P0	0.805398	0.0375386		ENSMMUG00000031964	E112_E123	-0.668659	0.0333454		ENSMMUG00000009654	E112_E123	-0.692665	0.00013589
ENSMMUG00000007400	E130_P0	-0.905209	0.00813912		ENSMMUG00000003782	E130_P0	-1.54987	0.0108109		ENSMMUG00000005596	E130_P0	1.74108	0.00833327		ENSMMUG00000003049	E130_P0	-0.378529	0.022457		ENSMMUG00000032032	E112_E123	-0.294347	0.00209365		ENSMMUG00000009655	E112_E123	-2.49036	0.00484331
ENSMMUG00000007401	E130_P0	1.04372	0.0228381		ENSMMUG00000003786	E130_P0	0.528008	0.0237268		ENSMMUG00000005624	E130_P0	2.82904	0.00264551		ENSMMUG00000003077	E130_P0	0.684082	0.0469564		ENSMMUG00000032045	E112_E123	-0.276148	0.0418996		ENSMMUG00000009668	E112_E123	0.356008	0.0187093
ENSMMUG00000007450	E130_P0	-0.731638	0.0473408		ENSMMUG00000003802	E130_P0	2.20101	0.00262582		ENSMMUG00000005636	E130_P0	-1.63897	0.0451715		ENSMMUG00000003187	E130_P0	-0.964348	0.0270227		ENSMMUG00000032177	E112_E123	-0.292496	0.000172683		ENSMMUG00000009704	E112_E123	-3.8393	0.00268814
ENSMMUG00000007460	E130_P0	-0.714798	0.0328712		ENSMMUG00000003832	E130_P0	-1.00276	0.0180979		ENSMMUG00000005662	E130_P0	1.22632	0.00853417		ENSMMUG00000003240	E130_P0	1.79997	0.0380216		ENSMMUG00000032232	E112_E123	-0.322958	0.0411654		ENSMMUG00000009709	E112_E123	-1.81033	0.00172873
ENSMMUG00000007470	E130_P0	-0.668216	0.00168029		ENSMMUG00000003836	E130_P0	-0.607829	0.0497713		ENSMMUG00000005670	E130_P0	-0.55286	0.00752901		ENSMMUG00000003255	E130_P0	0	3.34275e-06		ENSMMUG00000032249	E112_E123	-0.88784	0.0197763		ENSMMUG00000009721	E112_E123	-3.64951	0.00143651
ENSMMUG00000007526	E130_P0	-1.51688	0.00159978		ENSMMUG00000003844	E130_P0	-0.240941	0.0279718		ENSMMUG00000005680	E130_P0	2.68605	0.0113123		ENSMMUG00000003262	E130_P0	1.07701	0.00459402		ENSMMUG00000032272	E112_E123	-0.243538	0		ENSMMUG00000009761	E112_E123	-3.98022	0.00911945
ENSMMUG00000007570	E130_P0	-1.45501	0.0252051		ENSMMUG00000003855	E130_P0	1.3848	0.0273308		ENSMMUG00000005682	E130_P0	-1.50915	0.00298982		ENSMMUG00000003274	E130_P0	-0.518382	0.00431412		ENSMMUG00000032310	E112_E123	-2.20959	0.0126694		ENSMMUG00000009811	E112_E123	-1.14412	0.0304931
ENSMMUG00000007578	E130_P0	-1.69394	0.00240028		ENSMMUG00000003872	E130_P0	0.356883	0.0219285		ENSMMUG00000005684	E130_P0	-0.543042	0.0295198		ENSMMUG00000003317	E130_P0	-0.557566	0.0425977		ENSMMUG00000032494	E112_E123	-0.325217	0		ENSMMUG00000009821	E112_E123	-2.9618	0.0306354
ENSMMUG00000007752	E130_P0	0.8172	0.025583		ENSMMUG00000003912	E130_P0	-0.261675	0.035589		ENSMMUG00000005687	E130_P0	0.730473	0.0267584		ENSMMUG00000003320	E130_P0	-1.43644	6.48709e-05		ENSMMUG00000032511	E112_E123	-0.426866	0		ENSMMUG00000009859	E112_E123	-2.85667	0.0392727
ENSMMUG00000007753	E130_P0	-0.51659	0.0180057		ENSMMUG00000003941	E130_P0	1.02739	0.0356567		ENSMMUG00000005730	E130_P0	1.06543	0.0414523		ENSMMUG00000003371	E130_P0	-1.4914	0.00716489		ENSMMUG00000032771	E112_E123	-0.552677	0		ENSMMUG00000009909	E112_E123	-1.94025	0.0076539
ENSMMUG00000007767	E130_P0	-1.60865	0.0262746		ENSMMUG00000003942	E130_P0	-0.316489	0.0104102		ENSMMUG00000005736	E130_P0	-2.99652	0.0154235		ENSMMUG00000003374	E130_P0	1.46785	0.0150965		ENSMMUG00000032942	E112_E123	-1.29871	0		ENSMMUG00000009916	E112_E123	-2.72332	0.0230541
ENSMMUG00000007798	E130_P0	-2.38724	0.00186618		ENSMMUG00000003958	E130_P0	0.935069	0.0181592		ENSMMUG00000005737	E130_P0	2.2746	0.0172829		ENSMMUG00000003414	E130_P0	0.726554	0.0319561		ENSMMUG00000033169	E112_E123	-0.781758	0.00385065		ENSMMUG00000009937	E112_E123	-3.01165	0.0201715
ENSMMUG00000007844	E130_P0	1.21615	0.0423952		ENSMMUG00000003962	E130_P0	-0.549581	0.0227477		ENSMMUG00000005740	E130_P0	-1.1137	0.00427223		ENSMMUG00000003468	E130_P0	1.30549	0.027138		ENSMMUG00000033261	E112_E123	-0.575681	0		ENSMMUG00000009963	E112_E123	-2.52855	0.00612979
ENSMMUG00000007845	E130_P0	1.48202	0.0312182		ENSMMUG00000004046	E130_P0	-1.54228	0.0144218		ENSMMUG00000005775	E130_P0	1.3141	0.004284		ENSMMUG00000003472	E130_P0	-1.12459	0.0368147		ENSMMUG00000033316	E112_E123	-0.611354	0		ENSMMUG00000009988	E112_E123	3.72782	0.0216439
ENSMMUG00000007910	E130_P0	-0.681623	0.0313423		ENSMMUG00000004064	E130_P0	0.874857	0.00305374		ENSMMUG00000005785	E130_P0	0.633463	0.0466959		ENSMMUG00000003493	E130_P0	-0.68014	0.00807909		ENSMMUG00000033565	E112_E123	-2.44849	0.0308989		ENSMMUG00000010000	E112_E123	-3.38753	0.0301352
ENSMMUG00000007928	E130_P0	-1.03177	0.048823		ENSMMUG00000004092	E130_P0	-1.30469	0.0170448		ENSMMUG00000005819	E130_P0	1.89129	1.05278e-05		ENSMMUG00000003526	E130_P0	-0.0442982	0.0118183		ENSMMUG00000033641	E112_E123	-0.341127	0		ENSMMUG00000010023	E112_E123	-0.253703	0.043319
ENSMMUG00000007938	E130_P0	0.788935	0.0412792		ENSMMUG00000004108	E130_P0	2.20263	0.00252968		ENSMMUG00000005822	E130_P0	1.19287	0.033194		ENSMMUG00000003534	E130_P0	-1.40763	0.0205613		ENSMMUG00000034006	E112_E123	-1.09019	0.00175315		ENSMMUG00000010048	E112_E123	-2.48511	0.000833496
ENSMMUG00000007966	E130_P0	-0.95828	0.0209851		ENSMMUG00000004133	E130_P0	0.884576	0.0242782		ENSMMUG00000005825	E130_P0	-0.779006	0.0423994		ENSMMUG00000003558	E130_P0	1.06475	0.042176		ENSMMUG00000034153	E112_E123	-0.570926	0		ENSMMUG00000010075	E112_E123	1.45491	0.00612438
ENSMMUG00000007982	E130_P0	-0.735334	0.0296788		ENSMMUG00000004143	E130_P0	0.652931	0.000668285		ENSMMUG00000005829	E130_P0	1.83803	0.0420441		ENSMMUG00000003565	E130_P0	1.46628	0.0165996		ENSMMUG00000034356	E112_E123	-0.600712	0		ENSMMUG00000010080	E112_E123	-1.47589	0.00810074
ENSMMUG00000007997	E130_P0	-1.13859	0.0390115		ENSMMUG00000004144	E130_P0	0.870904	0.0149821		ENSMMUG00000005832	E130_P0	1.08231	0.0445264		ENSMMUG00000003567	E130_P0	-1.69521	0.0178359		ENSMMUG00000034409	E112_E123	-0.32674	0		ENSMMUG00000010082	E112_E123	1.61345	0.0275018
ENSMMUG00000008004	E130_P0	1.08469	0.0290553		ENSMMUG00000004148	E130_P0	-0.707615	0.038124		ENSMMUG00000005863	E130_P0	0.995164	0.0308224		ENSMMUG00000003610	E130_P0	-0.874474	0.00942356		ENSMMUG00000035242	E112_E123	-0.827573	0.0154754		ENSMMUG00000010087	E112_E123	-2.01703	0.0101553
ENSMMUG00000008014	E130_P0	1.62628	0.0375781		ENSMMUG00000004185	E130_P0	-0.455577	0.0478698		ENSMMUG00000005875	E130_P0	1.04138	0.0278706		ENSMMUG00000003646	E130_P0	3.51781	0.00684817		ENSMMUG00000035246	E112_E123	-0.590439	0		ENSMMUG00000010102	E112_E123	1.16505	0.0393203
ENSMMUG00000008145	E130_P0	2.86642	0.0194387		ENSMMUG00000004244	E130_P0	-0.539137	0.0221104		ENSMMUG00000005885	E130_P0	1.60618	0.0409628		ENSMMUG00000003659	E130_P0	-1.52285	0.00916379		ENSMMUG00000035477	E112_E123	0.692555	0.0454789		ENSMMUG00000010117	E112_E123	0.770303	0.0245838
ENSMMUG00000008157	E130_P0	-2.28706	0.0247847		ENSMMUG00000004251	E130_P0	-0.616504	0.0245432		ENSMMUG00000005902	E130_P0	1.22744	0.000100427		ENSMMUG00000003685	E130_P0	-1.12987	0.0332821		ENSMMUG00000035634	E112_E123	-0.448922	0		ENSMMUG00000010127	E112_E123	0.89155	0.030308
ENSMMUG00000008163	E130_P0	-0.315987	0.0224094		ENSMMUG00000004257	E130_P0	-1.27591	0.00402711		ENSMMUG00000005905	E130_P0	-1.06116	0.024898		ENSMMUG00000003686	E130_P0	-0.834405	0.0477195		ENSMMUG00000035708	E112_E123	-0.743535	0		ENSMMUG00000010134	E112_E123	-1.66973	0.0134402
ENSMMUG00000008164	E130_P0	-1.53222	0.0202585		ENSMMUG00000004266	E130_P0	-0.998757	0.00842209		ENSMMUG00000005917	E130_P0	3.27733	0.0279155		ENSMMUG00000003721	E130_P0	0.856209	0.0130451		ENSMMUG00000035853	E112_E123	-0.999177	0.0456967		ENSMMUG00000010137	E112_E123	-0.557352	0.038205
ENSMMUG00000008185	E130_P0	0.757645	0.0207239		ENSMMUG00000004301	E130_P0	-0.16234	0.0459573		ENSMMUG00000005948	E130_P0	-3.75902	0.0142079		ENSMMUG00000003782	E130_P0	-1.4782	0.0356133		ENSMMUG00000036303	E112_E123	-0.548297	0		ENSMMUG00000010149	E112_E123	-0.268013	0.0385168
ENSMMUG00000008197	E130_P0	1.1499	0.029493		ENSMMUG00000004339	E130_P0	0.98033	0.00342041		ENSMMUG00000005960	E130_P0	1.00442	0.00866711		ENSMMUG00000003785	E130_P0	0.968013	0.0206157		ENSMMUG00000036365	E112_E123	-0.561651	0		ENSMMUG00000010195	E112_E123	-2.16542	0.0123722
ENSMMUG00000008199	E130_P0	-0.799102	0.030747		ENSMMUG00000004341	E130_P0	0.84461	0.00161951		ENSMMUG00000006000	E130_P0	1.20679	0.0402361		ENSMMUG00000003788	E130_P0	1.45284	0.0146269		ENSMMUG00000036366	E112_E123	-0.743535	0.0482651		ENSMMUG00000010224	E112_E123	0.786245	0.0255111
ENSMMUG00000008209	E130_P0	-1.10048	0.0442322		ENSMMUG00000004351	E130_P0	0.619956	0.0296458		ENSMMUG00000006018	E130_P0	-2.44056	0.0408511		ENSMMUG00000003829	E130_P0	1.7409	0.0181646		ENSMMUG00000036446	E112_E123	-0.61682	0		ENSMMUG00000010290	E112_E123	-0.926162	0.0347189
ENSMMUG00000008234	E130_P0	-0.654864	0.0198758		ENSMMUG00000004384	E130_P0	-1.29529	0.00374216		ENSMMUG00000006020	E130_P0	-0.421869	0.00639084		ENSMMUG00000003871	E130_P0	0.814341	0.0186665		ENSMMUG00000036548	E112_E123	-0.552677	0		ENSMMUG00000010304	E112_E123	-1.31611	0.0318545
ENSMMUG00000008325	E130_P0	-1.17176	0.0367315		ENSMMUG00000004385	E130_P0	0.532906	0.0374689		ENSMMUG00000006026	E130_P0	0.889389	0.0111899		ENSMMUG00000003896	E130_P0	-0.442954	0.0183093		ENSMMUG00000036573	E112_E123	-0.548297	0		ENSMMUG00000010310	E112_E123	-1.38036	0.0273482
ENSMMUG00000008375	E130_P0	-0.468418	0.0353786		ENSMMUG00000004386	E130_P0	2.0527	0.00620191		ENSMMUG00000006050	E130_P0	0.895581	0.0133273		ENSMMUG00000003905	E130_P0	3.77428	0.0234331		ENSMMUG00000036591	E112_E123	-0.664403	0		ENSMMUG00000010351	E112_E123	2.06754	0.0312995
ENSMMUG00000008377	E130_P0	-0.356539	0.0395274		ENSMMUG00000004389	E130_P0	1.50275	0.0174412		ENSMMUG00000006066	E130_P0	2.09679	0.00493816		ENSMMUG00000003909	E130_P0	1.81454	0.0484302		ENSMMUG00000036606	E112_E123	0.870714	0.00250541		ENSMMUG00000010367	E112_E123	-4.08037	0.0121393
ENSMMUG00000008395	E130_P0	-0.590609	0.0413962		ENSMMUG00000004402	E130_P0	0.545646	0.0144704		ENSMMUG00000006074	E130_P0	0.512841	0.0303686		ENSMMUG00000003919	E130_P0	-1.12287	0.00321463		ENSMMUG00000036698	E112_E123	-0.552677	0		ENSMMUG00000010372	E112_E123	-3.66862	0.00141874
ENSMMUG00000008571	E130_P0	-0.223761	0.0206906		ENSMMUG00000004408	E130_P0	0.927161	0.0288185		ENSMMUG00000006080	E130_P0	-0.957214	0.0350257		ENSMMUG00000003943	E130_P0	-0.632822	0.0356946		ENSMMUG00000036722	E112_E123	-0.539746	0		ENSMMUG00000010384	E112_E123	-3.61037	0.00741653
ENSMMUG00000008596	E130_P0	1.52509	0.00877381		ENSMMUG00000004420	E130_P0	-1.24936	0.0220528		ENSMMUG00000006093	E130_P0	-0.362073	0.032302		ENSMMUG00000003986	E130_P0	1.50906	0.0140048		ENSMMUG00000036750	E112_E123	-0.834329	0		ENSMMUG00000010393	E112_E123	-3.96904	0.0253142
ENSMMUG00000008618	E130_P0	0.873391	0.00776791		ENSMMUG00000004428	E130_P0	0.62835	0.0148451		ENSMMUG00000006108	E130_P0	0.41719	0.00446671		ENSMMUG00000004005	E130_P0	-0.552043	0.0365525		ENSMMUG00000037061	E112_E123	-0.382305	0		ENSMMUG00000010410	E112_E123	-0.606177	0.00143735
ENSMMUG00000008629	E130_P0	0.987439	0.0130035		ENSMMUG00000004446	E130_P0	-0.492852	0.00218214		ENSMMUG00000006139	E130_P0	-1.81836	0.00145568		ENSMMUG00000004084	E130_P0	0.904692	0.0285423		ENSMMUG00000037106	E112_E123	-0.242692	0		ENSMMUG00000010440	E112_E123	-2.09892	0.0225458
ENSMMUG00000008632	E130_P0	-0.15986	0.0427006		ENSMMUG00000004469	E130_P0	1.00517	0.00274483		ENSMMUG00000006156	E130_P0	-0.63812	0.000752731		ENSMMUG00000004091	E130_P0	-0.903674	0.0160057		ENSMMUG00000037132	E112_E123	0.703877	0.00338951		ENSMMUG00000010455	E112_E123	-5.41612	0.00316165
ENSMMUG00000008636	E130_P0	1.38278	0.0258822		ENSMMUG00000004472	E130_P0	-1.41958	0.0165119		ENSMMUG00000006160	E130_P0	0.977442	0.0189114		ENSMMUG00000004112	E130_P0	-0.749907	0.0075999		ENSMMUG00000037225	E112_E123	-0.727746	0		ENSMMUG00000010493	E112_E123	-0.592505	0.00879329
ENSMMUG00000008693	E130_P0	1.61787	0.00234773		ENSMMUG00000004475	E130_P0	-1.89377	0.0100668		ENSMMUG00000006200	E130_P0	1.5052	0.00271687		ENSMMUG00000004136	E130_P0	-0.842137	0.0306814		ENSMMUG00000000016	E123_E130	-1.30197	0.0125409		ENSMMUG00000010501	E112_E123	1.02355	0.0447898
ENSMMUG00000008772	E130_P0	-0.62622	0.0258696		ENSMMUG00000004532	E130_P0	0.504924	0.0215001		ENSMMUG00000006207	E130_P0	0.474251	0.0026161		ENSMMUG00000004240	E130_P0	-0.83788	0.0114183		ENSMMUG00000000033	E123_E130	2.11889	0.00598156		ENSMMUG00000010514	E112_E123	-3.03651	0.0419987
ENSMMUG00000008773	E130_P0	-0.870888	0.0122972		ENSMMUG00000004538	E130_P0	-0.566344	0.000130297		ENSMMUG00000006229	E130_P0	1.01184	0.00934217		ENSMMUG00000004252	E130_P0	-1.55616	0.0323301		ENSMMUG00000000039	E123_E130	0.766171	0.0305385		ENSMMUG00000010515	E112_E123	-1.53687	0.0440697
ENSMMUG00000008774	E130_P0	-0.778542	0.0460927		ENSMMUG00000004579	E130_P0	-0.985062	0.0218211		ENSMMUG00000006254	E130_P0	0.954052	0.0302677		ENSMMUG00000004260	E130_P0	1.25532	0.0153087		ENSMMUG00000000040	E123_E130	2.31894	0.00885048		ENSMMUG00000010550	E112_E123	-1.90738	0.0479912
ENSMMUG00000008783	E130_P0	-2.13376	0.0202674		ENSMMUG00000004614	E130_P0	0.816345	0.0269568		ENSMMUG00000006275	E130_P0	0.901701	0.00463552		ENSMMUG00000004266	E130_P0	-1.04528	0.000513527		ENSMMUG00000000049	E123_E130	-1.06011	0.00483586		ENSMMUG00000010551	E112_E123	-4.54905	0.00475054
ENSMMUG00000008804	E130_P0	1.08218	0.0216619		ENSMMUG00000004642	E130_P0	0.512767	0.0161228		ENSMMUG00000006292	E130_P0	1.02107	0.0267409		ENSMMUG00000004271	E130_P0	-1.12	0.0185081		ENSMMUG00000000076	E123_E130	0.347344	0.00216479		ENSMMUG00000010560	E112_E123	-1.77344	5.96476e-06
ENSMMUG00000008844	E130_P0	2.68032	0.00374172		ENSMMUG00000004668	E130_P0	-1.16065	0.00166494		ENSMMUG00000006293	E130_P0	0.655575	0.0175944		ENSMMUG00000004314	E130_P0	-0.679588	0.00140121		ENSMMUG00000000081	E123_E130	1.52394	0.0195555		ENSMMUG00000010591	E112_E123	-2.6237	0.00220189
ENSMMUG00000008852	E130_P0	-0.857107	0.0236387		ENSMMUG00000004683	E130_P0	-0.664522	0.0268252		ENSMMUG00000006305	E130_P0	0.707763	0.0142843		ENSMMUG00000004376	E130_P0	1.36705	0.0116348		ENSMMUG00000000090	E123_E130	1.57457	0.000993673		ENSMMUG00000010683	E112_E123	-1.75659	0.0444118
ENSMMUG00000008872	E130_P0	-1.04879	0.0171714		ENSMMUG00000004689	E130_P0	-0.455762	0.0477237		ENSMMUG00000006315	E130_P0	1.66689	0.000163695		ENSMMUG00000004380	E130_P0	1.73377	0.00571417		ENSMMUG00000000094	E123_E130	-2.56006	0.0218169		ENSMMUG00000010703	E112_E123	-1.27502	0.0223665
ENSMMUG00000008914	E130_P0	0.399809	0.00153165		ENSMMUG00000004726	E130_P0	0.795162	0.00770902		ENSMMUG00000006339	E130_P0	6.68777	2.86936e-05		ENSMMUG00000004381	E130_P0	1.52729	0.0327445		ENSMMUG00000000156	E123_E130	1.35017	0.00032701		ENSMMUG00000010712	E112_E123	-3.0349	0.0217025
ENSMMUG00000008965	E130_P0	-0.900123	0.00084123		ENSMMUG00000004755	E130_P0	-0.96586	0.0065135		ENSMMUG00000006387	E130_P0	1.12443	0.00729133		ENSMMUG00000004389	E130_P0	-0.657005	0.00514627		ENSMMUG00000000169	E123_E130	0.673507	0.0213942		ENSMMUG00000010743	E112_E123	-1.5309	0.0355611
ENSMMUG00000009020	E130_P0	-0.524902	0.0462489		ENSMMUG00000004777	E130_P0	0.786196	0.0195495		ENSMMUG00000006392	E130_P0	1.80533	4.64775e-05		ENSMMUG00000004408	E130_P0	1.58314	0.00207484		ENSMMUG00000000217	E123_E130	1.05227	0.00139914		ENSMMUG00000010781	E112_E123	0.624795	0.0247662
ENSMMUG00000009063	E130_P0	1.23836	0.0283739		ENSMMUG00000004783	E130_P0	1.10592	0.0209112		ENSMMUG00000006437	E130_P0	1.50568	0.0120502		ENSMMUG00000004409	E130_P0	-0.90289	0.0168499		ENSMMUG00000000246	E123_E130	1.47001	7.2454e-06		ENSMMUG00000010782	E112_E123	-0.966226	0.0161823
ENSMMUG00000009068	E130_P0	-0.278486	0.000941938		ENSMMUG00000004793	E130_P0	0.701702	0.0469597		ENSMMUG00000006470	E130_P0	2.10434	0.0288951		ENSMMUG00000004435	E130_P0	1.34882	0.036566		ENSMMUG00000000263	E123_E130	0.912151	0.0286583		ENSMMUG00000010799	E112_E123	-3.26822	0.00244724
ENSMMUG00000009094	E130_P0	0.515531	0.00382388		ENSMMUG00000004812	E130_P0	-0.282348	0.0023153		ENSMMUG00000006495	E130_P0	1.8136	0.00699532		ENSMMUG00000004460	E130_P0	-0.560985	0.000627023		ENSMMUG00000000298	E123_E130	0.129358	0.00100252		ENSMMUG00000010800	E112_E123	-3.34365	0.00745186
ENSMMUG00000009097	E130_P0	-1.99765	0.0480101		ENSMMUG00000004813	E130_P0	1.10908	0.0254217		ENSMMUG00000006532	E130_P0	1.47442	0.0110668		ENSMMUG00000004493	E130_P0	1.23091	0.00157005		ENSMMUG00000000333	E123_E130	0.342345	0		ENSMMUG00000010807	E112_E123	-1.66838	0.0160029
ENSMMUG00000009160	E130_P0	-0.887878	0.0241404		ENSMMUG00000004818	E130_P0	-0.215818	0.0413978		ENSMMUG00000006538	E130_P0	1.12416	0.0164461		ENSMMUG00000004520	E130_P0	1.2281	0.00609075		ENSMMUG00000000350	E123_E130	-0.941489	0.0165482		ENSMMUG00000010826	E112_E123	-2.09288	0.0428666
ENSMMUG00000009265	E130_P0	-0.698773	0.0215483		ENSMMUG00000004829	E130_P0	0.372039	0.0197012		ENSMMUG00000006571	E130_P0	-5.10642	0.00192711		ENSMMUG00000004523	E130_P0	1.8513	0.00278652		ENSMMUG00000000361	E123_E130	-2.39184	0.00237786		ENSMMUG00000010862	E112_E123	1.04462	0.0210869
ENSMMUG00000009280	E130_P0	-0.604063	0.0386704		ENSMMUG00000004839	E130_P0	-1.44909	0.0210298		ENSMMUG00000006584	E130_P0	1.29556	0.00241078		ENSMMUG00000004560	E130_P0	2.96805	0.00497406		ENSMMUG00000000388	E123_E130	2.35529	0.00098874		ENSMMUG00000010897	E112_E123	-3.16629	0.00942297
ENSMMUG00000009309	E130_P0	-0.790764	0.00534379		ENSMMUG00000004843	E130_P0	2.4636	0.0150868		ENSMMUG00000006597	E130_P0	-0.865952	0.036118		ENSMMUG00000004564	E130_P0	-1.0471	0.0173232		ENSMMUG00000000479	E123_E130	2.61924	0.0104073		ENSMMUG00000010938	E112_E123	-3.14216	0.00321045
ENSMMUG00000009310	E130_P0	-0.720213	0.00640028		ENSMMUG00000004853	E130_P0	-1.74585	0.00877815		ENSMMUG00000006663	E130_P0	1.77837	0.000631651		ENSMMUG00000004633	E130_P0	-0.901294	0.0471773		ENSMMUG00000000486	E123_E130	0.882203	0.0315714		ENSMMUG00000010997	E112_E123	-1.74719	0.0453425
ENSMMUG00000009344	E130_P0	-2.31282	0.035269		ENSMMUG00000004860	E130_P0	-0.817915	0.00247396		ENSMMUG00000006685	E130_P0	3.81611	0.0191728		ENSMMUG00000004644	E130_P0	2.01134	0.0102757		ENSMMUG00000000523	E123_E130	0.692469	0.0141254		ENSMMUG00000010998	E112_E123	-1.86559	0.0199804
ENSMMUG00000009350	E130_P0	-0.577831	0.044189		ENSMMUG00000004863	E130_P0	-0.342259	0.0271316		ENSMMUG00000006699	E130_P0	1.0994	0.0312846		ENSMMUG00000004649	E130_P0	0.414616	0.0161497		ENSMMUG00000000527	E123_E130	-1.18351	0.0244754		ENSMMUG00000011006	E112_E123	-0.556076	0.0485853
ENSMMUG00000009527	E130_P0	0.317319	0.0458975		ENSMMUG00000004903	E130_P0	0.583	0.0183019		ENSMMUG00000006705	E130_P0	-1.34507	0.0176793		ENSMMUG00000004667	E130_P0	-3.18237	0.00157197		ENSMMUG00000000537	E123_E130	-1.97961	0.0221503		ENSMMUG00000011015	E112_E123	2.20265	0.00250778
ENSMMUG00000009544	E130_P0	-0.332823	0.0456852		ENSMMUG00000004917	E130_P0	0.795024	0.0271769		ENSMMUG00000006706	E130_P0	-1.51537	0.00460488		ENSMMUG00000004688	E130_P0	-2.04223	0.00710995		ENSMMUG00000000596	E123_E130	-1.20825	0.0245445		ENSMMUG00000011026	E112_E123	-1.30562	0.00434174
ENSMMUG00000009584	E130_P0	-1.85842	0.0499422		ENSMMUG00000004928	E130_P0	0.765185	0.0108831		ENSMMUG00000006714	E130_P0	1.19288	0.00308081		ENSMMUG00000004696	E130_P0	1.51686	0.00749769		ENSMMUG00000000602	E123_E130	-2.42911	0.0113655		ENSMMUG00000011053	E112_E123	1.202	0.0441965
ENSMMUG00000009652	E130_P0	-0.736945	0.0270276		ENSMMUG00000004960	E130_P0	1.21478	0.00396568		ENSMMUG00000006725	E130_P0	1.53323	0.0262101		ENSMMUG00000004706	E130_P0	-1.89343	0.0029548		ENSMMUG00000000634	E123_E130	-1.00817	0.0237425		ENSMMUG00000011064	E112_E123	1.81449	0.0261445
ENSMMUG00000009740	E130_P0	1.13992	0.023867		ENSMMUG00000005005	E130_P0	0.474201	0.0320683		ENSMMUG00000006728	E130_P0	-1.01598	0.011071		ENSMMUG00000004716	E130_P0	-1.20032	0.0166393		ENSMMUG00000000664	E123_E130	1.77929	0.042315		ENSMMUG00000011075	E112_E123	-1.67356	0.00275875
ENSMMUG00000009858	E130_P0	1.80792	0.00301245		ENSMMUG00000005009	E130_P0	-0.66433	0.00290873		ENSMMUG00000006730	E130_P0	1.30128	0.0197253		ENSMMUG00000004752	E130_P0	0.364141	0.00825959		ENSMMUG00000000667	E123_E130	-1.1365	0.0488405		ENSMMUG00000011097	E112_E123	-2.79207	0.0353589
ENSMMUG00000009925	E130_P0	-0.916351	0.0229951		ENSMMUG00000005026	E130_P0	1.12238	0.0295441		ENSMMUG00000006743	E130_P0	0.922807	0.00580463		ENSMMUG00000004788	E130_P0	1.61748	0.0111636		ENSMMUG00000000684	E123_E130	1.44678	0.00511263		ENSMMUG00000011111	E112_E123	-0.419066	0.0157805
ENSMMUG00000009926	E130_P0	1.30428	0.0166726		ENSMMUG00000005027	E130_P0	0.871924	0.0480667		ENSMMUG00000006759	E130_P0	0.969014	0.00188499		ENSMMUG00000004839	E130_P0	-1.14607	0.0478395		ENSMMUG00000000729	E123_E130	-1.59788	0.0362032		ENSMMUG00000011128	E112_E123	-2.88175	0.0107332
ENSMMUG00000009953	E130_P0	-1.83446	0.0333073		ENSMMUG00000005040	E130_P0	0.972717	0.00487097		ENSMMUG00000006796	E130_P0	1.946	0.0388031		ENSMMUG00000004876	E130_P0	-1.66127	0.0148292		ENSMMUG00000000737	E123_E130	0.710302	0.00266571		ENSMMUG00000011129	E112_E123	-3.19776	0.00272033
ENSMMUG00000009973	E130_P0	-0.816561	0.0435147		ENSMMUG00000005048	E130_P0	1.25718	0.0196999		ENSMMUG00000006808	E130_P0	-0.63088	0.0431248		ENSMMUG00000004886	E130_P0	-1.26058	0.000299681		ENSMMUG00000000738	E123_E130	1.78714	0.0280199		ENSMMUG00000011158	E112_E123	-0.605318	0.0406002
ENSMMUG00000009996	E130_P0	-0.780137	0.0245079		ENSMMUG00000005055	E130_P0	0.586983	0.0111953		ENSMMUG00000006829	E130_P0	-2.1085	0.0194557		ENSMMUG00000004891	E130_P0	1.37621	0.0092509		ENSMMUG00000000767	E123_E130	1.02574	0.00712853		ENSMMUG00000011169	E112_E123	1.32404	0.0439697
ENSMMUG00000010066	E130_P0	1.30487	0.0360206		ENSMMUG00000005057	E130_P0	2.50826	0.00179144		ENSMMUG00000006847	E130_P0	-2.66452	0.021332		ENSMMUG00000004892	E130_P0	0.647493	0.0360692		ENSMMUG00000000768	E123_E130	1.54265	0.00201827		ENSMMUG00000011184	E112_E123	-1.16914	0.000348903
ENSMMUG00000010068	E130_P0	-0.879833	0.0374013		ENSMMUG00000005073	E130_P0	0.915317	0.0145075		ENSMMUG00000006855	E130_P0	1.76651	0.00644974		ENSMMUG00000004915	E130_P0	1.31391	0.0212982		ENSMMUG00000000779	E123_E130	0.991095	0.000550919		ENSMMUG00000011198	E112_E123	-3.82117	0.00962985
ENSMMUG00000010174	E130_P0	-1.1391	0.0244653		ENSMMUG00000005086	E130_P0	-0.830757	0.0294196		ENSMMUG00000006856	E130_P0	2.34498	0.0188996		ENSMMUG00000004937	E130_P0	-1.03402	0.0435324		ENSMMUG00000000797	E123_E130	-2.37574	0.0335693		ENSMMUG00000011225	E112_E123	-4.90872	0.000272967
ENSMMUG00000010197	E130_P0	-2.04111	0.00101412		ENSMMUG00000005091	E130_P0	0.209898	0.0477883		ENSMMUG00000006900	E130_P0	0.780444	0.0290483		ENSMMUG00000004954	E130_P0	1.56309	0.00171217		ENSMMUG00000000800	E123_E130	0.647311	0.0262795		ENSMMUG00000011226	E112_E123	-0.770149	0.00250165
ENSMMUG00000010208	E130_P0	2.8147	0.0336622		ENSMMUG00000005109	E130_P0	-1.57472	0.00754927		ENSMMUG00000006905	E130_P0	1.33583	0.0226768		ENSMMUG00000004975	E130_P0	1.52516	0.0181792		ENSMMUG00000000801	E123_E130	0.530729	0.0188129		ENSMMUG00000011241	E112_E123	1.37929	0.0321154
ENSMMUG00000010241	E130_P0	-0.200786	0.0483139		ENSMMUG00000005129	E130_P0	0.908772	0.0480477		ENSMMUG00000006936	E130_P0	-2.74837	0.000412163		ENSMMUG00000005008	E130_P0	-0.873814	0.0346294		ENSMMUG00000000803	E123_E130	-1.54808	0.0050854		ENSMMUG00000011264	E112_E123	-4.93126	0.00985477
ENSMMUG00000010256	E130_P0	3.87533	0.0416068		ENSMMUG00000005177	E130_P0	-2.10999	0.00166821		ENSMMUG00000006942	E130_P0	1.22095	0.0100336		ENSMMUG00000005064	E130_P0	-1.02925	0.00796918		ENSMMUG00000000822	E123_E130	0.764365	0.0104237		ENSMMUG00000011267	E112_E123	1.63938	0.00425318
ENSMMUG00000010297	E130_P0	-0.895443	0.0461417		ENSMMUG00000005185	E130_P0	1.11418	0.0486471		ENSMMUG00000006951	E130_P0	1.40226	0.0121941		ENSMMUG00000005105	E130_P0	0.683403	0.0459886		ENSMMUG00000000826	E123_E130	-0.561167	0.00382821		ENSMMUG00000011269	E112_E123	-2.6364	0.0358923
ENSMMUG00000010337	E130_P0	-1.83208	0.03642		ENSMMUG00000005190	E130_P0	0.718745	0.0310035		ENSMMUG00000006956	E130_P0	1.47206	0.00150764		ENSMMUG00000005157	E130_P0	1.1663	0.0323242		ENSMMUG00000000844	E123_E130	-0.754038	0.00915375		ENSMMUG00000011273	E112_E123	-0.840805	0.0462734
ENSMMUG00000010356	E130_P0	1.54551	0.0405436		ENSMMUG00000005191	E130_P0	-1.3227	0.0263549		ENSMMUG00000006958	E130_P0	1.61151	0.0168017		ENSMMUG00000005177	E130_P0	-1.45271	0.00337691		ENSMMUG00000000859	E123_E130	0.819326	0.0151259		ENSMMUG00000011285	E112_E123	-2.09199	0.00482718
ENSMMUG00000010358	E130_P0	-1.11395	0.0177851		ENSMMUG00000005221	E130_P0	1.1484	0.0172166		ENSMMUG00000006969	E130_P0	-3.37842	0.0113522		ENSMMUG00000005221	E130_P0	1.08054	0.00590853		ENSMMUG00000000877	E123_E130	0.374604	0		ENSMMUG00000011296	E112_E123	0.287807	0.00473591
ENSMMUG00000010377	E130_P0	3.58995	0.00587296		ENSMMUG00000005223	E130_P0	-0.524424	0.0188944		ENSMMUG00000006997	E130_P0	-2.22426	0.00250818		ENSMMUG00000005272	E130_P0	1.20412	0.00831644		ENSMMUG00000000901	E123_E130	-2.79055	0.00543461		ENSMMUG00000011316	E112_E123	-1.18777	0.00480756
ENSMMUG00000010378	E130_P0	2.10949	0.000480804		ENSMMUG00000005226	E130_P0	0.743554	0.000370655		ENSMMUG00000007071	E130_P0	0.28297	0.0116832		ENSMMUG00000005307	E130_P0	-1.66716	0.012558		ENSMMUG00000000905	E123_E130	1.97821	0.00612886		ENSMMUG00000011333	E112_E123	5.01054	0.0141039
ENSMMUG00000010392	E130_P0	-1.41534	0.00451883		ENSMMUG00000005230	E130_P0	0.795357	0.01405		ENSMMUG00000007078	E130_P0	-2.73421	0.00216649		ENSMMUG00000005325	E130_P0	5.01319	0.000246126		ENSMMUG00000000917	E123_E130	1.4911	0.0270344		ENSMMUG00000011342	E112_E123	-3.45243	0.00242539
ENSMMUG00000010395	E130_P0	-2.25405	0.0114808		ENSMMUG00000005262	E130_P0	0.269874	0.0341329		ENSMMUG00000007086	E130_P0	4.81015	0.0080215		ENSMMUG00000005333	E130_P0	-0.384699	0.0277358		ENSMMUG00000000949	E123_E130	1.13297	0.0226165		ENSMMUG00000011345	E112_E123	-1.92415	0.045228
ENSMMUG00000010420	E130_P0	-0.446519	0.0275181		ENSMMUG00000005270	E130_P0	-1.29877	0.0103477		ENSMMUG00000007087	E130_P0	2.01792	0.0235672		ENSMMUG00000005366	E130_P0	0.951864	0.0311477		ENSMMUG00000000960	E123_E130	1.65217	0.00120783		ENSMMUG00000011413	E112_E123	-1.14778	0.0221957
ENSMMUG00000010503	E130_P0	-1.77684	0.0473389		ENSMMUG00000005280	E130_P0	0.582625	0.00863782		ENSMMUG00000007122	E130_P0	-1.76171	0.0204588		ENSMMUG00000005370	E130_P0	-0.427003	0.000315335		ENSMMUG00000000990	E123_E130	0.712525	0.0488668		ENSMMUG00000011429	E112_E123	-2.2639	0.000356693
ENSMMUG00000010574	E130_P0	5.88093	0.00186669		ENSMMUG00000005283	E130_P0	-0.611013	0.0181563		ENSMMUG00000007126	E130_P0	-1.38696	0.045052		ENSMMUG00000005382	E130_P0	0.444559	0.0377319		ENSMMUG00000001001	E123_E130	0.18372	0.00759248		ENSMMUG00000011516	E112_E123	-2.80981	0.0155734
ENSMMUG00000010608	E130_P0	-1.42856	0.046574		ENSMMUG00000005292	E130_P0	-0.522332	0.0198895		ENSMMUG00000007135	E130_P0	0.311064	0.0198786		ENSMMUG00000005478	E130_P0	-0.87282	0.0437185		ENSMMUG00000001003	E123_E130	1.16123	0.0240277		ENSMMUG00000011536	E112_E123	-2.60669	0.00127699
ENSMMUG00000010611	E130_P0	-1.65387	0.00405133		ENSMMUG00000005306	E130_P0	0.773827	0.00553792		ENSMMUG00000007149	E130_P0	1.5447	0.00571259		ENSMMUG00000005490	E130_P0	2.70035	0.016005		ENSMMUG00000001026	E123_E130	-0.184446	0.0200341		ENSMMUG00000011565	E112_E123	-2.31031	0.00349947
ENSMMUG00000010615	E130_P0	-1.11441	0.0471147		ENSMMUG00000005319	E130_P0	1.13562	0.0467891		ENSMMUG00000007169	E130_P0	0.751775	0.0385149		ENSMMUG00000005495	E130_P0	0.799127	0.0150481		ENSMMUG00000001034	E123_E130	-0.989415	0.00253583		ENSMMUG00000011578	E112_E123	-5.17647	0.00261851
ENSMMUG00000010698	E130_P0	-1.07129	0.0491779		ENSMMUG00000005358	E130_P0	-0.317097	0.0162004		ENSMMUG00000007187	E130_P0	1.46483	0.0356458		ENSMMUG00000005506	E130_P0	-0.745728	0.00931754		ENSMMUG00000001041	E123_E130	-0.466797	0.00500641		ENSMMUG00000011636	E112_E123	-1.8185	0.000206094
ENSMMUG00000010703	E130_P0	-0.679187	0.0457874		ENSMMUG00000005384	E130_P0	0.510586	0.0361002		ENSMMUG00000007205	E130_P0	-1.56756	0.0159329		ENSMMUG00000005507	E130_P0	-0.910613	0.0341776		ENSMMUG00000001044	E123_E130	1.19281	0.0038953		ENSMMUG00000011637	E112_E123	-1.69686	0.0224569
ENSMMUG00000010734	E130_P0	1.09509	0.04599		ENSMMUG00000005390	E130_P0	-2.04532	0.0169923		ENSMMUG00000007220	E130_P0	2.72355	0.00037458		ENSMMUG00000005520	E130_P0	-1.8247	0.00242849		ENSMMUG00000001075	E123_E130	1.53977	0.000286804		ENSMMUG00000011638	E112_E123	-1.40055	0.023859
ENSMMUG00000010767	E130_P0	1.75687	0.028527		ENSMMUG00000005432	E130_P0	-0.381677	0.0230941		ENSMMUG00000007231	E130_P0	1.11926	0.00532858		ENSMMUG00000005531	E130_P0	3.29064	0.00135413		ENSMMUG00000001120	E123_E130	-2.39834	0.00772785		ENSMMUG00000011642	E112_E123	-0.921427	0.0379584
ENSMMUG00000010811	E130_P0	-1.00798	0.0366848		ENSMMUG00000005435	E130_P0	0.740684	0.0406794		ENSMMUG00000007284	E130_P0	1.81462	0.0164376		ENSMMUG00000005562	E130_P0	-2.36823	0.0488447		ENSMMUG00000001130	E123_E130	1.30275	0.0466859		ENSMMUG00000011660	E112_E123	-0.867167	0.0251899
ENSMMUG00000010820	E130_P0	-0.577757	0.0230288		ENSMMUG00000005452	E130_P0	0.559318	0.0111902		ENSMMUG00000007288	E130_P0	0.729215	0.0161346		ENSMMUG00000005577	E130_P0	-0.790235	0.0226806		ENSMMUG00000001133	E123_E130	1.95968	0.0126489		ENSMMUG00000011745	E112_E123	-1.59531	0.00980502
ENSMMUG00000010842	E130_P0	-0.847512	0.0261238		ENSMMUG00000005470	E130_P0	1.35966	0.000150733		ENSMMUG00000007293	E130_P0	-1.28346	0.00631193		ENSMMUG00000005596	E130_P0	1.36543	0.00291345		ENSMMUG00000001150	E123_E130	2.49206	0.00863453		ENSMMUG00000011801	E112_E123	0.876847	0.037311
ENSMMUG00000010843	E130_P0	-0.726891	0.0246582		ENSMMUG00000005478	E130_P0	-0.410795	0.0235518		ENSMMUG00000007308	E130_P0	-1.71996	0.0486057		ENSMMUG00000005617	E130_P0	-1.02263	0.00794513		ENSMMUG00000001208	E123_E130	5.30507	0.0478728		ENSMMUG00000011821	E112_E123	-2.77671	0.0368411
ENSMMUG00000010846	E130_P0	-0.7593	0.0353751		ENSMMUG00000005481	E130_P0	0.152492	0.000288889		ENSMMUG00000007332	E130_P0	0.983007	0.00268106		ENSMMUG00000005618	E130_P0	1.73353	0.0192652		ENSMMUG00000001262	E123_E130	2.66499	0.00482573		ENSMMUG00000011835	E112_E123	1.81127	0.0126727
ENSMMUG00000010857	E130_P0	-1.04509	0.0303295		ENSMMUG00000005504	E130_P0	-0.52336	0.0100522		ENSMMUG00000007365	E130_P0	-1.51003	0.00206988		ENSMMUG00000005621	E130_P0	-1.33238	0.00691857		ENSMMUG00000001269	E123_E130	0.64052	0.0459069		ENSMMUG00000011876	E112_E123	0.144429	0.010623
ENSMMUG00000010876	E130_P0	-0.926456	0.0477597		ENSMMUG00000005508	E130_P0	-0.201845	0.0297949		ENSMMUG00000007381	E130_P0	1.18418	0.0408253		ENSMMUG00000005624	E130_P0	2.03917	0.0147655		ENSMMUG00000001272	E123_E130	-1.45343	0.0145833		ENSMMUG00000011895	E112_E123	-1.00167	0.0191957
ENSMMUG00000010898	E130_P0	-0.818417	0.0387406		ENSMMUG00000005520	E130_P0	-0.796622	0.0269872		ENSMMUG00000007391	E130_P0	1.75413	0.0227146		ENSMMUG00000005628	E130_P0	-1.14832	0.00324972		ENSMMUG00000001287	E123_E130	-0.670154	0.0485979		ENSMMUG00000011952	E112_E123	-1.47542	0.0228328
ENSMMUG00000010899	E130_P0	-1.66039	0.00227196		ENSMMUG00000005521	E130_P0	0.620137	0.0224391		ENSMMUG00000007397	E130_P0	1.16622	0.00783249		ENSMMUG00000005638	E130_P0	2.62995	2.95165e-05		ENSMMUG00000001291	E123_E130	1.85136	0.0189779		ENSMMUG00000011967	E112_E123	-1.17506	0.00463223
ENSMMUG00000010959	E130_P0	-0.786406	0.0191537		ENSMMUG00000005530	E130_P0	0.934615	0.0361794		ENSMMUG00000007445	E130_P0	-0.659852	0.0211174		ENSMMUG00000005666	E130_P0	-0.714036	0.0196172		ENSMMUG00000001293	E123_E130	-0.939552	0.040374		ENSMMUG00000011972	E112_E123	-2.75862	0.00118277
ENSMMUG00000010976	E130_P0	-1.73467	0.0338444		ENSMMUG00000005537	E130_P0	0.266246	0.0278568		ENSMMUG00000007457	E130_P0	-1.2146	0.0415775		ENSMMUG00000005667	E130_P0	1.162	0.0340713		ENSMMUG00000001296	E123_E130	0.108363	0.00120973		ENSMMUG00000012027	E112_E123	-1.77083	0.0331439
ENSMMUG00000010995	E130_P0	0.119367	0.0195915		ENSMMUG00000005542	E130_P0	-0.193954	0.021303		ENSMMUG00000007459	E130_P0	3.94488	2.99159e-05		ENSMMUG00000005700	E130_P0	-0.907537	0.0191017		ENSMMUG00000001317	E123_E130	0.535423	0.0483993		ENSMMUG00000012028	E112_E123	-3.35896	0.000101246
ENSMMUG00000010996	E130_P0	-0.427093	0.0153129		ENSMMUG00000005548	E130_P0	1.11236	0.0127676		ENSMMUG00000007468	E130_P0	1.63528	0.000128368		ENSMMUG00000005716	E130_P0	-2.11855	0.0141048		ENSMMUG00000001321	E123_E130	1.95554	0.0152678		ENSMMUG00000012036	E112_E123	-2.92758	0.0135384
ENSMMUG00000011144	E130_P0	-0.450172	0.0479203		ENSMMUG00000005552	E130_P0	0.508579	0.0112782		ENSMMUG00000007477	E130_P0	-2.51802	0.0417752		ENSMMUG00000005730	E130_P0	0.983886	0.0178581		ENSMMUG00000001352	E123_E130	1.19915	0.00288982		ENSMMUG00000012094	E112_E123	-3.02408	0.0203409
ENSMMUG00000011151	E130_P0	1.388	0.0341973		ENSMMUG00000005570	E130_P0	-0.154262	0.00892313		ENSMMUG00000007481	E130_P0	-1.76789	0.00919454		ENSMMUG00000005732	E130_P0	1.14847	0.0475272		ENSMMUG00000001354	E123_E130	1.29939	0.022096		ENSMMUG00000012109	E112_E123	-2.6133	0.0104563
ENSMMUG00000011197	E130_P0	0.501647	0.0423506		ENSMMUG00000005573	E130_P0	0.41283	0.0419607		ENSMMUG00000007483	E130_P0	-1.61675	0.00775116		ENSMMUG00000005744	E130_P0	-0.34466	0.0291584		ENSMMUG00000001374	E123_E130	1.37387	0.0160623		ENSMMUG00000012161	E112_E123	1.58903	0.0267967
ENSMMUG00000011262	E130_P0	-1.04696	0.0399516		ENSMMUG00000005588	E130_P0	1.54159	0.0482549		ENSMMUG00000007521	E130_P0	2.98948	0.000674413		ENSMMUG00000005748	E130_P0	0.741038	0.0378782		ENSMMUG00000001389	E123_E130	4.11423	0.00460264		ENSMMUG00000012163	E112_E123	1.06242	0.0203191
ENSMMUG00000011313	E130_P0	1.52127	0.0342765		ENSMMUG00000005596	E130_P0	0.956186	0.00152536		ENSMMUG00000007548	E130_P0	1.24028	0.00535027		ENSMMUG00000005759	E130_P0	0.783956	0.0436236		ENSMMUG00000001414	E123_E130	0.911978	0.0109986		ENSMMUG00000012164	E112_E123	-2.17851	0.000672634
ENSMMUG00000011359	E130_P0	-0.716662	0.0295116		ENSMMUG00000005602	E130_P0	-0.949438	0.0104321		ENSMMUG00000007556	E130_P0	-1.95365	0.0317145		ENSMMUG00000005772	E130_P0	0.805253	0.0184369		ENSMMUG00000001434	E123_E130	1.39012	0.032558		ENSMMUG00000012186	E112_E123	0.230277	0.0198217
ENSMMUG00000011377	E130_P0	-1.97459	0.031647		ENSMMUG00000005629	E130_P0	-0.977634	0.0170357		ENSMMUG00000007558	E130_P0	-1.63054	0.013358		ENSMMUG00000005775	E130_P0	1.71249	0.0473731		ENSMMUG00000001454	E123_E130	2.30351	0.00572654		ENSMMUG00000012190	E112_E123	-1.58244	0.00548826
ENSMMUG00000011384	E130_P0	-0.914035	0.0209144		ENSMMUG00000005634	E130_P0	-0.779252	0.0169258		ENSMMUG00000007594	E130_P0	0.831874	0.000462124		ENSMMUG00000005782	E130_P0	2.86966	0.0147651		ENSMMUG00000001456	E123_E130	-0.345119	0.0049641		ENSMMUG00000012266	E112_E123	-3.02068	0.00559996
ENSMMUG00000011419	E130_P0	-1.31493	0.0388826		ENSMMUG00000005659	E130_P0	-0.433935	0.0346345		ENSMMUG00000007601	E130_P0	-1.32629	0.0351578		ENSMMUG00000005842	E130_P0	-0.672386	0.0484836		ENSMMUG00000001461	E123_E130	-1.20172	0.0213091		ENSMMUG00000012288	E112_E123	-3.06493	0.025126
ENSMMUG00000011436	E130_P0	-1.10293	0.00615595		ENSMMUG00000005677	E130_P0	-0.247405	0.0389692		ENSMMUG00000007606	E130_P0	2.8977	6.88306e-05		ENSMMUG00000005847	E130_P0	-0.799365	0.042843		ENSMMUG00000001492	E123_E130	0.170309	0		ENSMMUG00000012289	E112_E123	1.2651	0.012027
ENSMMUG00000011450	E130_P0	0.788583	0.0397894		ENSMMUG00000005699	E130_P0	2.13091	0.000360342		ENSMMUG00000007612	E130_P0	-0.633142	0.0166201		ENSMMUG00000005870	E130_P0	1.27568	0.0286378		ENSMMUG00000001534	E123_E130	-2.02114	0.0182497		ENSMMUG00000012308	E112_E123	-1.53597	0.030382
ENSMMUG00000011466	E130_P0	-1.34694	0.0332477		ENSMMUG00000005700	E130_P0	-0.965433	0.0208571		ENSMMUG00000007662	E130_P0	2.00005	0.000636154		ENSMMUG00000005875	E130_P0	0.95509	0.0150253		ENSMMUG00000001549	E123_E130	1.30329	0.0438675		ENSMMUG00000012334	E112_E123	0.416784	0.0115459
ENSMMUG00000011541	E130_P0	-0.104874	0.027263		ENSMMUG00000005716	E130_P0	-1.50459	0.0171896		ENSMMUG00000007717	E130_P0	1.4042	0.0490106		ENSMMUG00000005885	E130_P0	1.73094	0.0204698		ENSMMUG00000001586	E123_E130	1.20836	0.0444908		ENSMMUG00000012345	E112_E123	-2.70261	0.00144625
ENSMMUG00000011555	E130_P0	0.390902	0.0334358		ENSMMUG00000005717	E130_P0	-0.684268	0.0344859		ENSMMUG00000007764	E130_P0	0.931985	0.0449058		ENSMMUG00000005893	E130_P0	1.64301	0.00142726		ENSMMUG00000001594	E123_E130	1.20992	0.0375672		ENSMMUG00000012390	E112_E123	-6.4259	0.0011257
ENSMMUG00000011604	E130_P0	-0.545113	0.0394298		ENSMMUG00000005733	E130_P0	3.17316	0.00154935		ENSMMUG00000007779	E130_P0	1.49895	0.0224139		ENSMMUG00000005905	E130_P0	-0.943323	0.0062827		ENSMMUG00000001631	E123_E130	2.1644	0.027374		ENSMMUG00000012403	E112_E123	-2.42802	0.000728918
ENSMMUG00000011660	E130_P0	-1.41484	0.00559671		ENSMMUG00000005737	E130_P0	1.32043	0.0465618		ENSMMUG00000007780	E130_P0	1.88126	0.017448		ENSMMUG00000005923	E130_P0	-0.925888	0.00462648		ENSMMUG00000001706	E123_E130	0.800015	0.0127088		ENSMMUG00000012415	E112_E123	-3.33396	0.0433381
ENSMMUG00000011672	E130_P0	1.17698	0.0256063		ENSMMUG00000005744	E130_P0	2.71759	0.00642913		ENSMMUG00000007828	E130_P0	0.783844	0.00248634		ENSMMUG00000005949	E130_P0	-0.363923	0.0433245		ENSMMUG00000001810	E123_E130	-1.27158	0.00574681		ENSMMUG00000012418	E112_E123	1.15347	0.017352
ENSMMUG00000011697	E130_P0	-1.01585	0.0134927		ENSMMUG00000005747	E130_P0	-1.27384	0.0249285		ENSMMUG00000007829	E130_P0	-0.814658	0.00431325		ENSMMUG00000006018	E130_P0	-1.43467	0.0176559		ENSMMUG00000001905	E123_E130	2.35398	0.028324		ENSMMUG00000012454	E112_E123	-2.12341	0.00750176
ENSMMUG00000011733	E130_P0	-2.87543	0.0179367		ENSMMUG00000005785	E130_P0	-0.561771	0.00580553		ENSMMUG00000007842	E130_P0	3.05771	0.000279087		ENSMMUG00000006062	E130_P0	1.01509	0.0299198		ENSMMUG00000001909	E123_E130	1.52337	0.000658091		ENSMMUG00000012460	E112_E123	-1.79597	0.04623
ENSMMUG00000011776	E130_P0	-0.243413	0.000150464		ENSMMUG00000005790	E130_P0	-0.755637	0.0443794		ENSMMUG00000007863	E130_P0	1.0577	0.00449831		ENSMMUG00000006068	E130_P0	-2.87126	0.000179087		ENSMMUG00000001910	E123_E130	2.974	0.00257218		ENSMMUG00000012467	E112_E123	-1.76978	0.0153726
ENSMMUG00000011810	E130_P0	-1.37781	0.0187581		ENSMMUG00000005792	E130_P0	-0.454005	0.000766658		ENSMMUG00000007883	E130_P0	-2.03886	0.0477879		ENSMMUG00000006069	E130_P0	-0.473326	0.00992083		ENSMMUG00000001980	E123_E130	1.038	0.000673819		ENSMMUG00000012477	E112_E123	-1.91763	0.0158685
ENSMMUG00000011823	E130_P0	0.456135	0.0496927		ENSMMUG00000005793	E130_P0	-0.525321	0.00253967		ENSMMUG00000007925	E130_P0	2.88411	0.000789239		ENSMMUG00000006221	E130_P0	1.22876	0.039972		ENSMMUG00000002045	E123_E130	1.71742	0.0264028		ENSMMUG00000012511	E112_E123	1.33208	0.00339529
ENSMMUG00000011903	E130_P0	2.7721	0.0151523		ENSMMUG00000005836	E130_P0	-0.687858	0.0330599		ENSMMUG00000007936	E130_P0	1.50021	0.0384913		ENSMMUG00000006284	E130_P0	0.854507	0.00228143		ENSMMUG00000002050	E123_E130	1.20165	0.00118521		ENSMMUG00000012585	E112_E123	-2.36746	0.000760616
ENSMMUG00000011970	E130_P0	2.77061	0.0416279		ENSMMUG00000005840	E130_P0	2.67721	0.00104143		ENSMMUG00000007938	E130_P0	1.08576	0.0149723		ENSMMUG00000006324	E130_P0	1.86703	0.0320219		ENSMMUG00000002061	E123_E130	1.13329	0.0212649		ENSMMUG00000012620	E112_E123	1.59543	0.0203112
ENSMMUG00000011977	E130_P0	-1.36117	0.0115389		ENSMMUG00000005842	E130_P0	-1.0326	0.0154551		ENSMMUG00000007982	E130_P0	-0.803097	0.0389356		ENSMMUG00000006352	E130_P0	1.04433	0.0110563		ENSMMUG00000002062	E123_E130	0.881417	0.023078		ENSMMUG00000012623	E112_E123	0.621452	0.0079208
ENSMMUG00000011981	E130_P0	2.75283	0.0139417		ENSMMUG00000005853	E130_P0	-0.907547	0.000753094		ENSMMUG00000008015	E130_P0	7.15736	0.000255251		ENSMMUG00000006366	E130_P0	-1.32639	0.0080722		ENSMMUG00000002080	E123_E130	0.836851	0.0294621		ENSMMUG00000012629	E112_E123	-2.98788	0.000601018
ENSMMUG00000011995	E130_P0	-1.86439	0.00588329		ENSMMUG00000005870	E130_P0	1.04506	0.0193939		ENSMMUG00000008098	E130_P0	-0.749405	0.0429626		ENSMMUG00000006374	E130_P0	-1.12329	0.0242015		ENSMMUG00000002088	E123_E130	0.642003	0.0466514		ENSMMUG00000012702	E112_E123	1.30026	7.52425e-05
ENSMMUG00000012033	E130_P0	-1.02358	0.0394019		ENSMMUG00000005887	E130_P0	-0.777765	0.00334275		ENSMMUG00000008133	E130_P0	0.851458	0.0399285		ENSMMUG00000006432	E130_P0	0.639377	0.0328395		ENSMMUG00000002142	E123_E130	-1.06972	0.00529292		ENSMMUG00000012707	E112_E123	1.04665	0.00826249
ENSMMUG00000012076	E130_P0	1.36594	0.0210052		ENSMMUG00000005892	E130_P0	0.664035	0.00729479		ENSMMUG00000008151	E130_P0	0.699679	0.0148493		ENSMMUG00000006526	E130_P0	-0.737803	0.0314186		ENSMMUG00000002151	E123_E130	-2.0884	0.000770877		ENSMMUG00000012711	E112_E123	-3.36774	0.0277047
ENSMMUG00000012080	E130_P0	-0.104147	0.0399207		ENSMMUG00000005893	E130_P0	0.81332	0.0405138		ENSMMUG00000008161	E130_P0	1.01379	0.00744714		ENSMMUG00000006566	E130_P0	1.11862	0.00443168		ENSMMUG00000002163	E123_E130	1.96932	0.0462866		ENSMMUG00000012721	E112_E123	-2.95138	0.00969775
ENSMMUG00000012114	E130_P0	-1.39717	0.0315954		ENSMMUG00000005913	E130_P0	-0.846575	0.0231517		ENSMMUG00000008164	E130_P0	-2.3615	0.00505967		ENSMMUG00000006592	E130_P0	0.957429	0.0295914		ENSMMUG00000002164	E123_E130	0.754018	0.0145119		ENSMMUG00000012724	E112_E123	-1.1748	0.0357046
ENSMMUG00000012176	E130_P0	-1.19005	0.0320655		ENSMMUG00000005914	E130_P0	-0.515448	0.0461443		ENSMMUG00000008187	E130_P0	-3.58076	0.00278813		ENSMMUG00000006636	E130_P0	1.23059	0.00288498		ENSMMUG00000002200	E123_E130	-1.20746	0.0472136		ENSMMUG00000012727	E112_E123	-1.16385	0.00403332
ENSMMUG00000012226	E130_P0	1.37644	0.0172004		ENSMMUG00000005915	E130_P0	1.71271	0.0242267		ENSMMUG00000008190	E130_P0	1.88278	0.020799		ENSMMUG00000006663	E130_P0	1.59961	0.00238106		ENSMMUG00000002231	E123_E130	-1.13347	0.014825		ENSMMUG00000012732	E112_E123	-0.855117	0.0126699
ENSMMUG00000012275	E130_P0	-0.579193	0.0479474		ENSMMUG00000005916	E130_P0	-1.52083	0.0403195		ENSMMUG00000008196	E130_P0	1.23797	0.0148752		ENSMMUG00000006664	E130_P0	2.50479	0.0110281		ENSMMUG00000002244	E123_E130	1.25284	0.034979		ENSMMUG00000012766	E112_E123	-1.90942	0.0142913
ENSMMUG00000012287	E130_P0	-1.98159	0.0210535		ENSMMUG00000005920	E130_P0	-0.387038	0.0249193		ENSMMUG00000008239	E130_P0	0.933212	0.00876622		ENSMMUG00000006665	E130_P0	-0.62672	0.0243336		ENSMMUG00000002260	E123_E130	1.32112	0.0359102		ENSMMUG00000012781	E112_E123	4.11891	0.0436713
ENSMMUG00000012377	E130_P0	1.4378	0.013525		ENSMMUG00000005922	E130_P0	-0.304192	9.16894e-05		ENSMMUG00000008260	E130_P0	-2.3299	0.0372626		ENSMMUG00000006680	E130_P0	0.802491	0.0172471		ENSMMUG00000002270	E123_E130	0.594122	0.00637646		ENSMMUG00000012787	E112_E123	-0.523927	0.00371237
ENSMMUG00000012389	E130_P0	-0.755454	0.0388117		ENSMMUG00000005939	E130_P0	1.37457	0.00984892		ENSMMUG00000008297	E130_P0	1.14617	0.0180339		ENSMMUG00000006705	E130_P0	-0.815715	0.0472283		ENSMMUG00000002271	E123_E130	1.31099	0.00119116		ENSMMUG00000012813	E112_E123	-2.11729	0.0454603
ENSMMUG00000012400	E130_P0	0.725289	0.022254		ENSMMUG00000006047	E130_P0	0.352121	0.0352721		ENSMMUG00000008302	E130_P0	0.804546	0.00685187		ENSMMUG00000006727	E130_P0	2.15722	0.00544138		ENSMMUG00000002290	E123_E130	1.83463	0.0109775		ENSMMUG00000012844	E112_E123	-2.02136	0.0117372
ENSMMUG00000012409	E130_P0	0.128577	0.0213938		ENSMMUG00000006093	E130_P0	0.278718	0.0465576		ENSMMUG00000008329	E130_P0	0.99872	0.00440124		ENSMMUG00000006749	E130_P0	-0.377153	0.000119058		ENSMMUG00000002302	E123_E130	0.815926	0.0143924		ENSMMUG00000012881	E112_E123	-1.90632	0.0345561
ENSMMUG00000012472	E130_P0	2.4462	0.0460139		ENSMMUG00000006138	E130_P0	-0.738107	0.0342684		ENSMMUG00000008330	E130_P0	0.846277	0.0469594		ENSMMUG00000006769	E130_P0	0.745711	0.0178068		ENSMMUG00000002317	E123_E130	-1.01951	0.0493292		ENSMMUG00000012892	E112_E123	-0.552733	0.0258349
ENSMMUG00000012475	E130_P0	-1.52687	0.0130452		ENSMMUG00000006186	E130_P0	-1.20933	0.000530994		ENSMMUG00000008352	E130_P0	-0.195357	0.00623362		ENSMMUG00000006771	E130_P0	-1.13202	0.00900772		ENSMMUG00000002327	E123_E130	1.70138	0.0199672		ENSMMUG00000012899	E112_E123	1.33977	0.0337555
ENSMMUG00000012479	E130_P0	-0.965496	0.0307335		ENSMMUG00000006226	E130_P0	1.19239	0.00928136		ENSMMUG00000008387	E130_P0	1.31446	0.0444996		ENSMMUG00000006783	E130_P0	-1.02603	0.00774916		ENSMMUG00000002351	E123_E130	1.92489	0.00153178		ENSMMUG00000012913	E112_E123	-3.56823	0.00407531
ENSMMUG00000012488	E130_P0	2.43994	0.0219884		ENSMMUG00000006229	E130_P0	-0.856337	0.00762738		ENSMMUG00000008389	E130_P0	0.480541	0.0164774		ENSMMUG00000006790	E130_P0	-0.770261	0.0111161		ENSMMUG00000002433	E123_E130	0.98182	0.042954		ENSMMUG00000012927	E112_E123	-1.2868	0.00518624
ENSMMUG00000012496	E130_P0	-0.547012	0.014396		ENSMMUG00000006265	E130_P0	-2.05323	0.00483675		ENSMMUG00000008418	E130_P0	-1.03183	0.0267499		ENSMMUG00000006803	E130_P0	-0.36225	0.0482198		ENSMMUG00000002480	E123_E130	-1.55085	0.00992659		ENSMMUG00000013028	E112_E123	0.791761	0.000897804
ENSMMUG00000012505	E130_P0	1.01003	0.00947752		ENSMMUG00000006267	E130_P0	1.53076	0.0475222		ENSMMUG00000008422	E130_P0	-0.749754	0.0207662		ENSMMUG00000006816	E130_P0	-0.908293	0.0275571		ENSMMUG00000002483	E123_E130	1.36677	0.0188281		ENSMMUG00000013045	E112_E123	-2.46783	0.00146994
ENSMMUG00000012530	E130_P0	1.44446	0.0192409		ENSMMUG00000006282	E130_P0	0.541052	0.0125829		ENSMMUG00000008425	E130_P0	3.71732	0.000224258		ENSMMUG00000006823	E130_P0	-0.464784	0.0157507		ENSMMUG00000002503	E123_E130	-1.08354	0.0386367		ENSMMUG00000013048	E112_E123	-1.76519	0.00715875
ENSMMUG00000012541	E130_P0	-1.13949	0.0294413		ENSMMUG00000006291	E130_P0	-0.827401	0.00434409		ENSMMUG00000008429	E130_P0	-6.28346	0.000486593		ENSMMUG00000006837	E130_P0	-0.838032	0.0438377		ENSMMUG00000002506	E123_E130	-1.04292	0.0426715		ENSMMUG00000013097	E112_E123	2.32533	0.0482956
ENSMMUG00000012561	E130_P0	-0.96183	0.0350366		ENSMMUG00000006296	E130_P0	-1.96744	0.000565066		ENSMMUG00000008443	E130_P0	3.06898	0.0307003		ENSMMUG00000006840	E130_P0	-1.01152	0.000566124		ENSMMUG00000002515	E123_E130	0.806224	0.0397225		ENSMMUG00000013110	E112_E123	-0.908698	0.0416332
ENSMMUG00000012576	E130_P0	-0.701784	0.0204663		ENSMMUG00000006306	E130_P0	-0.425703	0.0253796		ENSMMUG00000008452	E130_P0	-1.05128	0.00963426		ENSMMUG00000006855	E130_P0	1.51105	0.049283		ENSMMUG00000002534	E123_E130	-0.441122	0.0123446		ENSMMUG00000013116	E112_E123	-2.37659	0.00161629
ENSMMUG00000012609	E130_P0	-0.61356	0.0397925		ENSMMUG00000006315	E130_P0	0.946537	0.0401196		ENSMMUG00000008474	E130_P0	1.02624	0.0116388		ENSMMUG00000006856	E130_P0	2.0322	0.0045597		ENSMMUG00000002540	E123_E130	1.36603	0.0148798		ENSMMUG00000013117	E112_E123	-3.50876	0.00121275
ENSMMUG00000012612	E130_P0	0.453039	0.039218		ENSMMUG00000006331	E130_P0	0.874877	0.0213305		ENSMMUG00000008487	E130_P0	1.72153	0.028675		ENSMMUG00000006876	E130_P0	1.0972	0.0254294		ENSMMUG00000002563	E123_E130	0.79051	0.0308369		ENSMMUG00000013127	E112_E123	-1.93072	0.0333693
ENSMMUG00000012633	E130_P0	-0.575939	0.0448235		ENSMMUG00000006345	E130_P0	-1.02288	0.0406037		ENSMMUG00000008491	E130_P0	-0.966878	0.02207		ENSMMUG00000006891	E130_P0	2.02789	0.0360068		ENSMMUG00000002592	E123_E130	-1.39803	0.00438694		ENSMMUG00000013128	E112_E123	-1.79431	0.0046828
ENSMMUG00000012681	E130_P0	-0.924143	0.0376395		ENSMMUG00000006352	E130_P0	1.2672	0.016305		ENSMMUG00000008507	E130_P0	0.847351	0.011093		ENSMMUG00000006892	E130_P0	1.34989	0.0383367		ENSMMUG00000002605	E123_E130	1.43843	0.0237435		ENSMMUG00000013138	E112_E123	0.999449	0.00740347
ENSMMUG00000012695	E130_P0	1.94425	0.0173019		ENSMMUG00000006354	E130_P0	0.520982	0.0217685		ENSMMUG00000008520	E130_P0	-0.720288	0.0482311		ENSMMUG00000006915	E130_P0	-2.388	0.000265158		ENSMMUG00000002648	E123_E130	0.502785	0.000866354		ENSMMUG00000013142	E112_E123	-2.24594	0.00499422
ENSMMUG00000012696	E130_P0	-1.5024	0.0240916		ENSMMUG00000006366	E130_P0	-0.908794	0.0107965		ENSMMUG00000008521	E130_P0	-2.65809	0.0486036		ENSMMUG00000006930	E130_P0	0	0.00136398		ENSMMUG00000002651	E123_E130	2.09754	0.0145278		ENSMMUG00000013146	E112_E123	-6.40712	0.00108334
ENSMMUG00000012701	E130_P0	1.0346	0.0238659		ENSMMUG00000006374	E130_P0	-1.10591	0.0121883		ENSMMUG00000008542	E130_P0	0.842801	0.0293185		ENSMMUG00000006931	E130_P0	-0.634163	0.0337384		ENSMMUG00000002691	E123_E130	0.425144	0.0233745		ENSMMUG00000013150	E112_E123	0.841293	0.0363629
ENSMMUG00000012718	E130_P0	-1.06149	0.0149871		ENSMMUG00000006377	E130_P0	-0.682429	0.0481111		ENSMMUG00000008596	E130_P0	2.2463	0.00567077		ENSMMUG00000006942	E130_P0	1.25493	0.000638742		ENSMMUG00000002701	E123_E130	-1.91771	0.034508		ENSMMUG00000013183	E112_E123	0.736737	0.0125721
ENSMMUG00000012755	E130_P0	-0.0888612	0.000835652		ENSMMUG00000006404	E130_P0	2.18353	0.000420018		ENSMMUG00000008611	E130_P0	-0.814046	0.0495941		ENSMMUG00000006995	E130_P0	0.811439	0.0373259		ENSMMUG00000002719	E123_E130	-1.10775	0.0327884		ENSMMUG00000013199	E112_E123	-0.337187	0.035909
ENSMMUG00000012781	E130_P0	1.3069	0.0137651		ENSMMUG00000006411	E130_P0	-0.85537	0.015585		ENSMMUG00000008618	E130_P0	-0.805942	0.0149142		ENSMMUG00000006998	E130_P0	-1.28693	0.000910352		ENSMMUG00000002833	E123_E130	1.84108	0.00550988		ENSMMUG00000013225	E112_E123	-3.2856	0.0121181
ENSMMUG00000012814	E130_P0	1.69072	0.0106051		ENSMMUG00000006454	E130_P0	0.311694	0.00646371		ENSMMUG00000008624	E130_P0	3.66815	0.0036302		ENSMMUG00000007022	E130_P0	-1.28574	0.00286189		ENSMMUG00000002834	E123_E130	1.94297	0.0060872		ENSMMUG00000013233	E112_E123	-2.2131	0.00334454
ENSMMUG00000012818	E130_P0	-0.738753	0.0253168		ENSMMUG00000006460	E130_P0	-0.374322	0.030314		ENSMMUG00000008661	E130_P0	-1.45391	0.00172388		ENSMMUG00000007047	E130_P0	0.7209	0.00488512		ENSMMUG00000002845	E123_E130	1.95175	0.00158074		ENSMMUG00000013235	E112_E123	-2.6191	0.0118326
ENSMMUG00000012832	E130_P0	1.88887	0.0264396		ENSMMUG00000006473	E130_P0	-0.577632	0.0057629		ENSMMUG00000008693	E130_P0	2.52867	0.00141774		ENSMMUG00000007060	E130_P0	-0.392809	0.00175239		ENSMMUG00000002863	E123_E130	0.492479	0.0446543		ENSMMUG00000013252	E112_E123	-2.51111	0.000741373
ENSMMUG00000012846	E130_P0	-0.404335	0.0418063		ENSMMUG00000006503	E130_P0	0.460365	0.0208416		ENSMMUG00000008710	E130_P0	1.47399	0.0170271		ENSMMUG00000007087	E130_P0	2.85173	0.00068406		ENSMMUG00000002864	E123_E130	1.52696	0.000823383		ENSMMUG00000013393	E112_E123	1.7123	0.00576126
ENSMMUG00000012848	E130_P0	-2.10636	0.034391		ENSMMUG00000006527	E130_P0	-1.25878	0.00437742		ENSMMUG00000008711	E130_P0	3.34714	0.00865129		ENSMMUG00000007102	E130_P0	-0.532553	0.0467192		ENSMMUG00000002895	E123_E130	0.290972	0		ENSMMUG00000013444	E112_E123	-1.53042	0.0350975
ENSMMUG00000012881	E130_P0	-0.59639	0.0325448		ENSMMUG00000006558	E130_P0	0.624871	0.00790045		ENSMMUG00000008716	E130_P0	1.87606	0.00319984		ENSMMUG00000007149	E130_P0	1.14741	0.0349		ENSMMUG00000002911	E123_E130	-0.532726	0.0495358		ENSMMUG00000013448	E112_E123	-2.3387	0.00626025
ENSMMUG00000012923	E130_P0	-1.9578	0.0495914		ENSMMUG00000006581	E130_P0	-0.609294	0.0236918		ENSMMUG00000008725	E130_P0	1.6333	0.0399452		ENSMMUG00000007197	E130_P0	-0.662851	0.00664189		ENSMMUG00000002915	E123_E130	1.21371	0.0125966		ENSMMUG00000013491	E112_E123	-1.75177	0.00379084
ENSMMUG00000012989	E130_P0	-1.2268	0.0255783		ENSMMUG00000006602	E130_P0	0.773037	0.0015972		ENSMMUG00000008733	E130_P0	0.785619	0.0158131		ENSMMUG00000007201	E130_P0	-0.752134	0.0398612		ENSMMUG00000002936	E123_E130	1.54442	0.00578835		ENSMMUG00000013528	E112_E123	1.4621	0.0236632
ENSMMUG00000013021	E130_P0	0.811269	0.0397439		ENSMMUG00000006613	E130_P0	0.826198	0.0153725		ENSMMUG00000008766	E130_P0	-0.247309	0.0109521		ENSMMUG00000007220	E130_P0	2.65962	0.0109881		ENSMMUG00000002965	E123_E130	-1.71484	0.0402741		ENSMMUG00000013542	E112_E123	-3.29237	0.000269234
ENSMMUG00000013142	E130_P0	-0.856316	0.00593685		ENSMMUG00000006659	E130_P0	-1.89965	0.00609797		ENSMMUG00000008768	E130_P0	-1.49725	0.0380685		ENSMMUG00000007222	E130_P0	-0.788578	0.0428217		ENSMMUG00000002970	E123_E130	-3.3129	0.000734304		ENSMMUG00000013645	E112_E123	-1.68558	0.00826776
ENSMMUG00000013197	E130_P0	2.71574	0.0089094		ENSMMUG00000006692	E130_P0	-1.61844	0.0141036		ENSMMUG00000008770	E130_P0	1.81636	0.019051		ENSMMUG00000007263	E130_P0	1.0255	0.0440938		ENSMMUG00000002982	E123_E130	0.690393	0.0363254		ENSMMUG00000013651	E112_E123	-0.842968	0.0122474
ENSMMUG00000013225	E130_P0	2.61091	0.00441122		ENSMMUG00000006730	E130_P0	1.34942	0.0470818		ENSMMUG00000008789	E130_P0	1.88929	0.00312256		ENSMMUG00000007331	E130_P0	0.917745	0.0283267		ENSMMUG00000003002	E123_E130	-1.8874	0.0405022		ENSMMUG00000013656	E112_E123	-1.01569	0.0173153
ENSMMUG00000013284	E130_P0	-1.26656	0.0310874		ENSMMUG00000006732	E130_P0	-1.52486	0.042145		ENSMMUG00000008818	E130_P0	-1.02282	0.00049237		ENSMMUG00000007338	E130_P0	2.09165	0.000828359		ENSMMUG00000003029	E123_E130	0.763822	0.0293082		ENSMMUG00000013716	E112_E123	-1.52079	0.0098727
ENSMMUG00000013292	E130_P0	-0.629174	0.0277779		ENSMMUG00000006744	E130_P0	-0.557433	0.00133285		ENSMMUG00000008862	E130_P0	1.64994	0.0305415		ENSMMUG00000007381	E130_P0	1.02091	0.0019876		ENSMMUG00000003045	E123_E130	2.08708	0.0340684		ENSMMUG00000013726	E112_E123	-1.01287	0.00255522
ENSMMUG00000013325	E130_P0	1.06001	0.0262667		ENSMMUG00000006790	E130_P0	-0.390039	0.0186066		ENSMMUG00000008897	E130_P0	1.52959	0.0133264		ENSMMUG00000007398	E130_P0	-0.878423	0.0108522		ENSMMUG00000003134	E123_E130	1.19019	0.0152708		ENSMMUG00000013768	E112_E123	1.81922	0.0223169
ENSMMUG00000013367	E130_P0	-0.839643	0.0203803		ENSMMUG00000006799	E130_P0	1.18344	0.0432083		ENSMMUG00000008898	E130_P0	2.17241	0.00278038		ENSMMUG00000007445	E130_P0	-0.59962	0.00123465		ENSMMUG00000003148	E123_E130	1.73924	0.0284364		ENSMMUG00000013791	E112_E123	-1.62538	0.00542555
ENSMMUG00000013385	E130_P0	0.652056	0.0020007		ENSMMUG00000006808	E130_P0	-0.580938	0.0229946		ENSMMUG00000008922	E130_P0	4.58745	0.0248638		ENSMMUG00000007467	E130_P0	-0.666092	0.0491083		ENSMMUG00000003150	E123_E130	-0.740661	0.0233226		ENSMMUG00000013800	E112_E123	-2.48588	0.0232216
ENSMMUG00000013404	E130_P0	1.34316	0.0268009		ENSMMUG00000006821	E130_P0	-0.529081	0.0298065		ENSMMUG00000008941	E130_P0	-2.97101	0.0414456		ENSMMUG00000007477	E130_P0	-0.993559	0.0449595		ENSMMUG00000003173	E123_E130	0.514157	0.00161152		ENSMMUG00000013852	E112_E123	0.670401	0.0104231
ENSMMUG00000013485	E130_P0	-0.665965	0.0472922		ENSMMUG00000006824	E130_P0	1.4336	0.0469092		ENSMMUG00000008950	E130_P0	1.45423	0.0134022		ENSMMUG00000007486	E130_P0	-0.867282	0.0427814		ENSMMUG00000003176	E123_E130	0.796181	0.00248282		ENSMMUG00000013882	E112_E123	0.723888	0.0202231
ENSMMUG00000013567	E130_P0	0.318365	0.0480839		ENSMMUG00000006841	E130_P0	-0.672421	0.00553547		ENSMMUG00000008999	E130_P0	-0.700086	0.0241212		ENSMMUG00000007500	E130_P0	-0.510008	0.0389596		ENSMMUG00000003199	E123_E130	-0.848532	0.0448134		ENSMMUG00000013895	E112_E123	-0.972229	0.0146289
ENSMMUG00000013586	E130_P0	0.774919	0.0485139		ENSMMUG00000006847	E130_P0	-1.3116	0.041159		ENSMMUG00000009001	E130_P0	-1.86854	0.0254628		ENSMMUG00000007556	E130_P0	-1.09015	0.00207267		ENSMMUG00000003220	E123_E130	0.294884	0.00205365		ENSMMUG00000013951	E112_E123	-1.10052	0.0186941
ENSMMUG00000013610	E130_P0	1.55471	0.0443897		ENSMMUG00000006854	E130_P0	-0.268891	0.000782895		ENSMMUG00000009016	E130_P0	1.98363	0.0264031		ENSMMUG00000007576	E130_P0	-2.01103	0.000407821		ENSMMUG00000003273	E123_E130	1.68744	0.0338877		ENSMMUG00000013955	E112_E123	1.2127	0.0243748
ENSMMUG00000013634	E130_P0	-0.44069	0.0342197		ENSMMUG00000006863	E130_P0	-0.4808	0.0416202		ENSMMUG00000009025	E130_P0	-2.17622	0.023936		ENSMMUG00000007606	E130_P0	2.68354	0.00020501		ENSMMUG00000003279	E123_E130	1.25933	0.000966822		ENSMMUG00000013966	E112_E123	-1.41419	0.0456308
ENSMMUG00000013684	E130_P0	2.28951	0.00178943		ENSMMUG00000006868	E130_P0	2.05892	0.00935001		ENSMMUG00000009046	E130_P0	0.815407	0.0346704		ENSMMUG00000007612	E130_P0	-0.668673	0.00693797		ENSMMUG00000003288	E123_E130	2.66515	0.00541741		ENSMMUG00000013967	E112_E123	-1.76866	0.0310677
ENSMMUG00000013715	E130_P0	2.02062	0.0220019		ENSMMUG00000006889	E130_P0	-0.889002	0.0331955		ENSMMUG00000009076	E130_P0	1.39984	0.016738		ENSMMUG00000007617	E130_P0	-2.2608	0.0160314		ENSMMUG00000003302	E123_E130	1.15374	0.0126679		ENSMMUG00000014009	E112_E123	1.03508	0.0052902
ENSMMUG00000013717	E130_P0	1.84545	0.0453668		ENSMMUG00000006893	E130_P0	2.39385	0.0422491		ENSMMUG00000009106	E130_P0	-1.42524	0.0235572		ENSMMUG00000007651	E130_P0	3.26203	0.00889335		ENSMMUG00000003303	E123_E130	1.62497	0.00376299		ENSMMUG00000014020	E112_E123	-0.940272	0.0320984
ENSMMUG00000013778	E130_P0	-1.4042	0.0229608		ENSMMUG00000006906	E130_P0	0.701957	0.0255153		ENSMMUG00000009156	E130_P0	-0.845434	0.0143036		ENSMMUG00000007681	E130_P0	-0.232053	0.00460126		ENSMMUG00000003308	E123_E130	-1.5091	0.00325389		ENSMMUG00000014031	E112_E123	-0.276954	5.16254e-14
ENSMMUG00000013852	E130_P0	-0.416023	0.0198282		ENSMMUG00000006912	E130_P0	-1.56823	0.0102851		ENSMMUG00000009160	E130_P0	-0.851215	0.00459948		ENSMMUG00000007688	E130_P0	-0.837635	0.00978083		ENSMMUG00000003353	E123_E130	-1.34749	0.0407711		ENSMMUG00000014039	E112_E123	-1.62087	0.0438461
ENSMMUG00000013878	E130_P0	-1.54675	0.0123722		ENSMMUG00000006929	E130_P0	-0.692715	0.0116065		ENSMMUG00000009185	E130_P0	2.38321	0.035988		ENSMMUG00000007733	E130_P0	-0.450853	0.0391311		ENSMMUG00000003432	E123_E130	0.514963	0.0318148		ENSMMUG00000014050	E112_E123	-1.76129	0.0203362
ENSMMUG00000013884	E130_P0	-1.15393	0.00402016		ENSMMUG00000007046	E130_P0	0.49584	0.0194404		ENSMMUG00000009188	E130_P0	0.683328	0.0278219		ENSMMUG00000007742	E130_P0	1.26755	0.0118025		ENSMMUG00000003494	E123_E130	-0.773554	0.0365389		ENSMMUG00000014053	E112_E123	-3.15553	0.0283378
ENSMMUG00000013895	E130_P0	-1.32404	0.026459		ENSMMUG00000007061	E130_P0	-0.369643	0.0208541		ENSMMUG00000009223	E130_P0	-1.74836	0.0322077		ENSMMUG00000007802	E130_P0	-1.16883	0.0338004		ENSMMUG00000003523	E123_E130	1.31862	0.049374		ENSMMUG00000014118	E112_E123	-0.625412	0.0221084
ENSMMUG00000013919	E130_P0	1.73945	0.00302067		ENSMMUG00000007064	E130_P0	1.27195	0.0359922		ENSMMUG00000009264	E130_P0	-1.50486	0.0182532		ENSMMUG00000007814	E130_P0	-1.89198	0.00423277		ENSMMUG00000003529	E123_E130	0.428596	0.0402275		ENSMMUG00000014124	E112_E123	-2.12338	0.0196135
ENSMMUG00000013920	E130_P0	1.35925	0.0452331		ENSMMUG00000007072	E130_P0	-0.380904	0.00624179		ENSMMUG00000009296	E130_P0	1.60656	0.0164413		ENSMMUG00000007839	E130_P0	0.521304	0.0363395		ENSMMUG00000003591	E123_E130	1.24647	0.0483438		ENSMMUG00000014134	E112_E123	-5.10751	0.0359435
ENSMMUG00000014003	E130_P0	-0.587885	0.0350829		ENSMMUG00000007096	E130_P0	1.35923	0.0294312		ENSMMUG00000009309	E130_P0	-3.80264	0.00916614		ENSMMUG00000007841	E130_P0	-0.605765	0.0165007		ENSMMUG00000003592	E123_E130	-0.703842	0.0430342		ENSMMUG00000014176	E112_E123	-1.50796	0.0156467
ENSMMUG00000014013	E130_P0	-1.02605	0.00175316		ENSMMUG00000007097	E130_P0	-0.974763	0.000439041		ENSMMUG00000009343	E130_P0	-4.25443	0.0116813		ENSMMUG00000007845	E130_P0	1.38478	0.000688471		ENSMMUG00000003594	E123_E130	2.14125	0.030963		ENSMMUG00000014233	E112_E123	-0.171172	0.037667
ENSMMUG00000014088	E130_P0	-0.133447	0.0142423		ENSMMUG00000007129	E130_P0	-0.75628	0.0461376		ENSMMUG00000009349	E130_P0	-1.39021	0.0108396		ENSMMUG00000007854	E130_P0	0.799666	0.00349015		ENSMMUG00000003608	E123_E130	1.258	0.00358449		ENSMMUG00000014246	E112_E123	-3.76797	0.0284111
ENSMMUG00000014150	E130_P0	2.63518	0.00134541		ENSMMUG00000007135	E130_P0	0.241465	0.0447633		ENSMMUG00000009382	E130_P0	1.25235	0.0120651		ENSMMUG00000007917	E130_P0	2.58998	0.00703865		ENSMMUG00000003625	E123_E130	-0.56844	0.039708		ENSMMUG00000014273	E112_E123	1.87683	0.0112228
ENSMMUG00000014175	E130_P0	1.27611	0.0260849		ENSMMUG00000007140	E130_P0	-0.614586	0.042593		ENSMMUG00000009384	E130_P0	1.51177	0.0100602		ENSMMUG00000007925	E130_P0	2.19232	0.0304469		ENSMMUG00000003650	E123_E130	-1.04875	0.0361404		ENSMMUG00000014289	E112_E123	-2.56025	0.0168359
ENSMMUG00000014177	E130_P0	1.86571	0.0112058		ENSMMUG00000007143	E130_P0	0.524493	0.0257857		ENSMMUG00000009394	E130_P0	-1.59133	0.00275505		ENSMMUG00000007926	E130_P0	-0.0297331	3.9492e-06		ENSMMUG00000003654	E123_E130	0.511755	0.0374389		ENSMMUG00000014297	E112_E123	-0.194048	0.00509616
ENSMMUG00000014208	E130_P0	-1.83923	0.0148391		ENSMMUG00000007190	E130_P0	0.743789	0.0343556		ENSMMUG00000009467	E130_P0	1.17254	0.0358054		ENSMMUG00000007927	E130_P0	-0.580566	0.0304919		ENSMMUG00000003716	E123_E130	2.08858	0.0294825		ENSMMUG00000014341	E112_E123	-0.494915	0.0099967
ENSMMUG00000014247	E130_P0	0.652139	0.00554075		ENSMMUG00000007193	E130_P0	-1.1405	0.00466203		ENSMMUG00000009485	E130_P0	1.30214	0.012448		ENSMMUG00000007928	E130_P0	-0.982884	0.00924935		ENSMMUG00000003784	E123_E130	-1.00168	0.0432829		ENSMMUG00000014369	E112_E123	-1.37823	0.0210048
ENSMMUG00000014282	E130_P0	-0.571866	0.00395607		ENSMMUG00000007197	E130_P0	-1.02843	0.0134638		ENSMMUG00000009493	E130_P0	0.433089	0.00051852		ENSMMUG00000007936	E130_P0	2.45424	0.0145108		ENSMMUG00000003791	E123_E130	-1.49183	0.0162926		ENSMMUG00000014386	E112_E123	-1.66489	0.00732677
ENSMMUG00000014293	E130_P0	0.895135	0.0365356		ENSMMUG00000007205	E130_P0	-1.03106	0.0278976		ENSMMUG00000009594	E130_P0	1.19195	0.0315696		ENSMMUG00000007938	E130_P0	0.560928	0.0161438		ENSMMUG00000003802	E123_E130	1.13272	0.00175044		ENSMMUG00000014399	E112_E123	-0.250173	0.00115568
ENSMMUG00000014350	E130_P0	-0.495101	0.0109914		ENSMMUG00000007219	E130_P0	-1.02279	0.00191801		ENSMMUG00000009599	E130_P0	-1.29894	0.0215227		ENSMMUG00000007945	E130_P0	0.978756	0.0242372		ENSMMUG00000003812	E123_E130	1.04679	0.0252248		ENSMMUG00000014427	E112_E123	0.331124	0.0192056
ENSMMUG00000014402	E130_P0	0.190525	0.0156703		ENSMMUG00000007231	E130_P0	0.24738	0.0456313		ENSMMUG00000009611	E130_P0	-2.69699	0.0344026		ENSMMUG00000007953	E130_P0	1.37915	0.048095		ENSMMUG00000003815	E123_E130	4.22287	0.000295862		ENSMMUG00000014433	E112_E123	-1.38062	0.0149816
ENSMMUG00000014430	E130_P0	4.35226	0.0021432		ENSMMUG00000007257	E130_P0	0.526839	0.0410494		ENSMMUG00000009622	E130_P0	-2.03132	0.00594427		ENSMMUG00000007973	E130_P0	-1.13016	0.000730242		ENSMMUG00000003823	E123_E130	1.68423	0.0134982		ENSMMUG00000014455	E112_E123	-1.01436	0.0415492
ENSMMUG00000014488	E130_P0	2.41832	0.0323766		ENSMMUG00000007275	E130_P0	0.492872	0.0450788		ENSMMUG00000009636	E130_P0	-1.67279	0.00568432		ENSMMUG00000008034	E130_P0	2.71396	0.0448619		ENSMMUG00000003842	E123_E130	-2.20964	0.0284283		ENSMMUG00000014494	E112_E123	0.61271	0.021116
ENSMMUG00000014506	E130_P0	-1.48955	0.0149		ENSMMUG00000007288	E130_P0	1.2224	0.00580715		ENSMMUG00000009653	E130_P0	1.26935	0.023453		ENSMMUG00000008070	E130_P0	-1.00378	0.0471743		ENSMMUG00000003855	E123_E130	-4.28951	0.0416488		ENSMMUG00000014530	E112_E123	-0.558949	0.0198569
ENSMMUG00000014562	E130_P0	-0.875238	0.000909226		ENSMMUG00000007289	E130_P0	1.02792	0.00286967		ENSMMUG00000009730	E130_P0	1.62605	0.0236934		ENSMMUG00000008087	E130_P0	5.10233	0.0125136		ENSMMUG00000003861	E123_E130	-0.658985	0.0381357		ENSMMUG00000014574	E112_E123	-0.344866	0.0192705
ENSMMUG00000014587	E130_P0	-0.839659	0.0325705		ENSMMUG00000007294	E130_P0	-0.887687	0.0207522		ENSMMUG00000009743	E130_P0	1.8782	0.00179968		ENSMMUG00000008128	E130_P0	-1.50029	0.0100571		ENSMMUG00000003902	E123_E130	-1.89681	0.0408415		ENSMMUG00000014578	E112_E123	-0.163816	0.0375581
ENSMMUG00000014588	E130_P0	2.33941	0.0097177		ENSMMUG00000007296	E130_P0	2.42941	0.00964128		ENSMMUG00000009775	E130_P0	1.14981	0.00201298		ENSMMUG00000008140	E130_P0	1.34225	0.0356239		ENSMMUG00000003911	E123_E130	2.21679	0.00805717		ENSMMUG00000014626	E112_E123	0.836117	0.0323748
ENSMMUG00000014710	E130_P0	2.33639	0.000974837		ENSMMUG00000007309	E130_P0	-0.585005	0.0113431		ENSMMUG00000009790	E130_P0	1.58556	0.0261026		ENSMMUG00000008151	E130_P0	1.85579	0.00703578		ENSMMUG00000003917	E123_E130	1.08014	0.0417547		ENSMMUG00000014629	E112_E123	-1.36225	0.0194076
ENSMMUG00000014753	E130_P0	-0.450728	0.032054		ENSMMUG00000007340	E130_P0	0.427681	0.00167409		ENSMMUG00000009849	E130_P0	2.1062	0.000713138		ENSMMUG00000008166	E130_P0	-0.15517	0.0255161		ENSMMUG00000003922	E123_E130	-1.25623	0.0055717		ENSMMUG00000014635	E112_E123	-2.98212	0.0014591
ENSMMUG00000014756	E130_P0	0.622038	0.038368		ENSMMUG00000007354	E130_P0	-0.871495	0.00466168		ENSMMUG00000009854	E130_P0	-1.84201	0.00688786		ENSMMUG00000008177	E130_P0	0.563941	0.0066092		ENSMMUG00000003937	E123_E130	0.115423	0.00122775		ENSMMUG00000014689	E112_E123	-1.4308	0.0479942
ENSMMUG00000014794	E130_P0	-2.30429	0.00969033		ENSMMUG00000007356	E130_P0	-0.167924	0.00913515		ENSMMUG00000009887	E130_P0	0.978847	0.0155997		ENSMMUG00000008185	E130_P0	1.77191	0.0342066		ENSMMUG00000003986	E123_E130	1.55902	0.00423759		ENSMMUG00000014782	E112_E123	1.73424	0.00563954
ENSMMUG00000014842	E130_P0	-2.24876	0.0186436		ENSMMUG00000007375	E130_P0	-1.08879	0.00229397		ENSMMUG00000009897	E130_P0	3.12211	0.00370906		ENSMMUG00000008233	E130_P0	5.06714	0.00209597		ENSMMUG00000004000	E123_E130	1.76778	0.00561406		ENSMMUG00000014834	E112_E123	-0.641709	0.0275362
ENSMMUG00000014875	E130_P0	1.16718	0.0448897		ENSMMUG00000007389	E130_P0	0.522018	0.0015043		ENSMMUG00000009901	E130_P0	1.4685	0.000831481		ENSMMUG00000008325	E130_P0	-0.783492	0.00408595		ENSMMUG00000004025	E123_E130	0.760356	0.0396923		ENSMMUG00000014835	E112_E123	-2.44952	0.00098197
ENSMMUG00000014906	E130_P0	-0.94324	0.0203323		ENSMMUG00000007394	E130_P0	-0.906894	0.0139306		ENSMMUG00000009917	E130_P0	1.60757	0.00962749		ENSMMUG00000008336	E130_P0	1.20593	0.0467527		ENSMMUG00000004045	E123_E130	-0.057562	0.0202456		ENSMMUG00000014867	E112_E123	-3.72822	0.0297523
ENSMMUG00000014941	E130_P0	-0.899764	0.016673		ENSMMUG00000007405	E130_P0	1.49909	0.000724295		ENSMMUG00000009937	E130_P0	1.69315	0.000117443		ENSMMUG00000008342	E130_P0	-0.932394	0.0459234		ENSMMUG00000004049	E123_E130	0.532059	0.0103533		ENSMMUG00000014886	E112_E123	-2.93427	0.000210628
ENSMMUG00000014990	E130_P0	-0.537096	0.0321063		ENSMMUG00000007411	E130_P0	0.404602	0.0202626		ENSMMUG00000009943	E130_P0	-1.42749	0.0477508		ENSMMUG00000008375	E130_P0	-0.705194	0.00615351		ENSMMUG00000004074	E123_E130	1.53378	0.0167953		ENSMMUG00000014898	E112_E123	0.174767	0.00656464
ENSMMUG00000015005	E130_P0	1.58521	0.0298286		ENSMMUG00000007461	E130_P0	0.854192	0.0233439		ENSMMUG00000009964	E130_P0	0.629466	0.0464771		ENSMMUG00000008422	E130_P0	-1.14745	0.00283514		ENSMMUG00000004094	E123_E130	1.10532	0.0385437		ENSMMUG00000014913	E112_E123	-1.18572	0.0344344
ENSMMUG00000015051	E130_P0	1.23261	0.0247672		ENSMMUG00000007476	E130_P0	-0.719188	0.0289134		ENSMMUG00000009967	E130_P0	-0.510199	0.0499237		ENSMMUG00000008462	E130_P0	1.52833	0.0318633		ENSMMUG00000004145	E123_E130	1.26605	0.0338316		ENSMMUG00000014934	E112_E123	1.38599	0.0361615
ENSMMUG00000015071	E130_P0	0.391304	0.0325671		ENSMMUG00000007477	E130_P0	-1.32233	0.0325126		ENSMMUG00000010000	E130_P0	0.875392	0.0341406		ENSMMUG00000008466	E130_P0	-0.0177813	4.08471e-06		ENSMMUG00000004182	E123_E130	0.181956	0		ENSMMUG00000014944	E112_E123	0.847898	0.0279026
ENSMMUG00000015072	E130_P0	1.12182	0.044115		ENSMMUG00000007479	E130_P0	-1.20533	0.010829		ENSMMUG00000010007	E130_P0	2.81797	0.00122109		ENSMMUG00000008571	E130_P0	-0.115133	0.027006		ENSMMUG00000004260	E123_E130	1.3947	0.0100327		ENSMMUG00000014982	E112_E123	-0.576558	0.0136139
ENSMMUG00000015127	E130_P0	-0.133691	0.00188397		ENSMMUG00000007484	E130_P0	-0.641546	0.0287492		ENSMMUG00000010009	E130_P0	1.03355	0.000934571		ENSMMUG00000008576	E130_P0	3.9388	3.21573e-05		ENSMMUG00000004279	E123_E130	0.954437	0.0317029		ENSMMUG00000014998	E112_E123	-1.60177	0.035384
ENSMMUG00000015177	E130_P0	4.6248	0.0435046		ENSMMUG00000007487	E130_P0	0.378722	0.0447457		ENSMMUG00000010027	E130_P0	1.2183	0.033042		ENSMMUG00000008578	E130_P0	1.35313	0.0310522		ENSMMUG00000004313	E123_E130	-1.72559	0.0308702		ENSMMUG00000015101	E112_E123	-1.27562	0.000497904
ENSMMUG00000015193	E130_P0	-0.373062	0.0149871		ENSMMUG00000007500	E130_P0	1.0686	0.0395234		ENSMMUG00000010048	E130_P0	1.4639	0.0225186		ENSMMUG00000008600	E130_P0	-1.45903	0.00257048		ENSMMUG00000004340	E123_E130	1.78458	0.0036884		ENSMMUG00000015156	E112_E123	-1.827	0.029762
ENSMMUG00000015206	E130_P0	-0.455117	0.00713797		ENSMMUG00000007504	E130_P0	1.49429	0.0429885		ENSMMUG00000010093	E130_P0	1.89218	0.00139451		ENSMMUG00000008611	E130_P0	-1.00793	0.0214011		ENSMMUG00000004343	E123_E130	0.884266	0.00587441		ENSMMUG00000015165	E112_E123	-2.48214	0.0346745
ENSMMUG00000015233	E130_P0	-0.975925	0.0143464		ENSMMUG00000007527	E130_P0	0.307403	0.0265857		ENSMMUG00000010205	E130_P0	1.09231	0.0342089		ENSMMUG00000008681	E130_P0	0.68756	0.00425467		ENSMMUG00000004370	E123_E130	0.661029	0.0208462		ENSMMUG00000015175	E112_E123	-1.16558	0.0150735
ENSMMUG00000015237	E130_P0	-2.42985	0.0117486		ENSMMUG00000007531	E130_P0	0.291147	0.0439214		ENSMMUG00000010309	E130_P0	-0.789147	0.0123757		ENSMMUG00000008711	E130_P0	3.1891	0.0411621		ENSMMUG00000004383	E123_E130	-2.05907	0.00658113		ENSMMUG00000015205	E112_E123	0.241258	0.0375027
ENSMMUG00000015248	E130_P0	1.3475	0.0390608		ENSMMUG00000007539	E130_P0	0.757197	0.0178045		ENSMMUG00000010312	E130_P0	2.6611	0.0274352		ENSMMUG00000008761	E130_P0	-1.09396	0.0257533		ENSMMUG00000004396	E123_E130	1.28735	0.0327578		ENSMMUG00000015238	E112_E123	0.918217	0.00990011
ENSMMUG00000015261	E130_P0	-0.854639	0.0207093		ENSMMUG00000007544	E130_P0	-1.38055	0.00161249		ENSMMUG00000010350	E130_P0	0.766898	0.0373078		ENSMMUG00000008768	E130_P0	-1.15457	0.0109044		ENSMMUG00000004415	E123_E130	0.881883	0.00652126		ENSMMUG00000015250	E112_E123	1.46779	0.0226487
ENSMMUG00000015272	E130_P0	-0.776855	0.00535616		ENSMMUG00000007547	E130_P0	0.0785438	9.23972e-12		ENSMMUG00000010353	E130_P0	1.66921	9.62795e-05		ENSMMUG00000008837	E130_P0	1.69697	0.0311498		ENSMMUG00000004435	E123_E130	0.862301	0.0105127		ENSMMUG00000015253	E112_E123	0.47904	0.00787875
ENSMMUG00000015380	E130_P0	2.65318	0.0110087		ENSMMUG00000007556	E130_P0	-1.23514	0.000418576		ENSMMUG00000010356	E130_P0	2.5037	0.00359825		ENSMMUG00000008844	E130_P0	2.36914	0.0421871		ENSMMUG00000004447	E123_E130	1.71801	0.00150227		ENSMMUG00000015254	E112_E123	-1.83181	0.0024055
ENSMMUG00000015404	E130_P0	-0.929469	0.0431301		ENSMMUG00000007577	E130_P0	-1.05891	0.00328389		ENSMMUG00000010358	E130_P0	-0.810931	0.00929926		ENSMMUG00000008934	E130_P0	-1.40719	0.0388411		ENSMMUG00000004481	E123_E130	0.685914	0.0271849		ENSMMUG00000015283	E112_E123	-1.0673	0.0211782
ENSMMUG00000015507	E130_P0	-1.45611	0.0333123		ENSMMUG00000007579	E130_P0	0.306248	0.0290104		ENSMMUG00000010380	E130_P0	1.59313	0.0128131		ENSMMUG00000008941	E130_P0	-2.1737	0.021992		ENSMMUG00000004504	E123_E130	1.80273	0.0187037		ENSMMUG00000015295	E112_E123	1.81979	0.0113772
ENSMMUG00000015544	E130_P0	-0.665672	0.0493419		ENSMMUG00000007601	E130_P0	-0.802037	0.0464972		ENSMMUG00000010387	E130_P0	2.42641	0.00266168		ENSMMUG00000008966	E130_P0	-1.10661	0.00304384		ENSMMUG00000004520	E123_E130	1.527	0.0214537		ENSMMUG00000015328	E112_E123	-3.56235	0.00286444
ENSMMUG00000015548	E130_P0	-1.28447	0.00110276		ENSMMUG00000007637	E130_P0	0.870207	0.0115311		ENSMMUG00000010400	E130_P0	1.4267	0.000703494		ENSMMUG00000008992	E130_P0	2.11167	0.0116748		ENSMMUG00000004529	E123_E130	-1.79931	0.0217461		ENSMMUG00000015332	E112_E123	-4.55692	0.00174767
ENSMMUG00000015581	E130_P0	1.1014	0.0461251		ENSMMUG00000007675	E130_P0	-1.24963	0.0117363		ENSMMUG00000010410	E130_P0	1.85295	0.034062		ENSMMUG00000009001	E130_P0	-0.982513	0.0201606		ENSMMUG00000004539	E123_E130	-1.70948	0.0266975		ENSMMUG00000015339	E112_E123	-1.24296	0.000331856
ENSMMUG00000015622	E130_P0	-0.621427	0.0402857		ENSMMUG00000007680	E130_P0	-0.550523	0.0188827		ENSMMUG00000010417	E130_P0	-0.389964	0.0258502		ENSMMUG00000009002	E130_P0	2.0719	0.0146219		ENSMMUG00000004578	E123_E130	-0.99606	0.0385353		ENSMMUG00000015344	E112_E123	-2.52382	0.00060316
ENSMMUG00000015658	E130_P0	-0.660442	0.0130804		ENSMMUG00000007683	E130_P0	-0.712752	0.0209994		ENSMMUG00000010428	E130_P0	-1.22125	0.00722889		ENSMMUG00000009025	E130_P0	-1.25533	0.00591883		ENSMMUG00000004597	E123_E130	2.13401	0.0182924		ENSMMUG00000015365	E112_E123	-0.091835	0.0177388
ENSMMUG00000015691	E130_P0	-0.202489	0.0279272		ENSMMUG00000007688	E130_P0	-0.51401	0.00252039		ENSMMUG00000010471	E130_P0	1.70876	0.00650228		ENSMMUG00000009027	E130_P0	-0.674463	0.0256821		ENSMMUG00000004628	E123_E130	1.17995	0.0209537		ENSMMUG00000015375	E112_E123	-2.57932	0.0368059
ENSMMUG00000015716	E130_P0	0.568772	0.00451489		ENSMMUG00000007723	E130_P0	0.77925	0.0388991		ENSMMUG00000010474	E130_P0	-0.617805	0.0430827		ENSMMUG00000009046	E130_P0	1.08434	0.0366958		ENSMMUG00000004634	E123_E130	-2.64094	0.0379328		ENSMMUG00000015395	E112_E123	1.35319	0.00523089
ENSMMUG00000015740	E130_P0	1.60747	0.0469202		ENSMMUG00000007728	E130_P0	1.13572	0.021614		ENSMMUG00000010480	E130_P0	-4.64909	0.000811525		ENSMMUG00000009062	E130_P0	0.817362	0.0225869		ENSMMUG00000004639	E123_E130	1.42151	0.00784051		ENSMMUG00000015405	E112_E123	0.759727	0.0242732
ENSMMUG00000015781	E130_P0	-0.611148	0.0314035		ENSMMUG00000007757	E130_P0	-0.75474	0.0115226		ENSMMUG00000010522	E130_P0	2.65511	0.0159686		ENSMMUG00000009107	E130_P0	-1.02314	0.0124807		ENSMMUG00000004679	E123_E130	1.9738	0.011413		ENSMMUG00000015433	E112_E123	-1.9998	0.0142635
ENSMMUG00000015783	E130_P0	-1.15742	0.0155708		ENSMMUG00000007763	E130_P0	0.512604	0.0178076		ENSMMUG00000010526	E130_P0	-1.59888	0.00314775		ENSMMUG00000009224	E130_P0	0.38523	8.77901e-07		ENSMMUG00000004686	E123_E130	0.960341	0.00720524		ENSMMUG00000015437	E112_E123	-3.89681	0.0165759
ENSMMUG00000015801	E130_P0	2.4911	0.0353356		ENSMMUG00000007767	E130_P0	0.961742	0.00278335		ENSMMUG00000010538	E130_P0	2.78879	0.000634712		ENSMMUG00000009264	E130_P0	-1.04761	0.0409728		ENSMMUG00000004710	E123_E130	-1.34158	0.0139604		ENSMMUG00000015444	E112_E123	-2.02111	0.0123719
ENSMMUG00000015865	E130_P0	-0.82935	0.0203708		ENSMMUG00000007785	E130_P0	0.268747	0.0173247		ENSMMUG00000010563	E130_P0	-1.51811	0.0311907		ENSMMUG00000009289	E130_P0	-1.16859	0.0196817		ENSMMUG00000004724	E123_E130	-3.2788	0.0100271		ENSMMUG00000015452	E112_E123	0.63302	0.0252589
ENSMMUG00000015870	E130_P0	-0.777232	0.00407221		ENSMMUG00000007814	E130_P0	0.566041	0.00592165		ENSMMUG00000010582	E130_P0	-2.09428	0.00998689		ENSMMUG00000009290	E130_P0	-0.488423	0.0204082		ENSMMUG00000004759	E123_E130	-1.3517	0.0423511		ENSMMUG00000015458	E112_E123	-0.647892	0.00950727
ENSMMUG00000015906	E130_P0	-0.964256	0.0455545		ENSMMUG00000007828	E130_P0	-0.641969	0.0261845		ENSMMUG00000010592	E130_P0	-3.16796	0.0348108		ENSMMUG00000009292	E130_P0	-1.04154	0.0312836		ENSMMUG00000004760	E123_E130	-0.589173	0.0228936		ENSMMUG00000015461	E112_E123	-1.45547	0.0353626
ENSMMUG00000015979	E130_P0	-0.973385	0.0218922		ENSMMUG00000007841	E130_P0	-0.669194	0.00745081		ENSMMUG00000010619	E130_P0	0.92344	0.00160828		ENSMMUG00000009294	E130_P0	-0.754102	0.00997671		ENSMMUG00000004764	E123_E130	1.22601	0.00505627		ENSMMUG00000015535	E112_E123	-2.27861	0.00388619
ENSMMUG00000015982	E130_P0	6.97044	9.9916e-05		ENSMMUG00000007844	E130_P0	-0.71396	0.0159857		ENSMMUG00000010620	E130_P0	0.998605	0.00768425		ENSMMUG00000009296	E130_P0	1.03581	0.0287647		ENSMMUG00000004793	E123_E130	-1.88692	0.0288903		ENSMMUG00000015539	E112_E123	-0.899508	0.019795
ENSMMUG00000016004	E130_P0	-0.106908	0.0197743		ENSMMUG00000007849	E130_P0	-0.258822	0.013278		ENSMMUG00000010626	E130_P0	-1.52952	0.0150102		ENSMMUG00000009301	E130_P0	2.42759	0.000148237		ENSMMUG00000004811	E123_E130	2.05058	0.042464		ENSMMUG00000015565	E112_E123	-2.3328	0.0114307
ENSMMUG00000016021	E130_P0	-0.685364	0.00870226		ENSMMUG00000007852	E130_P0	-0.74532	0.00954812		ENSMMUG00000010652	E130_P0	-0.540722	0.0216569		ENSMMUG00000009317	E130_P0	0.984481	0.0351886		ENSMMUG00000004877	E123_E130	0.51677	0.0415545		ENSMMUG00000015616	E112_E123	-1.98081	0.0016661
ENSMMUG00000016059	E130_P0	-0.654943	0.0303138		ENSMMUG00000007870	E130_P0	0.878347	0.00728214		ENSMMUG00000010666	E130_P0	-1.67819	0.00218571		ENSMMUG00000009321	E130_P0	1.24184	0.00839478		ENSMMUG00000004900	E123_E130	-0.430122	0.019996		ENSMMUG00000015647	E112_E123	-3.25219	0.00400104
ENSMMUG00000016077	E130_P0	-1.508	0.0176801		ENSMMUG00000007878	E130_P0	-0.193603	0.0336997		ENSMMUG00000010677	E130_P0	-0.839856	0.0354882		ENSMMUG00000009344	E130_P0	-1.72388	0.00309088		ENSMMUG00000004907	E123_E130	-3.12269	0.0422947		ENSMMUG00000015651	E112_E123	-2.02041	0.00122358
ENSMMUG00000016098	E130_P0	-1.09987	0.0287984		ENSMMUG00000007883	E130_P0	-0.288775	0.048219		ENSMMUG00000010681	E130_P0	-0.228241	0.012856		ENSMMUG00000009365	E130_P0	-0.86719	0.0360367		ENSMMUG00000004921	E123_E130	-1.11076	0.0108146		ENSMMUG00000015655	E112_E123	1.30743	0.023467
ENSMMUG00000016130	E130_P0	-0.705853	0.0191577		ENSMMUG00000007885	E130_P0	-0.996241	0.00993644		ENSMMUG00000010698	E130_P0	1.65202	0.0236936		ENSMMUG00000009381	E130_P0	1.21467	0.0463499		ENSMMUG00000004954	E123_E130	1.59013	0.0220657		ENSMMUG00000015661	E112_E123	-2.57104	0.0190456
ENSMMUG00000016135	E130_P0	-1.23543	0.0180064		ENSMMUG00000007888	E130_P0	1.03756	0.0149034		ENSMMUG00000010738	E130_P0	1.46512	0.000376064		ENSMMUG00000009382	E130_P0	1.96488	0.0157578		ENSMMUG00000005000	E123_E130	-0.777547	0.0074048		ENSMMUG00000015666	E112_E123	-0.265675	0.0494516
ENSMMUG00000016187	E130_P0	-0.994792	0.0297169		ENSMMUG00000007889	E130_P0	0.721954	0.0116493		ENSMMUG00000010780	E130_P0	2.11445	0.0403819		ENSMMUG00000009395	E130_P0	-0.0547796	3.68051e-06		ENSMMUG00000005047	E123_E130	0.905656	0.00352488		ENSMMUG00000015689	E112_E123	-3.28499	0.0451936
ENSMMUG00000016239	E130_P0	0.539835	0.0483447		ENSMMUG00000007917	E130_P0	1.75795	0.0413464		ENSMMUG00000010788	E130_P0	2.33541	0.00666198		ENSMMUG00000009416	E130_P0	0.59098	0.00655286		ENSMMUG00000005054	E123_E130	-0.0892043	1.15392e-07		ENSMMUG00000015692	E112_E123	-2.00732	0.00438198
ENSMMUG00000016262	E130_P0	-1.29666	0.00883703		ENSMMUG00000007938	E130_P0	0.486024	0.0135751		ENSMMUG00000010817	E130_P0	-4.538	0.0152324		ENSMMUG00000009485	E130_P0	1.62121	0.0203313		ENSMMUG00000005096	E123_E130	-1.81031	0.0122263		ENSMMUG00000015712	E112_E123	-0.450054	0.0291606
ENSMMUG00000016264	E130_P0	-0.447849	0.0383934		ENSMMUG00000007973	E130_P0	-0.92952	0.0391204		ENSMMUG00000010833	E130_P0	-1.61312	0.0286116		ENSMMUG00000009542	E130_P0	-0.752291	0.0313158		ENSMMUG00000005144	E123_E130	-1.40407	0.00782984		ENSMMUG00000015731	E112_E123	-2.54359	0.00133425
ENSMMUG00000016265	E130_P0	-0.803703	0.0176821		ENSMMUG00000007996	E130_P0	-1.06464	0.0125564		ENSMMUG00000010849	E130_P0	1.20277	0.00548789		ENSMMUG00000009548	E130_P0	-0.814794	0.0387967		ENSMMUG00000005148	E123_E130	-1.03898	0.0352825		ENSMMUG00000015748	E112_E123	-1.53337	0.0464237
ENSMMUG00000016320	E130_P0	-1.21345	0.0264443		ENSMMUG00000008002	E130_P0	-0.339501	0.0192864		ENSMMUG00000010869	E130_P0	-0.685374	0.00910503		ENSMMUG00000009583	E130_P0	0.711971	0.0123617		ENSMMUG00000005170	E123_E130	2.09319	0.0384519		ENSMMUG00000015777	E112_E123	1.3705	0.00491203
ENSMMUG00000016335	E130_P0	-1.99359	0.00531786		ENSMMUG00000008005	E130_P0	-1.2871	0.0396419		ENSMMUG00000010895	E130_P0	3.19122	0.0116181		ENSMMUG00000009599	E130_P0	-0.892935	0.000209805		ENSMMUG00000005190	E123_E130	-2.0649	0.0246589		ENSMMUG00000015785	E112_E123	-0.980582	0.0460197
ENSMMUG00000016358	E130_P0	-1.95299	0.0418688		ENSMMUG00000008007	E130_P0	1.29077	0.0254767		ENSMMUG00000010896	E130_P0	3.25809	0.000402556		ENSMMUG00000009622	E130_P0	-1.2833	0.000310822		ENSMMUG00000005192	E123_E130	0.690234	0.0109065		ENSMMUG00000015799	E112_E123	-1.25822	0.0441281
ENSMMUG00000016373	E130_P0	1.07296	0.0448986		ENSMMUG00000008043	E130_P0	-0.914823	6.81165e-05		ENSMMUG00000010951	E130_P0	0.856801	0.0152297		ENSMMUG00000009625	E130_P0	-0.834763	0.00329511		ENSMMUG00000005200	E123_E130	-1.46329	0.0091286		ENSMMUG00000015809	E112_E123	0.632444	0.0434991
ENSMMUG00000016499	E130_P0	-0.0636027	0.00386548		ENSMMUG00000008048	E130_P0	0.664877	0.0496033		ENSMMUG00000010987	E130_P0	-0.80685	0.00127676		ENSMMUG00000009649	E130_P0	0.564929	0.00595142		ENSMMUG00000005213	E123_E130	1.07955	0.0107852		ENSMMUG00000015812	E112_E123	1.65044	0.0328179
ENSMMUG00000016666	E130_P0	-1.0579	0.0178625		ENSMMUG00000008070	E130_P0	-0.644493	0.0114952		ENSMMUG00000011008	E130_P0	-1.53775	0.0237011		ENSMMUG00000009736	E130_P0	-0.859916	0.0179851		ENSMMUG00000005220	E123_E130	1.65777	0.0106198		ENSMMUG00000015868	E112_E123	-0.845881	0.0408374
ENSMMUG00000016689	E130_P0	-0.581551	0.0270942		ENSMMUG00000008080	E130_P0	-0.232926	0.0150965		ENSMMUG00000011037	E130_P0	-2.43863	0.026978		ENSMMUG00000009763	E130_P0	-1.12486	0.0220122		ENSMMUG00000005240	E123_E130	0.627844	0.0309065		ENSMMUG00000015916	E112_E123	-0.933633	0.0224014
ENSMMUG00000016698	E130_P0	-1.84038	0.0268012		ENSMMUG00000008093	E130_P0	-0.845603	0.00170119		ENSMMUG00000011045	E130_P0	1.64321	0.00574917		ENSMMUG00000009773	E130_P0	-0.635253	0.014383		ENSMMUG00000005272	E123_E130	1.77114	0.0133701		ENSMMUG00000015923	E112_E123	-1.14515	0.0203339
ENSMMUG00000016726	E130_P0	-0.632816	0.0280801		ENSMMUG00000008097	E130_P0	-0.58712	0.0336014		ENSMMUG00000011048	E130_P0	0.849443	0.04509		ENSMMUG00000009817	E130_P0	-0.944782	0.020004		ENSMMUG00000005312	E123_E130	1.66969	0.0289044		ENSMMUG00000015949	E112_E123	-0.95132	0.00791332
ENSMMUG00000016857	E130_P0	2.89348	0.00647569		ENSMMUG00000008123	E130_P0	0.975814	0.000470975		ENSMMUG00000011125	E130_P0	0.965057	0.0037134		ENSMMUG00000009820	E130_P0	-0.377825	0.0474324		ENSMMUG00000005414	E123_E130	1.18448	0.0247278		ENSMMUG00000015952	E112_E123	-1.35858	0.0068121
ENSMMUG00000016874	E130_P0	-1.21297	0.0190932		ENSMMUG00000008136	E130_P0	-1.20772	0.0284074		ENSMMUG00000011134	E130_P0	-1.3781	0.0466547		ENSMMUG00000009839	E130_P0	1.15272	0.00931447		ENSMMUG00000005423	E123_E130	1.04996	0.0147253		ENSMMUG00000016006	E112_E123	-1.03097	0.0465234
ENSMMUG00000016883	E130_P0	-0.540465	0.0321543		ENSMMUG00000008151	E130_P0	1.61951	0.00230865		ENSMMUG00000011152	E130_P0	-1.38818	0.0460469		ENSMMUG00000009849	E130_P0	1.51949	0.00323308		ENSMMUG00000005470	E123_E130	-2.62841	0.00449498		ENSMMUG00000016048	E112_E123	-0.662054	0.0357595
ENSMMUG00000016922	E130_P0	-2.55417	0.0215372		ENSMMUG00000008164	E130_P0	-0.900713	0.0295206		ENSMMUG00000011156	E130_P0	-4.35569	0.00514449		ENSMMUG00000009886	E130_P0	0.848106	0.0190218		ENSMMUG00000005528	E123_E130	-1.0942	0.0186716		ENSMMUG00000016116	E112_E123	-4.37518	7.47546e-05
ENSMMUG00000016942	E130_P0	-1.00002	0.0128543		ENSMMUG00000008165	E130_P0	-0.930019	0.00511906		ENSMMUG00000011175	E130_P0	7.89429	7.12561e-06		ENSMMUG00000009887	E130_P0	0.806363	0.00893762		ENSMMUG00000005570	E123_E130	-0.793151	0.0291821		ENSMMUG00000016201	E112_E123	-1.45578	0.0339438
ENSMMUG00000017000	E130_P0	-1.64991	0.0159535		ENSMMUG00000008177	E130_P0	0.642787	0.0306019		ENSMMUG00000011177	E130_P0	6.75912	0.0167442		ENSMMUG00000009892	E130_P0	-1.31466	0.0136892		ENSMMUG00000005596	E123_E130	1.12358	0.0108306		ENSMMUG00000016218	E112_E123	-3.21153	0.00157167
ENSMMUG00000017014	E130_P0	-0.627585	0.0140801		ENSMMUG00000008201	E130_P0	0.494489	0.0458106		ENSMMUG00000011197	E130_P0	1.20846	0.0493141		ENSMMUG00000009898	E130_P0	0.820716	0.048505		ENSMMUG00000005598	E123_E130	0.816112	0.0278948		ENSMMUG00000016256	E112_E123	-1.75297	0.0335094
ENSMMUG00000017016	E130_P0	-1.73307	0.00245861		ENSMMUG00000008209	E130_P0	-1.15994	0.0108417		ENSMMUG00000011215	E130_P0	2.27976	0.00224872		ENSMMUG00000009901	E130_P0	1.21847	0.0037329		ENSMMUG00000005618	E123_E130	2.42195	0.00274608		ENSMMUG00000016264	E112_E123	-2.17236	0.037558
ENSMMUG00000017045	E130_P0	-0.965467	0.00287207		ENSMMUG00000008210	E130_P0	-1.05755	0.0108232		ENSMMUG00000011218	E130_P0	3.4852	0.00534352		ENSMMUG00000009922	E130_P0	1.42495	0.00641173		ENSMMUG00000005623	E123_E130	-1.05102	0.00539459		ENSMMUG00000016273	E112_E123	-1.29958	0.00837425
ENSMMUG00000017087	E130_P0	1.55677	0.0278193		ENSMMUG00000008211	E130_P0	-0.39073	0.0115958		ENSMMUG00000011230	E130_P0	-4.81073	0.00436953		ENSMMUG00000009943	E130_P0	-1.23224	0.00962902		ENSMMUG00000005624	E123_E130	1.47777	0.0348815		ENSMMUG00000016314	E112_E123	-2.55578	0.00375506
ENSMMUG00000017096	E130_P0	-0.830056	0.0106563		ENSMMUG00000008219	E130_P0	-1.06721	0.0376884		ENSMMUG00000011258	E130_P0	1.05244	0.0164176		ENSMMUG00000009951	E130_P0	-1.76915	0.0242306		ENSMMUG00000005661	E123_E130	3.40659	0.00247099		ENSMMUG00000016336	E112_E123	-3.87299	0.00334144
ENSMMUG00000017098	E130_P0	2.22069	0.0181813		ENSMMUG00000008230	E130_P0	-1.27785	0.0484148		ENSMMUG00000011263	E130_P0	0.660353	0.0466441		ENSMMUG00000009984	E130_P0	-0.955328	0.00120947		ENSMMUG00000005748	E123_E130	-0.661501	0.0126108		ENSMMUG00000016340	E112_E123	-0.094391	0.0011229
ENSMMUG00000017126	E130_P0	1.24305	0.00339358		ENSMMUG00000008247	E130_P0	-0.856491	0.0138928		ENSMMUG00000011264	E130_P0	6.46943	2.51068e-07		ENSMMUG00000009997	E130_P0	-1.18052	0.0247324		ENSMMUG00000005758	E123_E130	-0.497611	0.03866		ENSMMUG00000016363	E112_E123	0.511413	0.0429553
ENSMMUG00000017169	E130_P0	-2.14375	0.03021		ENSMMUG00000008264	E130_P0	-0.2601	0.0433358		ENSMMUG00000011283	E130_P0	-1.27632	0.0128517		ENSMMUG00000010003	E130_P0	-2.25604	2.6609e-05		ENSMMUG00000005775	E123_E130	1.22252	0.0204417		ENSMMUG00000016412	E112_E123	-1.21985	0.0226962
ENSMMUG00000017204	E130_P0	1.1873	0.0200855		ENSMMUG00000008265	E130_P0	-0.773646	0.0274364		ENSMMUG00000011284	E130_P0	1.0192	0.022253		ENSMMUG00000010011	E130_P0	1.23024	0.0273841		ENSMMUG00000005780	E123_E130	0.826658	0.01664		ENSMMUG00000016423	E112_E123	-4.16492	0.000186924
ENSMMUG00000017237	E130_P0	2.51866	0.00127166		ENSMMUG00000008268	E130_P0	0.628569	0.0469423		ENSMMUG00000011313	E130_P0	2.15309	0.00176587		ENSMMUG00000010038	E130_P0	-0.699465	0.000732524		ENSMMUG00000005842	E123_E130	-1.18871	0.0472734		ENSMMUG00000016426	E112_E123	-2.47854	0.000482943
ENSMMUG00000017291	E130_P0	-0.88022	0.0258816		ENSMMUG00000008276	E130_P0	-1.33961	0.0448367		ENSMMUG00000011345	E130_P0	1.62057	0.0120004		ENSMMUG00000010043	E130_P0	3.60259	0.000756065		ENSMMUG00000005843	E123_E130	-0.728423	0.0143168		ENSMMUG00000016452	E112_E123	-3.31524	0.0245295
ENSMMUG00000017298	E130_P0	-1.52796	0.0157534		ENSMMUG00000008298	E130_P0	1.02729	0.00787366		ENSMMUG00000011350	E130_P0	1.40956	0.0375788		ENSMMUG00000010045	E130_P0	-0.727041	0.0299352		ENSMMUG00000005854	E123_E130	-3.85166	0.0106599		ENSMMUG00000016463	E112_E123	-1.17933	0.0202012
ENSMMUG00000017324	E130_P0	-1.63352	0.0201659		ENSMMUG00000008310	E130_P0	0.393474	2.24931e-13		ENSMMUG00000011367	E130_P0	0.744693	0.018085		ENSMMUG00000010051	E130_P0	1.3311	0.0239143		ENSMMUG00000005875	E123_E130	1.92574	0.0201004		ENSMMUG00000016469	E112_E123	-2.80973	0.0306625
ENSMMUG00000017421	E130_P0	-1.26045	0.00606151		ENSMMUG00000008329	E130_P0	1.91614	0.00170274		ENSMMUG00000011372	E130_P0	1.78162	0.00251929		ENSMMUG00000010075	E130_P0	-1.81202	0.00166934		ENSMMUG00000005885	E123_E130	1.59809	0.00104805		ENSMMUG00000016485	E112_E123	2.11615	0.0438103
ENSMMUG00000017425	E130_P0	-1.23986	0.0258147		ENSMMUG00000008341	E130_P0	-0.717872	0.0187561		ENSMMUG00000011376	E130_P0	-1.47807	0.00393641		ENSMMUG00000010093	E130_P0	1.86995	0.0143662		ENSMMUG00000005903	E123_E130	-2.21412	0.00633403		ENSMMUG00000016488	E112_E123	0.0825391	0.0426362
ENSMMUG00000017495	E130_P0	0.639403	0.00409796		ENSMMUG00000008351	E130_P0	-0.140189	0.0242592		ENSMMUG00000011381	E130_P0	-0.602033	0.000595428		ENSMMUG00000010119	E130_P0	1.63973	0.00215759		ENSMMUG00000005925	E123_E130	-1.31832	0.0215481		ENSMMUG00000016505	E112_E123	-2.17827	0.0196038
ENSMMUG00000017515	E130_P0	1.40607	0.0136152		ENSMMUG00000008362	E130_P0	-1.3965	0.0203202		ENSMMUG00000011415	E130_P0	1.38621	0.00339943		ENSMMUG00000010159	E130_P0	-0.0884742	0.0293187		ENSMMUG00000005948	E123_E130	0.16947	0.0141113		ENSMMUG00000016521	E112_E123	0.812728	0.0239894
ENSMMUG00000017534	E130_P0	-0.724826	0.000803031		ENSMMUG00000008376	E130_P0	-0.838643	0.0202596		ENSMMUG00000011436	E130_P0	0.61105	0.0499518		ENSMMUG00000010195	E130_P0	3.05394	0.0414649		ENSMMUG00000006000	E123_E130	1.7713	0.0230055		ENSMMUG00000016535	E112_E123	-1.70946	0.00846943
ENSMMUG00000017600	E130_P0	-0.176106	0.0157774		ENSMMUG00000008403	E130_P0	1.37116	0.0100827		ENSMMUG00000011450	E130_P0	1.49147	0.0244471		ENSMMUG00000010210	E130_P0	0.763853	0.00158566		ENSMMUG00000006047	E123_E130	-0.69556	0.0145175		ENSMMUG00000016536	E112_E123	-2.14005	0.00927674
ENSMMUG00000017609	E130_P0	1.33381	0.00471329		ENSMMUG00000008418	E130_P0	-0.673284	0.00441551		ENSMMUG00000011480	E130_P0	1.09203	0.04118		ENSMMUG00000010263	E130_P0	0.95851	0.0180742		ENSMMUG00000006077	E123_E130	1.2493	0.0207805		ENSMMUG00000016540	E112_E123	1.45999	0.0189899
ENSMMUG00000017615	E130_P0	-0.977063	0.0132662		ENSMMUG00000008423	E130_P0	2.56277	0.00457065		ENSMMUG00000011507	E130_P0	1.82715	0.00441447		ENSMMUG00000010272	E130_P0	-1.4335	0.0168327		ENSMMUG00000006119	E123_E130	0.525192	0.0458187		ENSMMUG00000016543	E112_E123	0.906255	0.0117867
ENSMMUG00000017640	E130_P0	0.564985	0.0381014		ENSMMUG00000008426	E130_P0	0.571512	0.0283043		ENSMMUG00000011512	E130_P0	-1.85295	0.0278722		ENSMMUG00000010277	E130_P0	-0.645704	0.0481152		ENSMMUG00000006145	E123_E130	-2.43971	0.00263381		ENSMMUG00000016555	E112_E123	-0.927533	0.00478816
ENSMMUG00000017643	E130_P0	0.84241	0.0351481		ENSMMUG00000008443	E130_P0	-1.30547	0.0417657		ENSMMUG00000011519	E130_P0	-0.273624	0.0463327		ENSMMUG00000010341	E130_P0	1.79326	0.00142334		ENSMMUG00000006171	E123_E130	1.83541	0.0377901		ENSMMUG00000016565	E112_E123	-0.774524	0.00333898
ENSMMUG00000017677	E130_P0	-0.395624	0.019647		ENSMMUG00000008464	E130_P0	-0.0613895	0.0215209		ENSMMUG00000011534	E130_P0	-1.96523	0.0207805		ENSMMUG00000010356	E130_P0	1.38391	0.00439288		ENSMMUG00000006183	E123_E130	-1.23759	0.0367648		ENSMMUG00000016569	E112_E123	-2.41353	0.000274085
ENSMMUG00000017760	E130_P0	-1.38213	0.0331783		ENSMMUG00000008469	E130_P0	-0.11954	0.0144797		ENSMMUG00000011553	E130_P0	0.841019	0.0238663		ENSMMUG00000010388	E130_P0	1.47698	0.00595005		ENSMMUG00000006193	E123_E130	2.17466	0.0456248		ENSMMUG00000016584	E112_E123	-3.38403	0.0119878
ENSMMUG00000017778	E130_P0	1.67521	0.0391338		ENSMMUG00000008475	E130_P0	-0.65378	0.019381		ENSMMUG00000011562	E130_P0	1.15058	0.0157857		ENSMMUG00000010392	E130_P0	-1.62156	0.000425346		ENSMMUG00000006205	E123_E130	0.760629	0.018965		ENSMMUG00000016593	E112_E123	-3.72854	0.0282954
ENSMMUG00000017838	E130_P0	1.12382	0.0420351		ENSMMUG00000008486	E130_P0	-0.899958	0.0220526		ENSMMUG00000011568	E130_P0	-2.0491	0.0403528		ENSMMUG00000010400	E130_P0	1.8599	0.0313715		ENSMMUG00000006206	E123_E130	1.14017	0.00537331		ENSMMUG00000016606	E112_E123	-2.51637	0.00904583
ENSMMUG00000017892	E130_P0	-0.87999	0.0261983		ENSMMUG00000008487	E130_P0	0.76823	0.036191		ENSMMUG00000011574	E130_P0	-0.701062	0.0372585		ENSMMUG00000010417	E130_P0	-2.25966	2.22715e-05		ENSMMUG00000006253	E123_E130	1.47122	0.0480234		ENSMMUG00000016634	E112_E123	-3.79124	0.00082868
ENSMMUG00000017894	E130_P0	-0.85178	0.0222068		ENSMMUG00000008489	E130_P0	0.816457	0.04628		ENSMMUG00000011579	E130_P0	-0.454107	0.00327422		ENSMMUG00000010481	E130_P0	0.602403	0.0404837		ENSMMUG00000006260	E123_E130	0.99282	0.00521833		ENSMMUG00000016638	E112_E123	1.25194	0.0483832
ENSMMUG00000017904	E130_P0	-1.46058	0.00723719		ENSMMUG00000008525	E130_P0	-0.565965	0.0481676		ENSMMUG00000011594	E130_P0	1.19379	0.0143125		ENSMMUG00000010497	E130_P0	1.76114	0.000316046		ENSMMUG00000006267	E123_E130	1.79147	0.0466048		ENSMMUG00000016688	E112_E123	-0.199117	0.0169261
ENSMMUG00000017907	E130_P0	-1.99013	0.0376192		ENSMMUG00000008530	E130_P0	-0.795092	0.026263		ENSMMUG00000011601	E130_P0	-0.889955	0.0295424		ENSMMUG00000010538	E130_P0	2.63056	0.0053232		ENSMMUG00000006287	E123_E130	1.34616	0.0115178		ENSMMUG00000016703	E112_E123	1.23093	0.0410719
ENSMMUG00000018025	E130_P0	5.20143	0.0126107		ENSMMUG00000008532	E130_P0	-0.422276	0.0270326		ENSMMUG00000011649	E130_P0	1.11813	0.0479777		ENSMMUG00000010579	E130_P0	0.829859	0.0170937		ENSMMUG00000006292	E123_E130	0.666382	0.000793421		ENSMMUG00000016725	E112_E123	-2.35255	0.00152113
ENSMMUG00000018043	E130_P0	-0.118004	0.00211328		ENSMMUG00000008560	E130_P0	0.618322	0.0107746		ENSMMUG00000011654	E130_P0	2.51615	0.00029389		ENSMMUG00000010678	E130_P0	2.22815	0.0420007		ENSMMUG00000006296	E123_E130	3.28346	0.0115148		ENSMMUG00000016727	E112_E123	-5.61687	0.000366836
ENSMMUG00000018085	E130_P0	-0.679992	0.0166144		ENSMMUG00000008570	E130_P0	1.26816	0.0425513		ENSMMUG00000011677	E130_P0	1.98866	0.0212059		ENSMMUG00000010682	E130_P0	-2.78678	0.0029764		ENSMMUG00000006337	E123_E130	1.18693	0.00119164		ENSMMUG00000016753	E112_E123	-1.72993	0.00844829
ENSMMUG00000018102	E130_P0	0.462309	0.0241298		ENSMMUG00000008572	E130_P0	-1.06143	0.0292978		ENSMMUG00000011695	E130_P0	-2.16277	0.00208257		ENSMMUG00000010714	E130_P0	1.75974	0.0422533		ENSMMUG00000006338	E123_E130	1.08146	0.0220472		ENSMMUG00000016783	E112_E123	-0.703595	0.00851065
ENSMMUG00000018153	E130_P0	-0.880706	0.0388141		ENSMMUG00000008573	E130_P0	-0.513621	0.036749		ENSMMUG00000011702	E130_P0	-0.788159	0.000249904		ENSMMUG00000010718	E130_P0	0.573362	0.0265641		ENSMMUG00000006342	E123_E130	2.103	0.0307198		ENSMMUG00000016789	E112_E123	-4.13249	0.00237626
ENSMMUG00000018226	E130_P0	-1.25589	0.0466768		ENSMMUG00000008602	E130_P0	-1.17185	0.0494665		ENSMMUG00000011722	E130_P0	0.892279	0.00717328		ENSMMUG00000010765	E130_P0	-0.128052	3.00084e-06		ENSMMUG00000006450	E123_E130	0.756263	0.0447534		ENSMMUG00000016791	E112_E123	1.68615	0.0067183
ENSMMUG00000018257	E130_P0	-2.99716	0.00442777		ENSMMUG00000008614	E130_P0	0.264523	0.0369226		ENSMMUG00000011734	E130_P0	1.38314	0.00188813		ENSMMUG00000010780	E130_P0	1.93869	0.0250745		ENSMMUG00000006479	E123_E130	1.14866	0.00920559		ENSMMUG00000016822	E112_E123	-2.49322	0.0316627
ENSMMUG00000018292	E130_P0	1.92792	0.00527342		ENSMMUG00000008625	E130_P0	0.751583	0.0348439		ENSMMUG00000011739	E130_P0	3.13377	0.000395096		ENSMMUG00000010808	E130_P0	0.756649	0.00790689		ENSMMUG00000006481	E123_E130	0.585495	0.0131894		ENSMMUG00000016861	E112_E123	-0.0326011	5.16254e-14
ENSMMUG00000018314	E130_P0	0.749897	0.0136504		ENSMMUG00000008634	E130_P0	1.57699	0.00504178		ENSMMUG00000011755	E130_P0	1.70318	0.000889547		ENSMMUG00000010818	E130_P0	-0.0383616	0.00958971		ENSMMUG00000006510	E123_E130	-1.76981	0.0268893		ENSMMUG00000016870	E112_E123	-2.04896	0.0310905
ENSMMUG00000018325	E130_P0	2.80773	0.0153627		ENSMMUG00000008636	E130_P0	0.95207	0.0160822		ENSMMUG00000011767	E130_P0	1.73532	0.0030298		ENSMMUG00000010837	E130_P0	0.785227	0.0481122		ENSMMUG00000006542	E123_E130	1.65443	0.0050631		ENSMMUG00000016884	E112_E123	-1.75727	1.59232e-05
ENSMMUG00000018381	E130_P0	0.484726	0.0229819		ENSMMUG00000008724	E130_P0	0.860861	0.0255271		ENSMMUG00000011793	E130_P0	1.41417	0.0474849		ENSMMUG00000010847	E130_P0	-1.8513	0.00275341		ENSMMUG00000006557	E123_E130	0.666506	0.0183364		ENSMMUG00000016890	E112_E123	-1.94023	0.00989716
ENSMMUG00000018396	E130_P0	-0.737241	0.0253776		ENSMMUG00000008757	E130_P0	0.882392	0.00488905		ENSMMUG00000011832	E130_P0	-3.86718	0.00338537		ENSMMUG00000010848	E130_P0	-0.318042	0.0393716		ENSMMUG00000006561	E123_E130	-0.72226	0.0198869		ENSMMUG00000016899	E112_E123	-3.60804	0.000168444
ENSMMUG00000018455	E130_P0	-1.437	0.0200077		ENSMMUG00000008759	E130_P0	-0.977635	0.0288074		ENSMMUG00000011835	E130_P0	-0.810574	0.0374844		ENSMMUG00000010853	E130_P0	-1.23874	0.00898472		ENSMMUG00000006592	E123_E130	1.09475	0.00678723		ENSMMUG00000016931	E112_E123	1.03439	0.000847161
ENSMMUG00000018456	E130_P0	0.516268	0.0400338		ENSMMUG00000008761	E130_P0	-1.10127	0.00424093		ENSMMUG00000011862	E130_P0	-2.14914	0.0133896		ENSMMUG00000010896	E130_P0	3.20406	0.00409289		ENSMMUG00000006604	E123_E130	1.43769	0.00522116		ENSMMUG00000016947	E112_E123	-0.0923909	0.00472393
ENSMMUG00000018508	E130_P0	-0.0703085	5.20816e-06		ENSMMUG00000008765	E130_P0	-1.98553	0.00990376		ENSMMUG00000011953	E130_P0	-2.47649	0.0121448		ENSMMUG00000010900	E130_P0	-0.70115	0.0236803		ENSMMUG00000006637	E123_E130	0.819061	0.0177534		ENSMMUG00000016974	E112_E123	-2.42804	0.0263024
ENSMMUG00000018550	E130_P0	-1.19194	0.0070477		ENSMMUG00000008768	E130_P0	-1.04969	0.0244135		ENSMMUG00000011956	E130_P0	-0.518412	0.0315501		ENSMMUG00000010948	E130_P0	-1.42433	0.00482351		ENSMMUG00000006640	E123_E130	-2.26901	0.0292144		ENSMMUG00000016993	E112_E123	-3.46246	0.037219
ENSMMUG00000018583	E130_P0	0.693446	0.00418808		ENSMMUG00000008774	E130_P0	0.832676	0.00347963		ENSMMUG00000011988	E130_P0	0.435391	0.0249319		ENSMMUG00000010951	E130_P0	1.07398	0.00815915		ENSMMUG00000006679	E123_E130	0.623872	0.00295466		ENSMMUG00000017001	E112_E123	-1.7013	0.00349063
ENSMMUG00000018619	E130_P0	-0.555466	0.0331771		ENSMMUG00000008775	E130_P0	0.970923	0.0159119		ENSMMUG00000011997	E130_P0	-0.860667	0.020114		ENSMMUG00000010970	E130_P0	-0.998369	0.00257193		ENSMMUG00000006694	E123_E130	1.00076	0.0191644		ENSMMUG00000017048	E112_E123	-1.48072	0.0022587
ENSMMUG00000018625	E130_P0	-0.595927	0.0390443		ENSMMUG00000008778	E130_P0	3.48571	0.0183741		ENSMMUG00000012027	E130_P0	-2.65959	0.0019167		ENSMMUG00000011010	E130_P0	-1.15089	0.0370814		ENSMMUG00000006699	E123_E130	-1.76448	0.000351643		ENSMMUG00000017093	E112_E123	1.39307	0.0053097
ENSMMUG00000018629	E130_P0	1.69856	0.0183728		ENSMMUG00000008784	E130_P0	-0.753067	0.0142247		ENSMMUG00000012036	E130_P0	1.75756	0.00794831		ENSMMUG00000011013	E130_P0	0.448986	0.0149579		ENSMMUG00000006704	E123_E130	-0.120828	0.0412033		ENSMMUG00000017096	E112_E123	-3.08483	0.0332063
ENSMMUG00000018661	E130_P0	-0.481686	0.022857		ENSMMUG00000008797	E130_P0	-0.492544	0.0185501		ENSMMUG00000012040	E130_P0	-1.82004	0.041008		ENSMMUG00000011040	E130_P0	-1.1956	0.0352011		ENSMMUG00000006713	E123_E130	1.05001	0.00858214		ENSMMUG00000017113	E112_E123	0.649416	0.0119547
ENSMMUG00000018746	E130_P0	-0.67809	0.0241924		ENSMMUG00000008810	E130_P0	0.797873	0.0232904		ENSMMUG00000012049	E130_P0	1.90199	0.00653109		ENSMMUG00000011045	E130_P0	1.50864	0.00586304		ENSMMUG00000006730	E123_E130	1.05415	0.00633374		ENSMMUG00000017121	E112_E123	-1.56749	0.00338088
ENSMMUG00000018784	E130_P0	-0.989058	0.0305255		ENSMMUG00000008827	E130_P0	0.218508	0.0409959		ENSMMUG00000012069	E130_P0	-1.91799	0.048427		ENSMMUG00000011048	E130_P0	0.787246	0.0362267		ENSMMUG00000006744	E123_E130	-0.9558	0.0455945		ENSMMUG00000017141	E112_E123	1.02187	0.00397834
ENSMMUG00000018814	E130_P0	1.47634	0.0157186		ENSMMUG00000008839	E130_P0	0.422189	0.020277		ENSMMUG00000012079	E130_P0	-5.58673	0.000211359		ENSMMUG00000011062	E130_P0	-0.335307	0.0423477		ENSMMUG00000006759	E123_E130	0.839671	0.00551755		ENSMMUG00000017179	E112_E123	-0.960209	0.0292053
ENSMMUG00000018870	E130_P0	-0.366465	0.034032		ENSMMUG00000008899	E130_P0	0.880442	0.039379		ENSMMUG00000012094	E130_P0	2.08721	0.00415999		ENSMMUG00000011127	E130_P0	1.64747	0.0071655		ENSMMUG00000006762	E123_E130	0.865576	0.00893403		ENSMMUG00000017200	E112_E123	-2.8772	0.0127947
ENSMMUG00000018897	E130_P0	0.759266	0.0491575		ENSMMUG00000008921	E130_P0	1.12404	0.0405017		ENSMMUG00000012123	E130_P0	-5.18896	0.000814123		ENSMMUG00000011132	E130_P0	-1.12868	0.0086316		ENSMMUG00000006819	E123_E130	-1.98301	0.0125475		ENSMMUG00000017208	E112_E123	-2.11458	0.00032307
ENSMMUG00000018918	E130_P0	2.55641	0.0439755		ENSMMUG00000008932	E130_P0	-0.211976	0.010452		ENSMMUG00000012129	E130_P0	-4.71212	0.000667062		ENSMMUG00000011155	E130_P0	-0.902166	0.00449343		ENSMMUG00000006827	E123_E130	1.6914	0.0455588		ENSMMUG00000017230	E112_E123	-1.86386	0.0208134
ENSMMUG00000018930	E130_P0	1.52289	0.0446767		ENSMMUG00000008941	E130_P0	-1.75763	0.00770124		ENSMMUG00000012132	E130_P0	-0.6843	0.0203457		ENSMMUG00000011197	E130_P0	1.13526	0.0385897		ENSMMUG00000006828	E123_E130	1.71288	0.0473197		ENSMMUG00000017258	E112_E123	-0.398097	0.00587773
ENSMMUG00000018970	E130_P0	0.14852	0.0341907		ENSMMUG00000008966	E130_P0	-1.0429	0.022612		ENSMMUG00000012163	E130_P0	-0.868997	0.0378201		ENSMMUG00000011214	E130_P0	-2.01955	0.0273649		ENSMMUG00000006855	E123_E130	2.16603	0.0258716		ENSMMUG00000017343	E112_E123	-1.04601	0.00691503
ENSMMUG00000019047	E130_P0	1.83182	0.0390288		ENSMMUG00000008967	E130_P0	-1.07652	0.0468122		ENSMMUG00000012177	E130_P0	1.37784	0.00102618		ENSMMUG00000011216	E130_P0	-1.4205	0.000525725		ENSMMUG00000006867	E123_E130	2.56386	0.000726701		ENSMMUG00000017390	E112_E123	-1.87705	0.0441171
ENSMMUG00000019108	E130_P0	-0.859611	0.0123156		ENSMMUG00000008968	E130_P0	-0.797231	0.00115476		ENSMMUG00000012206	E130_P0	1.08551	0.021833		ENSMMUG00000011220	E130_P0	2.51816	0.00487418		ENSMMUG00000006903	E123_E130	0.147033	0.0284666		ENSMMUG00000017441	E112_E123	-0.769203	0.0189208
ENSMMUG00000019136	E130_P0	0.354103	0.0458528		ENSMMUG00000008985	E130_P0	0.457178	0.0313688		ENSMMUG00000012223	E130_P0	-2.24279	0.00388417		ENSMMUG00000011221	E130_P0	0.705283	0.0237822		ENSMMUG00000006904	E123_E130	-1.29534	0.00248821		ENSMMUG00000017482	E112_E123	0.0866412	0.0447555
ENSMMUG00000019143	E130_P0	-0.752843	0.0473679		ENSMMUG00000009010	E130_P0	-0.65664	0.0246526		ENSMMUG00000012238	E130_P0	-0.823524	0.0295392		ENSMMUG00000011253	E130_P0	-2.29998	0.0111422		ENSMMUG00000006925	E123_E130	0.543102	0.0420846		ENSMMUG00000017501	E112_E123	1.57449	0.0126802
ENSMMUG00000019194	E130_P0	-1.09913	0.02768		ENSMMUG00000009025	E130_P0	-1.46581	0.00219723		ENSMMUG00000012259	E130_P0	-0.160749	0.0183934		ENSMMUG00000011313	E130_P0	1.4943	0.00474377		ENSMMUG00000006948	E123_E130	0.120141	0.0189602		ENSMMUG00000017512	E112_E123	-0.17922	5.16254e-14
ENSMMUG00000019267	E130_P0	1.09742	0.00710123		ENSMMUG00000009027	E130_P0	-0.96948	0.00917023		ENSMMUG00000012276	E130_P0	-2.33826	0.0463446		ENSMMUG00000011350	E130_P0	1.05221	0.00763026		ENSMMUG00000006971	E123_E130	-1.47893	0.0365233		ENSMMUG00000017535	E112_E123	-3.06995	0.0127718
ENSMMUG00000019313	E130_P0	1.40262	0.0136656		ENSMMUG00000009051	E130_P0	0.63553	0.0338757		ENSMMUG00000012278	E130_P0	-3.25181	0.0206466		ENSMMUG00000011405	E130_P0	-0.563193	0.0228606		ENSMMUG00000007027	E123_E130	1.99009	0.00595808		ENSMMUG00000017549	E112_E123	-3.58936	0.0290565
ENSMMUG00000019374	E130_P0	1.25478	0.0415544		ENSMMUG00000009116	E130_P0	-0.989042	0.017668		ENSMMUG00000012282	E130_P0	1.64584	0.0360708		ENSMMUG00000011416	E130_P0	2.33658	0.0329327		ENSMMUG00000007047	E123_E130	1.6606	0.00135603		ENSMMUG00000017634	E112_E123	-0.698149	0.0299739
ENSMMUG00000019383	E130_P0	-1.14069	0.00241322		ENSMMUG00000009117	E130_P0	1.61666	0.028376		ENSMMUG00000012297	E130_P0	1.55368	0.0350066		ENSMMUG00000011444	E130_P0	-2.96592	0.00407558		ENSMMUG00000007052	E123_E130	1.92406	0.0296289		ENSMMUG00000017655	E112_E123	-1.78294	0.00536617
ENSMMUG00000019423	E130_P0	-0.52731	0.0278522		ENSMMUG00000009123	E130_P0	-1.22783	0.00805364		ENSMMUG00000012300	E130_P0	1.13414	0.02845		ENSMMUG00000011450	E130_P0	1.20194	0.0139788		ENSMMUG00000007106	E123_E130	-0.415775	0.0413113		ENSMMUG00000017732	E112_E123	-2.27897	0.0170627
ENSMMUG00000019429	E130_P0	-1.27746	0.0219		ENSMMUG00000009128	E130_P0	-1.08813	0.0257706		ENSMMUG00000012337	E130_P0	-3.56774	0.00181282		ENSMMUG00000011463	E130_P0	-0.289718	0.00637544		ENSMMUG00000007149	E123_E130	1.83019	0.00160113		ENSMMUG00000017734	E112_E123	-2.70136	0.00416729
ENSMMUG00000019448	E130_P0	-0.963976	0.0355789		ENSMMUG00000009147	E130_P0	0.49204	0.0418253		ENSMMUG00000012376	E130_P0	-1.79422	0.044218		ENSMMUG00000011467	E130_P0	0.961552	0.000784667		ENSMMUG00000007198	E123_E130	-2.04652	0.0257098		ENSMMUG00000017810	E112_E123	-0.54808	0.0332667
ENSMMUG00000019473	E130_P0	-1.48345	0.0491757		ENSMMUG00000009158	E130_P0	-0.468672	0.0275846		ENSMMUG00000012402	E130_P0	-3.68744	0.00865796		ENSMMUG00000011513	E130_P0	-1.94954	0.00332565		ENSMMUG00000007205	E123_E130	-3.67138	0.00824192		ENSMMUG00000017869	E112_E123	-5.53685	0.0111571
ENSMMUG00000019492	E130_P0	2.08582	0.0287844		ENSMMUG00000009163	E130_P0	-0.94261	0.0344997		ENSMMUG00000012403	E130_P0	1.37854	0.00153888		ENSMMUG00000011516	E130_P0	-1.90474	0.00987071		ENSMMUG00000007257	E123_E130	-1.89182	0.00215816		ENSMMUG00000017872	E112_E123	1.17886	0.0218041
ENSMMUG00000019524	E130_P0	-0.55456	0.0491659		ENSMMUG00000009194	E130_P0	-0.629337	0.0155291		ENSMMUG00000012421	E130_P0	-0.73632	0.000851818		ENSMMUG00000011519	E130_P0	-0.554772	0.0299638		ENSMMUG00000007277	E123_E130	0.666145	0.0122588		ENSMMUG00000017906	E112_E123	-0.623241	0.0407822
ENSMMUG00000019545	E130_P0	-0.904945	0.0346016		ENSMMUG00000009197	E130_P0	4.21531	0.0372087		ENSMMUG00000012446	E130_P0	1.70507	0.00289771		ENSMMUG00000011531	E130_P0	1.08609	0.0376009		ENSMMUG00000007335	E123_E130	-1.00487	0.0487089		ENSMMUG00000017918	E112_E123	-3.38664	0.000889093
ENSMMUG00000019555	E130_P0	0.39698	0.0230463		ENSMMUG00000009198	E130_P0	2.0441	0.0030928		ENSMMUG00000012472	E130_P0	-3.0398	0.0462342		ENSMMUG00000011568	E130_P0	-1.27253	3.15856e-05		ENSMMUG00000007382	E123_E130	-1.38735	0.0240579		ENSMMUG00000017954	E112_E123	0.639677	0.0238313
ENSMMUG00000019648	E130_P0	1.56555	0.0284951		ENSMMUG00000009201	E130_P0	0.540429	0.0455458		ENSMMUG00000012474	E130_P0	0.723379	0.0431306		ENSMMUG00000011577	E130_P0	-1.2193	0.0336626		ENSMMUG00000007388	E123_E130	0.122756	0.00124675		ENSMMUG00000017955	E112_E123	0.515803	0.0163729
ENSMMUG00000019672	E130_P0	0.529231	0.0368791		ENSMMUG00000009243	E130_P0	0.454802	0.0206892		ENSMMUG00000012477	E130_P0	1.7305	0.00075883		ENSMMUG00000011654	E130_P0	1.59596	0.0314816		ENSMMUG00000007397	E123_E130	0.661546	0.0207986		ENSMMUG00000017991	E112_E123	0.946147	0.0214086
ENSMMUG00000019691	E130_P0	-1.19543	0.00829749		ENSMMUG00000009265	E130_P0	0.397574	0.0425252		ENSMMUG00000012505	E130_P0	1.27256	0.000592264		ENSMMUG00000011658	E130_P0	-1.48949	0.00802743		ENSMMUG00000007411	E123_E130	-1.07509	0.0409348		ENSMMUG00000018002	E112_E123	1.53517	0.0306798
ENSMMUG00000019700	E130_P0	1.47929	0.0391402		ENSMMUG00000009279	E130_P0	-0.385208	0.0344039		ENSMMUG00000012513	E130_P0	1.33346	0.0276775		ENSMMUG00000011708	E130_P0	-0.0974526	0.0109171		ENSMMUG00000007434	E123_E130	0.971784	0.00813783		ENSMMUG00000018008	E112_E123	-4.43968	0.0278854
ENSMMUG00000019710	E130_P0	-0.632264	0.012046		ENSMMUG00000009281	E130_P0	-0.301445	0.0112713		ENSMMUG00000012550	E130_P0	1.95242	0.0181291		ENSMMUG00000011757	E130_P0	-0.45575	0.0465195		ENSMMUG00000007468	E123_E130	1.74062	0.0168719		ENSMMUG00000018017	E112_E123	-0.271681	0.0123587
ENSMMUG00000019731	E130_P0	-2.21865	0.0393969		ENSMMUG00000009282	E130_P0	-1.37411	0.03496		ENSMMUG00000012567	E130_P0	-2.19065	0.0479188		ENSMMUG00000011762	E130_P0	-1.73708	0.00589512		ENSMMUG00000007501	E123_E130	1.81144	0.0032881		ENSMMUG00000018034	E112_E123	-3.54813	0.0144159
ENSMMUG00000019738	E130_P0	-0.202623	0.0372949		ENSMMUG00000009292	E130_P0	-0.489742	0.0280958		ENSMMUG00000012571	E130_P0	-0.199339	0.00151938		ENSMMUG00000011763	E130_P0	2.29662	0.0406883		ENSMMUG00000007507	E123_E130	-1.11954	0.00745712		ENSMMUG00000018043	E112_E123	-3.32735	0.00114473
ENSMMUG00000019759	E130_P0	0.773155	0.0303371		ENSMMUG00000009313	E130_P0	0.0930154	7.73692e-12		ENSMMUG00000012609	E130_P0	-2.35147	0.000113404		ENSMMUG00000011772	E130_P0	-1.96798	0.0181396		ENSMMUG00000007514	E123_E130	0.986127	0.0367488		ENSMMUG00000018056	E112_E123	-0.262619	0.0166425
ENSMMUG00000019778	E130_P0	1.02352	0.000993766		ENSMMUG00000009332	E130_P0	-0.221105	0.0443694		ENSMMUG00000012618	E130_P0	2.93903	0.00289832		ENSMMUG00000011773	E130_P0	-1.19808	0.00493495		ENSMMUG00000007527	E123_E130	0.655904	0.0375531		ENSMMUG00000018084	E112_E123	-4.35815	0.0258717
ENSMMUG00000019807	E130_P0	2.23699	0.0138204		ENSMMUG00000009334	E130_P0	-0.831197	0.00312286		ENSMMUG00000012620	E130_P0	-5.21938	0.00209849		ENSMMUG00000011778	E130_P0	-0.966665	0.0442537		ENSMMUG00000007537	E123_E130	2.23744	0.0111936		ENSMMUG00000018124	E112_E123	0.398324	0.00827119
ENSMMUG00000019861	E130_P0	1.43493	0.029512		ENSMMUG00000009345	E130_P0	-0.899148	0.0155292		ENSMMUG00000012630	E130_P0	-1.1203	0.00279361		ENSMMUG00000011801	E130_P0	-0.726629	0.0412909		ENSMMUG00000007671	E123_E130	-0.901636	0.0476597		ENSMMUG00000018127	E112_E123	-0.0495236	5.16254e-14
ENSMMUG00000019876	E130_P0	-0.98968	0.0277221		ENSMMUG00000009349	E130_P0	-0.470053	0.0300582		ENSMMUG00000012634	E130_P0	1.2748	0.0184635		ENSMMUG00000011810	E130_P0	-1.58444	0.00921378		ENSMMUG00000007685	E123_E130	1.07891	0.00524507		ENSMMUG00000018147	E112_E123	1.31917	0.0170066
ENSMMUG00000019884	E130_P0	-2.39322	0.0203882		ENSMMUG00000009370	E130_P0	0.0614307	1.13813e-11		ENSMMUG00000012644	E130_P0	0.893672	0.00663278		ENSMMUG00000011823	E130_P0	0.891815	0.0340066		ENSMMUG00000007691	E123_E130	3.71103	5.749e-06		ENSMMUG00000018154	E112_E123	-1.68803	0.000838549
ENSMMUG00000019914	E130_P0	-1.65188	0.0122616		ENSMMUG00000009375	E130_P0	-0.647443	0.00604342		ENSMMUG00000012670	E130_P0	1.0863	0.0203425		ENSMMUG00000011836	E130_P0	-1.46581	0.0152919		ENSMMUG00000007723	E123_E130	-0.725174	0.0169198		ENSMMUG00000018162	E112_E123	-1.01985	0.0296684
ENSMMUG00000019965	E130_P0	-0.442607	0.018279		ENSMMUG00000009395	E130_P0	-0.12866	0.000337256		ENSMMUG00000012699	E130_P0	-0.691279	0.0314359		ENSMMUG00000011892	E130_P0	-2.10525	0.0320992		ENSMMUG00000007766	E123_E130	-0.740875	0.0279528		ENSMMUG00000018178	E112_E123	-1.45155	0.000477575
ENSMMUG00000019969	E130_P0	-0.13121	0.018976		ENSMMUG00000009441	E130_P0	-0.86187	0.0284869		ENSMMUG00000012711	E130_P0	-1.19934	0.0027288		ENSMMUG00000011918	E130_P0	-0.988083	0.0291151		ENSMMUG00000007794	E123_E130	0.103506	0.00214111		ENSMMUG00000018186	E112_E123	-2.35519	0.00322493
ENSMMUG00000019982	E130_P0	-1.41533	0.0155509		ENSMMUG00000009443	E130_P0	1.1427	0.0195089		ENSMMUG00000012721	E130_P0	1.23542	0.0244355		ENSMMUG00000011942	E130_P0	-1.20412	0.0158431		ENSMMUG00000007825	E123_E130	0.363955	0.0108302		ENSMMUG00000018267	E112_E123	-0.754085	5.71565e-05
ENSMMUG00000020021	E130_P0	-0.779544	0.0171418		ENSMMUG00000009457	E130_P0	0.434704	0.0243878		ENSMMUG00000012745	E130_P0	-0.396508	0.014028		ENSMMUG00000011943	E130_P0	-0.537491	0.0180202		ENSMMUG00000007849	E123_E130	-1.58221	0.0281219		ENSMMUG00000018274	E112_E123	1.57935	0.0075404
ENSMMUG00000020055	E130_P0	-1.21829	0.0133702		ENSMMUG00000009466	E130_P0	-0.285732	0.0498872		ENSMMUG00000012760	E130_P0	1.90589	0.00317947		ENSMMUG00000011965	E130_P0	-0.0196231	4.06351e-06		ENSMMUG00000007850	E123_E130	-1.81649	0.00599888		ENSMMUG00000018314	E112_E123	-2.04706	0.025121
ENSMMUG00000020058	E130_P0	-1.26828	0.0378135		ENSMMUG00000009483	E130_P0	-0.641051	0.0100972		ENSMMUG00000012786	E130_P0	1.80384	0.0047241		ENSMMUG00000012004	E130_P0	1.46856	0.00945723		ENSMMUG00000007865	E123_E130	4.35191	0.00454093		ENSMMUG00000018323	E112_E123	-4.31607	9.11837e-05
ENSMMUG00000020108	E130_P0	0.413503	0.0316305		ENSMMUG00000009491	E130_P0	-0.833667	0.00227284		ENSMMUG00000012808	E130_P0	-1.44385	0.00795299		ENSMMUG00000012014	E130_P0	0.719494	0.0431077		ENSMMUG00000007868	E123_E130	2.75729	0.0193726		ENSMMUG00000018346	E112_E123	-2.46129	0.00539038
ENSMMUG00000020138	E130_P0	-0.586213	0.0218452		ENSMMUG00000009499	E130_P0	-0.626843	0.0493332		ENSMMUG00000012911	E130_P0	1.82446	0.000341345		ENSMMUG00000012058	E130_P0	-1.25501	0.0470139		ENSMMUG00000007905	E123_E130	0.847593	0.0475049		ENSMMUG00000018349	E112_E123	1.83094	0.0387996
ENSMMUG00000020147	E130_P0	1.55637	0.0391296		ENSMMUG00000009513	E130_P0	-1.18961	0.0429172		ENSMMUG00000012941	E130_P0	1.24205	0.0148402		ENSMMUG00000012072	E130_P0	-0.026294	3.9877e-06		ENSMMUG00000007906	E123_E130	1.67167	0.0238797		ENSMMUG00000018356	E112_E123	-3.02255	0.0125221
ENSMMUG00000020162	E130_P0	0.989592	0.00721348		ENSMMUG00000009515	E130_P0	5.7897	0.00116661		ENSMMUG00000012945	E130_P0	1.36923	0.029417		ENSMMUG00000012122	E130_P0	0.728061	0.0326221		ENSMMUG00000007933	E123_E130	0.564551	0.0435227		ENSMMUG00000018392	E112_E123	-0.0614943	5.16254e-14
ENSMMUG00000020277	E130_P0	3.1224	0.0293771		ENSMMUG00000009516	E130_P0	1.25093	0.0375653		ENSMMUG00000012970	E130_P0	0.425877	0.0416037		ENSMMUG00000012123	E130_P0	-2.45201	0.00655779		ENSMMUG00000007935	E123_E130	-0.423544	0.0129272		ENSMMUG00000018409	E112_E123	0.932002	0.0108014
ENSMMUG00000020353	E130_P0	-0.931423	0.0133168		ENSMMUG00000009520	E130_P0	0.860701	0.00481821		ENSMMUG00000012992	E130_P0	-4.79539	0.00730406		ENSMMUG00000012134	E130_P0	2.39566	0.00590245		ENSMMUG00000007976	E123_E130	-2.14575	0.013569		ENSMMUG00000018471	E112_E123	-2.04023	0.00620092
ENSMMUG00000020401	E130_P0	0.963298	0.0417196		ENSMMUG00000009551	E130_P0	-0.202609	0.0183166		ENSMMUG00000012993	E130_P0	0.687166	0.0120686		ENSMMUG00000012163	E130_P0	-0.668446	0.040209		ENSMMUG00000008054	E123_E130	0.621265	0.047205		ENSMMUG00000018483	E112_E123	-0.908646	0.00342488
ENSMMUG00000020471	E130_P0	-1.66558	0.00800375		ENSMMUG00000009565	E130_P0	2.14738	0.0403396		ENSMMUG00000012994	E130_P0	-2.60265	0.00260052		ENSMMUG00000012176	E130_P0	-1.73705	0.00745411		ENSMMUG00000008084	E123_E130	0.932296	0.00852685		ENSMMUG00000018486	E112_E123	-0.62046	0.0478118
ENSMMUG00000020475	E130_P0	-1.38714	0.0411608		ENSMMUG00000009569	E130_P0	0.348715	0.0195446		ENSMMUG00000012999	E130_P0	1.023	0.0353008		ENSMMUG00000012182	E130_P0	-1.16953	0.00195585		ENSMMUG00000008090	E123_E130	0.465992	0.031897		ENSMMUG00000018503	E112_E123	-1.75718	0.000239572
ENSMMUG00000020495	E130_P0	-0.761389	0.0181895		ENSMMUG00000009584	E130_P0	-0.97786	0.015697		ENSMMUG00000013014	E130_P0	-2.39377	0.0463759		ENSMMUG00000012216	E130_P0	2.37727	0.0322698		ENSMMUG00000008102	E123_E130	-0.998205	0.0414022		ENSMMUG00000018507	E112_E123	1.80376	0.04445
ENSMMUG00000020502	E130_P0	0.910267	0.0420548		ENSMMUG00000009592	E130_P0	-0.580564	0.030979		ENSMMUG00000013021	E130_P0	0.877493	0.0344796		ENSMMUG00000012226	E130_P0	0.144234	0.00109576		ENSMMUG00000008165	E123_E130	2.58706	0.0256463		ENSMMUG00000018533	E112_E123	-1.20189	0.0143358
ENSMMUG00000020516	E130_P0	1.51083	0.00502422		ENSMMUG00000009599	E130_P0	-0.561879	0.0195731		ENSMMUG00000013060	E130_P0	1.52398	0.0115878		ENSMMUG00000012276	E130_P0	-1.66796	0.00220017		ENSMMUG00000008201	E123_E130	-0.929611	0.0453484		ENSMMUG00000018539	E112_E123	-3.26477	0.00372989
ENSMMUG00000020518	E130_P0	1.00876	0.0398995		ENSMMUG00000009614	E130_P0	-1.23691	0.0065152		ENSMMUG00000013073	E130_P0	-3.46017	0.0080838		ENSMMUG00000012297	E130_P0	0.742467	0.0188718		ENSMMUG00000008212	E123_E130	2.7599	0.0288729		ENSMMUG00000018584	E112_E123	-2.67091	0.00234132
ENSMMUG00000020535	E130_P0	1.08052	0.03101		ENSMMUG00000009622	E130_P0	-1.23502	0.0175317		ENSMMUG00000013080	E130_P0	2.67953	0.00100322		ENSMMUG00000012349	E130_P0	1.36926	0.0208783		ENSMMUG00000008297	E123_E130	2.05954	0.0135356		ENSMMUG00000018614	E112_E123	-4.48241	0.00334257
ENSMMUG00000020537	E130_P0	-0.52612	0.0138031		ENSMMUG00000009654	E130_P0	-0.145754	0.0132202		ENSMMUG00000013083	E130_P0	2.22429	0.00513424		ENSMMUG00000012350	E130_P0	1.58444	0.0351008		ENSMMUG00000008298	E123_E130	1.29004	0.0128137		ENSMMUG00000018662	E112_E123	-1.03446	6.12053e-05
ENSMMUG00000020550	E130_P0	-0.819984	0.0378474		ENSMMUG00000009681	E130_P0	1.23792	0.013795		ENSMMUG00000013086	E130_P0	0.523085	0.0229674		ENSMMUG00000012363	E130_P0	0.861146	0.0421778		ENSMMUG00000008311	E123_E130	2.3539	0.0130756		ENSMMUG00000018739	E112_E123	-1.81364	0.012737
ENSMMUG00000020583	E130_P0	-0.853476	0.00971312		ENSMMUG00000009683	E130_P0	1.35096	0.0201791		ENSMMUG00000013090	E130_P0	1.25685	0.0203443		ENSMMUG00000012377	E130_P0	-0.454229	0.0282122		ENSMMUG00000008357	E123_E130	0.756639	0.0242451		ENSMMUG00000018745	E112_E123	-3.35008	0.000501615
ENSMMUG00000020585	E130_P0	-1.31916	0.00442888		ENSMMUG00000009684	E130_P0	-0.459912	0.0324313		ENSMMUG00000013126	E130_P0	1.08151	0.00576162		ENSMMUG00000012412	E130_P0	-1.45026	0.015414		ENSMMUG00000008418	E123_E130	-1.37802	0.00613803		ENSMMUG00000018769	E112_E123	-0.809057	0.024872
ENSMMUG00000020597	E130_P0	1.27678	0.0476067		ENSMMUG00000009707	E130_P0	1.81352	0.00415754		ENSMMUG00000013157	E130_P0	0.862238	0.00672286		ENSMMUG00000012431	E130_P0	-0.272089	0.0179092		ENSMMUG00000008419	E123_E130	0.761849	0.0498159		ENSMMUG00000018806	E112_E123	-0.519562	0.0131028
ENSMMUG00000020602	E130_P0	0.670472	0.0185624		ENSMMUG00000009718	E130_P0	-1.49144	0.0484506		ENSMMUG00000013168	E130_P0	2.37357	0.00412339		ENSMMUG00000012432	E130_P0	-2.36533	0.000965113		ENSMMUG00000008429	E123_E130	-2.51109	0.00509341		ENSMMUG00000018826	E112_E123	0.168851	0.0361338
ENSMMUG00000020609	E130_P0	-0.0732715	0.0235682		ENSMMUG00000009719	E130_P0	-1.84041	0.00911198		ENSMMUG00000013180	E130_P0	-1.16485	0.0346265		ENSMMUG00000012445	E130_P0	0.550898	0.000662605		ENSMMUG00000008484	E123_E130	0.344688	0		ENSMMUG00000018870	E112_E123	-0.918052	0.029875
ENSMMUG00000020616	E130_P0	-1.43699	0.0300867		ENSMMUG00000009720	E130_P0	-1.47263	0.0246057		ENSMMUG00000013187	E130_P0	-3.2773	0.0373347		ENSMMUG00000012446	E130_P0	1.55437	0.0107463		ENSMMUG00000008487	E123_E130	1.24118	0.0190388		ENSMMUG00000018876	E112_E123	-2.15891	0.000248759
ENSMMUG00000020637	E130_P0	-1.96028	0.00236557		ENSMMUG00000009742	E130_P0	-0.570116	0.0239334		ENSMMUG00000013225	E130_P0	1.9925	0.0123044		ENSMMUG00000012484	E130_P0	-1.1498	0.000431405		ENSMMUG00000008488	E123_E130	-1.6088	0.00114458		ENSMMUG00000018918	E112_E123	0.859127	0.0185277
ENSMMUG00000020659	E130_P0	-0.209235	0.00154589		ENSMMUG00000009787	E130_P0	-0.941843	0.0235588		ENSMMUG00000013228	E130_P0	1.39535	0.027234		ENSMMUG00000012488	E130_P0	2.67191	0.000184269		ENSMMUG00000008503	E123_E130	0.933774	0.0492739		ENSMMUG00000018919	E112_E123	-4.0647	7.00387e-06
ENSMMUG00000020745	E130_P0	0.739081	0.0312385		ENSMMUG00000009800	E130_P0	-0.965148	0.0287036		ENSMMUG00000013241	E130_P0	-1.27539	0.00860593		ENSMMUG00000012505	E130_P0	0.818746	0.00413808		ENSMMUG00000008664	E123_E130	-1.42858	0.0499969		ENSMMUG00000018943	E112_E123	-3.76063	0.00434232
ENSMMUG00000020747	E130_P0	1.55477	0.0135685		ENSMMUG00000009803	E130_P0	0.815958	0.0364104		ENSMMUG00000013272	E130_P0	3.95072	0.00274813		ENSMMUG00000012513	E130_P0	1.83146	0.0126951		ENSMMUG00000008681	E123_E130	0.523754	0.0303787		ENSMMUG00000018980	E112_E123	-3.23824	0.0340514
ENSMMUG00000020755	E130_P0	2.275	0.0128449		ENSMMUG00000009817	E130_P0	-0.897229	0.0203666		ENSMMUG00000013283	E130_P0	-2.27198	0.0024515		ENSMMUG00000012550	E130_P0	1.43765	0.0118233		ENSMMUG00000008686	E123_E130	1.08091	0.0154433		ENSMMUG00000018998	E112_E123	-2.26539	0.0381821
ENSMMUG00000020756	E130_P0	2.40893	0.00799596		ENSMMUG00000009821	E130_P0	-0.537769	0.00954722		ENSMMUG00000013333	E130_P0	-1.85753	0.0117795		ENSMMUG00000012591	E130_P0	1.41597	0.0350577		ENSMMUG00000008703	E123_E130	1.63292	0.0289599		ENSMMUG00000019011	E112_E123	-1.10607	0.00175575
ENSMMUG00000020772	E130_P0	1.77111	0.0319353		ENSMMUG00000009826	E130_P0	0.0620747	1.12927e-11		ENSMMUG00000013343	E130_P0	0.692786	0.0468404		ENSMMUG00000012608	E130_P0	2.45385	0.0176594		ENSMMUG00000008710	E123_E130	1.51014	0.0288551		ENSMMUG00000019033	E112_E123	-0.469666	0.0209827
ENSMMUG00000020825	E130_P0	-0.819523	0.0384986		ENSMMUG00000009829	E130_P0	-0.460165	0.0405426		ENSMMUG00000013347	E130_P0	1.2623	0.0196139		ENSMMUG00000012609	E130_P0	-1.2711	0.00665913		ENSMMUG00000008725	E123_E130	1.11797	0.0267343		ENSMMUG00000019045	E112_E123	-3.39053	0.0113851
ENSMMUG00000020840	E130_P0	-1.99642	0.0232956		ENSMMUG00000009841	E130_P0	-1.87334	0.0141289		ENSMMUG00000013359	E130_P0	2.04658	0.0272987		ENSMMUG00000012628	E130_P0	1.41056	0.00509672		ENSMMUG00000008731	E123_E130	0.822699	0.00569808		ENSMMUG00000019084	E112_E123	-2.66515	0.00848671
ENSMMUG00000020856	E130_P0	2.64711	0.033445		ENSMMUG00000009858	E130_P0	2.5157	0.0248247		ENSMMUG00000013397	E130_P0	1.4724	0.0202432		ENSMMUG00000012663	E130_P0	1.21909	0.0349637		ENSMMUG00000008748	E123_E130	-0.168743	0.000696941		ENSMMUG00000019116	E112_E123	-2.57637	0.00395553
ENSMMUG00000020875	E130_P0	1.94968	0.0370694		ENSMMUG00000009869	E130_P0	0.691982	0.0363875		ENSMMUG00000013404	E130_P0	2.66222	0.00298146		ENSMMUG00000012668	E130_P0	-1.21701	0.0131446		ENSMMUG00000008758	E123_E130	-0.784749	0.00799652		ENSMMUG00000019151	E112_E123	-1.11373	0.0100307
ENSMMUG00000020910	E130_P0	-0.81845	0.0231695		ENSMMUG00000009890	E130_P0	-0.886184	0.0253618		ENSMMUG00000013411	E130_P0	-0.688154	0.000479452		ENSMMUG00000012670	E130_P0	1.23606	0.0210211		ENSMMUG00000008789	E123_E130	2.15688	0.0318691		ENSMMUG00000019167	E112_E123	-1.04291	0.0426474
ENSMMUG00000020916	E130_P0	-1.13515	0.00519766		ENSMMUG00000009895	E130_P0	-1.15889	0.00818434		ENSMMUG00000013418	E130_P0	-0.653659	0.0361414		ENSMMUG00000012705	E130_P0	-1.69401	0.021141		ENSMMUG00000008812	E123_E130	0.111781	0.0435382		ENSMMUG00000019178	E112_E123	-0.294389	0.0342403
ENSMMUG00000020930	E130_P0	-1.43362	0.00416891		ENSMMUG00000009901	E130_P0	1.08233	0.00380712		ENSMMUG00000013432	E130_P0	-1.22267	0.0185401		ENSMMUG00000012732	E130_P0	0.704252	0.0389273		ENSMMUG00000008869	E123_E130	1.06327	0.0350138		ENSMMUG00000019204	E112_E123	-2.45855	0.000385299
ENSMMUG00000020934	E130_P0	-1.40611	0.019999		ENSMMUG00000009943	E130_P0	-0.951953	0.0298311		ENSMMUG00000013462	E130_P0	-0.111648	0.00344664		ENSMMUG00000012742	E130_P0	1.18974	0.0423732		ENSMMUG00000008904	E123_E130	0.245486	0.0341687		ENSMMUG00000019242	E112_E123	-1.15091	0.038363
ENSMMUG00000021028	E130_P0	-0.399839	0.0462896		ENSMMUG00000009945	E130_P0	1.1655	0.023881		ENSMMUG00000013467	E130_P0	1.4964	0.0371436		ENSMMUG00000012749	E130_P0	1.60174	0.0112385		ENSMMUG00000008915	E123_E130	0.843773	0.0278549		ENSMMUG00000019250	E112_E123	0.915662	0.00487649
ENSMMUG00000021036	E130_P0	-1.09329	0.0193789		ENSMMUG00000009948	E130_P0	-0.493936	0.0188569		ENSMMUG00000013510	E130_P0	0.768036	0.0215629		ENSMMUG00000012882	E130_P0	0.803177	0.00760327		ENSMMUG00000008938	E123_E130	2.06188	0.00497095		ENSMMUG00000019262	E112_E123	-2.9312	0.00952541
ENSMMUG00000021070	E130_P0	-1.35804	0.0145842		ENSMMUG00000009967	E130_P0	-0.733223	0.0282385		ENSMMUG00000013535	E130_P0	3.13647	0.0410316		ENSMMUG00000012889	E130_P0	1.24628	0.00374921		ENSMMUG00000008946	E123_E130	2.4341	0.00127208		ENSMMUG00000019281	E112_E123	-0.300387	0.0267447
ENSMMUG00000021152	E130_P0	-1.45335	0.0157282		ENSMMUG00000009972	E130_P0	0.508228	0.00592478		ENSMMUG00000013539	E130_P0	2.16418	0.00369227		ENSMMUG00000012911	E130_P0	0.747422	0.00566135		ENSMMUG00000008978	E123_E130	-1.72497	0.00894808		ENSMMUG00000019339	E112_E123	-1.68711	0.00790245
ENSMMUG00000021155	E130_P0	-0.133251	0.0318538		ENSMMUG00000010000	E130_P0	1.36854	0.00660783		ENSMMUG00000013543	E130_P0	1.54739	0.048378		ENSMMUG00000012972	E130_P0	0.795953	0.0404847		ENSMMUG00000008994	E123_E130	0.786186	0.0056518		ENSMMUG00000019384	E112_E123	-0.0729579	1.65336e-08
ENSMMUG00000021232	E130_P0	1.86841	0.025778		ENSMMUG00000010011	E130_P0	0.802367	0.0420761		ENSMMUG00000013557	E130_P0	-0.968759	0.0049649		ENSMMUG00000012999	E130_P0	0.815514	0.0295812		ENSMMUG00000008995	E123_E130	2.60067	0.0023199		ENSMMUG00000019399	E112_E123	-1.68057	0.00185516
ENSMMUG00000021275	E130_P0	-0.435162	0.0329333		ENSMMUG00000010034	E130_P0	-1.14855	0.0187917		ENSMMUG00000013561	E130_P0	1.23842	0.0223799		ENSMMUG00000013057	E130_P0	1.47181	0.0320456		ENSMMUG00000009016	E123_E130	1.85892	0.0296324		ENSMMUG00000019419	E112_E123	-2.8573	0.0011119
ENSMMUG00000021291	E130_P0	-0.752698	0.0246774		ENSMMUG00000010048	E130_P0	1.04028	0.0474725		ENSMMUG00000013566	E130_P0	-1.83792	0.0228857		ENSMMUG00000013071	E130_P0	-1.10988	0.0115343		ENSMMUG00000009028	E123_E130	0.0454038	0.00668005		ENSMMUG00000019446	E112_E123	-1.49366	0.0207208
ENSMMUG00000021330	E130_P0	1.65677	0.0361548		ENSMMUG00000010113	E130_P0	0.532256	0.0217182		ENSMMUG00000013568	E130_P0	3.49752	3.23305e-05		ENSMMUG00000013081	E130_P0	1.39436	0.00505116		ENSMMUG00000009046	E123_E130	0.854138	0.0290533		ENSMMUG00000019484	E112_E123	-2.58535	0.0091072
ENSMMUG00000021334	E130_P0	-1.32067	0.0338052		ENSMMUG00000010143	E130_P0	-0.968605	0.0273447		ENSMMUG00000013586	E130_P0	0.805266	0.0157467		ENSMMUG00000013100	E130_P0	-2.24081	0.000212855		ENSMMUG00000009048	E123_E130	-1.30481	0.000360388		ENSMMUG00000019492	E112_E123	-1.75254	0.0210555
ENSMMUG00000021400	E130_P0	-0.736653	0.0399703		ENSMMUG00000010155	E130_P0	0.721846	0.0139058		ENSMMUG00000013589	E130_P0	2.76147	6.57414e-06		ENSMMUG00000013109	E130_P0	-0.955495	0.00217888		ENSMMUG00000009049	E123_E130	-0.79877	0.0334999		ENSMMUG00000019493	E112_E123	-1.55526	0.00190196
ENSMMUG00000021415	E130_P0	1.86073	0.0340481		ENSMMUG00000010163	E130_P0	0.884394	0.0225516		ENSMMUG00000013596	E130_P0	-1.67614	0.0145512		ENSMMUG00000013114	E130_P0	-1.48057	0.0477652		ENSMMUG00000009054	E123_E130	-1.6847	0.00212013		ENSMMUG00000019546	E112_E123	-2.97775	0.000672295
ENSMMUG00000021477	E130_P0	0.865296	0.0393818		ENSMMUG00000010176	E130_P0	-1.24151	0.00914657		ENSMMUG00000013607	E130_P0	1.69836	0.00901279		ENSMMUG00000013149	E130_P0	-0.470204	0.00351206		ENSMMUG00000009094	E123_E130	0.560314	0.0110291		ENSMMUG00000019574	E112_E123	-2.45201	0.0213497
ENSMMUG00000021483	E130_P0	1.24912	0.0231247		ENSMMUG00000010180	E130_P0	-1.03694	0.00511492		ENSMMUG00000013634	E130_P0	-6.28428	0.0010027		ENSMMUG00000013168	E130_P0	2.48399	0.0410072		ENSMMUG00000009107	E123_E130	-3.18552	0.0238324		ENSMMUG00000019604	E112_E123	-2.86854	0.000234128
ENSMMUG00000021497	E130_P0	-0.439557	0.0232472		ENSMMUG00000010189	E130_P0	-1.16998	0.0019489		ENSMMUG00000013653	E130_P0	-0.505369	0.0383251		ENSMMUG00000013172	E130_P0	-0.527914	0.0473723		ENSMMUG00000009110	E123_E130	0.185291	0.000449661		ENSMMUG00000019633	E112_E123	-1.48877	0.000412993
ENSMMUG00000021511	E130_P0	-1.2583	0.00194735		ENSMMUG00000010192	E130_P0	-0.155479	0.0279524		ENSMMUG00000013719	E130_P0	-2.0414	0.0367714		ENSMMUG00000013189	E130_P0	-0.375958	0.029986		ENSMMUG00000009120	E123_E130	-0.211065	0.0389472		ENSMMUG00000019642	E112_E123	-3.45414	0.00523085
ENSMMUG00000021558	E130_P0	-1.66194	0.0364424		ENSMMUG00000010199	E130_P0	-1.10566	0.00616131		ENSMMUG00000013738	E130_P0	2.57215	0.0198385		ENSMMUG00000013192	E130_P0	-1.73194	0.00921109		ENSMMUG00000009156	E123_E130	1.76398	0.0174489		ENSMMUG00000019643	E112_E123	-2.12985	0.00428256
ENSMMUG00000021580	E130_P0	1.40832	0.0335341		ENSMMUG00000010254	E130_P0	0.74876	0.0191839		ENSMMUG00000013780	E130_P0	-1.68135	0.0407813		ENSMMUG00000013199	E130_P0	0.375339	0.0498611		ENSMMUG00000009173	E123_E130	0.692009	0.047169		ENSMMUG00000019659	E112_E123	-2.52355	0.000799654
ENSMMUG00000021592	E130_P0	1.63449	0.0352082		ENSMMUG00000010269	E130_P0	-0.38473	0.0349786		ENSMMUG00000013797	E130_P0	0.971423	0.0315832		ENSMMUG00000013203	E130_P0	-0.821063	0.0351522		ENSMMUG00000009199	E123_E130	2.67921	0.00323842		ENSMMUG00000019673	E112_E123	-0.737421	0.0205715
ENSMMUG00000021643	E130_P0	-0.867005	0.0132265		ENSMMUG00000010301	E130_P0	1.05077	0.0117047		ENSMMUG00000013806	E130_P0	-0.968891	0.0485888		ENSMMUG00000013215	E130_P0	-1.23547	0.0133168		ENSMMUG00000009203	E123_E130	-1.05745	0.0335034		ENSMMUG00000019685	E112_E123	-1.37253	0.00020929
ENSMMUG00000021645	E130_P0	-0.96819	0.0252858		ENSMMUG00000010307	E130_P0	1.45058	0.0147416		ENSMMUG00000013808	E130_P0	1.39962	0.0262759		ENSMMUG00000013260	E130_P0	-1.81663	0.00451778		ENSMMUG00000009251	E123_E130	1.5006	0.0229791		ENSMMUG00000019688	E112_E123	1.45952	0.0376498
ENSMMUG00000021719	E130_P0	-0.984241	0.00754285		ENSMMUG00000010309	E130_P0	0.829841	0.000784418		ENSMMUG00000013839	E130_P0	1.6107	0.0055727		ENSMMUG00000013311	E130_P0	-0.822796	0.00620837		ENSMMUG00000009252	E123_E130	1.67861	0.0431998		ENSMMUG00000019699	E112_E123	-1.67484	0.0355767
ENSMMUG00000021722	E130_P0	-0.693602	0.0429852		ENSMMUG00000010310	E130_P0	1.66499	0.00183594		ENSMMUG00000013863	E130_P0	3.3736	0.00456207		ENSMMUG00000013340	E130_P0	1.00294	0.0113118		ENSMMUG00000009286	E123_E130	1.99954	0.0172441		ENSMMUG00000019735	E112_E123	-0.887267	0.0430935
ENSMMUG00000021744	E130_P0	-1.06427	0.0116436		ENSMMUG00000010356	E130_P0	0.947436	0.0493097		ENSMMUG00000013864	E130_P0	3.63556	0.000375082		ENSMMUG00000013397	E130_P0	1.24835	0.00616753		ENSMMUG00000009287	E123_E130	3.07423	0.0440628		ENSMMUG00000019747	E112_E123	0.780642	0.0029326
ENSMMUG00000021766	E130_P0	-0.815269	0.0413583		ENSMMUG00000010366	E130_P0	-1.42969	0.00166246		ENSMMUG00000013895	E130_P0	-1.44775	0.00664188		ENSMMUG00000013404	E130_P0	1.2053	0.0335257		ENSMMUG00000009296	E123_E130	0.878148	0.0191228		ENSMMUG00000019789	E112_E123	-0.435867	5.16254e-14
ENSMMUG00000021808	E130_P0	-0.727343	0.0303465		ENSMMUG00000010428	E130_P0	-1.01394	0.00671991		ENSMMUG00000013944	E130_P0	1.22628	0.0285792		ENSMMUG00000013426	E130_P0	-0.0148688	4.11848e-06		ENSMMUG00000009321	E123_E130	1.18954	0.00854572		ENSMMUG00000019799	E112_E123	-0.411951	0.00786508
ENSMMUG00000021852	E130_P0	0.69433	0.0166058		ENSMMUG00000010433	E130_P0	0.290952	0.00545153		ENSMMUG00000013966	E130_P0	0.754858	0.0268742		ENSMMUG00000013442	E130_P0	-1.04123	0.0330998		ENSMMUG00000009393	E123_E130	4.63616	0.0101638		ENSMMUG00000019839	E112_E123	-0.44461	0.0411646
ENSMMUG00000021916	E130_P0	-1.34835	0.0257695		ENSMMUG00000010462	E130_P0	0.469006	0.0307831		ENSMMUG00000013969	E130_P0	-0.276268	0.0392861		ENSMMUG00000013462	E130_P0	-1.27427	0.0199807		ENSMMUG00000009406	E123_E130	-1.88468	0.0289205		ENSMMUG00000019867	E112_E123	0.144019	0.000878793
ENSMMUG00000021921	E130_P0	-0.756687	0.0269168		ENSMMUG00000010471	E130_P0	-1.101	0.00882595		ENSMMUG00000013983	E130_P0	-2.60427	0.0267354		ENSMMUG00000013467	E130_P0	2.53158	0.00857145		ENSMMUG00000009496	E123_E130	-1.10639	0.00728351		ENSMMUG00000019873	E112_E123	-2.10053	0.0205852
ENSMMUG00000021936	E130_P0	-1.37696	0.0488794		ENSMMUG00000010481	E130_P0	0.612317	0.0366033		ENSMMUG00000014013	E130_P0	2.5228	0.00259741		ENSMMUG00000013477	E130_P0	1.60052	0.00779253		ENSMMUG00000009545	E123_E130	1.40085	0.0374089		ENSMMUG00000019887	E112_E123	0.428182	0.0423918
ENSMMUG00000021969	E130_P0	-0.585051	0.0475014		ENSMMUG00000010507	E130_P0	-0.309234	0.0387378		ENSMMUG00000014050	E130_P0	1.75088	0.00817639		ENSMMUG00000013494	E130_P0	-1.33022	0.00321918		ENSMMUG00000009574	E123_E130	0.0686521	0.00111317		ENSMMUG00000019900	E112_E123	1.40704	0.0159922
ENSMMUG00000021972	E130_P0	1.80373	0.0248539		ENSMMUG00000010517	E130_P0	-0.521947	0.0428863		ENSMMUG00000014080	E130_P0	1.14768	0.00541116		ENSMMUG00000013511	E130_P0	1.34207	0.0212919		ENSMMUG00000009583	E123_E130	0.746802	0.0349993		ENSMMUG00000019909	E112_E123	-0.0469349	5.16254e-14
ENSMMUG00000021995	E130_P0	3.01412	0.0318		ENSMMUG00000010531	E130_P0	1.39482	0.00970712		ENSMMUG00000014082	E130_P0	0.62737	0.000482801		ENSMMUG00000013544	E130_P0	1.37807	0.0282701		ENSMMUG00000009590	E123_E130	0.494733	0.0373119		ENSMMUG00000019917	E112_E123	-0.288557	0.00656295
ENSMMUG00000022097	E130_P0	-1.33413	0.0235174		ENSMMUG00000010542	E130_P0	-0.392144	0.0033789		ENSMMUG00000014130	E130_P0	1.7661	0.0115018		ENSMMUG00000013561	E130_P0	0.929272	0.0257896		ENSMMUG00000009606	E123_E130	-0.0831948	0.0346317		ENSMMUG00000019945	E112_E123	-3.55612	0.0497043
ENSMMUG00000022133	E130_P0	2.10812	0.0404882		ENSMMUG00000010564	E130_P0	2.39107	0.0020178		ENSMMUG00000014140	E130_P0	1.10346	0.0389227		ENSMMUG00000013565	E130_P0	-0.89775	0.00385556		ENSMMUG00000009609	E123_E130	1.24511	0.00580451		ENSMMUG00000019947	E112_E123	-4.29053	0.0178139
ENSMMUG00000022148	E130_P0	0.805056	0.0306662		ENSMMUG00000010579	E130_P0	-0.548413	0.0454232		ENSMMUG00000014144	E130_P0	1.36054	0.0152113		ENSMMUG00000013589	E130_P0	2.49622	0.00160195		ENSMMUG00000009615	E123_E130	0.982481	0.0198086		ENSMMUG00000019953	E112_E123	-2.91084	0.00936214
ENSMMUG00000022155	E130_P0	0.883964	0.000102545		ENSMMUG00000010582	E130_P0	-1.04918	0.0233642		ENSMMUG00000014148	E130_P0	1.21737	0.0361181		ENSMMUG00000013603	E130_P0	-1.4849	0.0496598		ENSMMUG00000009626	E123_E130	-1.05335	0.00460959		ENSMMUG00000019960	E112_E123	-0.813642	0.0359942
ENSMMUG00000022193	E130_P0	1.1074	0.0279875		ENSMMUG00000010599	E130_P0	-0.868814	0.0297517		ENSMMUG00000014172	E130_P0	1.41005	0.00389086		ENSMMUG00000013607	E130_P0	1.97629	0.00233276		ENSMMUG00000009650	E123_E130	1.11988	0.00280633		ENSMMUG00000019993	E112_E123	-2.06039	0.027193
ENSMMUG00000022242	E130_P0	-0.938462	0.033732		ENSMMUG00000010623	E130_P0	-0.883245	0.00401308		ENSMMUG00000014204	E130_P0	-2.64314	0.0245959		ENSMMUG00000013613	E130_P0	-1.09346	0.000101159		ENSMMUG00000009683	E123_E130	-2.89056	0.0124101		ENSMMUG00000020026	E112_E123	1.01776	0.00931538
ENSMMUG00000022307	E130_P0	-2.94594	0.0386787		ENSMMUG00000010627	E130_P0	-1.44603	0.0147211		ENSMMUG00000014208	E130_P0	-2.09125	0.0458053		ENSMMUG00000013658	E130_P0	0.768743	0.0472011		ENSMMUG00000009688	E123_E130	-0.460612	0.0289271		ENSMMUG00000020033	E112_E123	-3.08497	0.00494945
ENSMMUG00000022336	E130_P0	-0.0770237	1.69354e-06		ENSMMUG00000010651	E130_P0	-0.739182	0.01048		ENSMMUG00000014219	E130_P0	2.28861	0.0347821		ENSMMUG00000013669	E130_P0	-2.412	3.94109e-05		ENSMMUG00000009700	E123_E130	1.1181	0.0484412		ENSMMUG00000020038	E112_E123	2.30817	0.00953275
ENSMMUG00000022402	E130_P0	-0.58038	0.0100323		ENSMMUG00000010660	E130_P0	-1.10021	0.0201488		ENSMMUG00000014229	E130_P0	0.712917	0.0156325		ENSMMUG00000013674	E130_P0	0	0.017996		ENSMMUG00000009725	E123_E130	1.80636	0.015858		ENSMMUG00000020046	E112_E123	0.921263	0.0417576
ENSMMUG00000022413	E130_P0	-0.477116	0.0248652		ENSMMUG00000010682	E130_P0	-1.30437	0.00486742		ENSMMUG00000014232	E130_P0	0.887738	0.0309918		ENSMMUG00000013709	E130_P0	-0.164094	0.00932499		ENSMMUG00000009740	E123_E130	-0.336401	0.0423671		ENSMMUG00000020124	E112_E123	-2.14066	0.0084482
ENSMMUG00000022429	E130_P0	2.1333	0.0142177		ENSMMUG00000010706	E130_P0	-1.28884	0.0033982		ENSMMUG00000014266	E130_P0	1.80168	0.00352302		ENSMMUG00000013713	E130_P0	-1.25954	0.0176474		ENSMMUG00000009847	E123_E130	1.00589	0.00590571		ENSMMUG00000020140	E112_E123	-0.589206	0.00926351
ENSMMUG00000022446	E130_P0	-0.865482	0.0237259		ENSMMUG00000010713	E130_P0	1.1519	0.00750845		ENSMMUG00000014294	E130_P0	-1.28404	0.0183052		ENSMMUG00000013719	E130_P0	-0.918407	0.0173114		ENSMMUG00000009874	E123_E130	1.0853	0.0492282		ENSMMUG00000020181	E112_E123	-2.06209	7.86348e-05
ENSMMUG00000022478	E130_P0	1.08863	0.0176707		ENSMMUG00000010754	E130_P0	-0.025312	0.000385478		ENSMMUG00000014295	E130_P0	2.33854	0.0219533		ENSMMUG00000013740	E130_P0	-0.836774	0.0120754		ENSMMUG00000009880	E123_E130	2.36214	0.0499269		ENSMMUG00000020195	E112_E123	-2.81182	0.0381063
ENSMMUG00000022491	E130_P0	-0.999949	0.0220156		ENSMMUG00000010756	E130_P0	-0.0390116	0.000378582		ENSMMUG00000014330	E130_P0	-3.26227	0.0257332		ENSMMUG00000013778	E130_P0	-0.652395	0.00976202		ENSMMUG00000009911	E123_E130	-0.586442	0.0471411		ENSMMUG00000020208	E112_E123	1.22106	0.0120181
ENSMMUG00000022598	E130_P0	-1.7383	0.0259929		ENSMMUG00000010769	E130_P0	-1.43932	0.00256253		ENSMMUG00000014340	E130_P0	-2.34714	0.04306		ENSMMUG00000013793	E130_P0	-0.687665	0.0392028		ENSMMUG00000009917	E123_E130	2.27866	0.00965474		ENSMMUG00000020212	E112_E123	-2.47326	0.00039028
ENSMMUG00000022698	E130_P0	1.31571	0.0208036		ENSMMUG00000010796	E130_P0	0.519608	0.010526		ENSMMUG00000014341	E130_P0	0.757122	0.0317824		ENSMMUG00000013867	E130_P0	-0.884794	0.00580343		ENSMMUG00000009945	E123_E130	1.58129	0.0115058		ENSMMUG00000020218	E112_E123	0.966225	0.0483705
ENSMMUG00000022712	E130_P0	-2.94039	0.00438395		ENSMMUG00000010798	E130_P0	0.43243	0.0399637		ENSMMUG00000014350	E130_P0	-1.42961	0.0039434		ENSMMUG00000013889	E130_P0	-0.062303	8.23331e-05		ENSMMUG00000009947	E123_E130	-0.734085	0.0151387		ENSMMUG00000020246	E112_E123	1.77228	0.0158551
ENSMMUG00000022727	E130_P0	-0.887106	0.0353831		ENSMMUG00000010807	E130_P0	0.373074	0.0127706		ENSMMUG00000014375	E130_P0	2.43163	0.000349436		ENSMMUG00000013940	E130_P0	-1.2137	0.0189858		ENSMMUG00000009970	E123_E130	-0.868256	0.047759		ENSMMUG00000020259	E112_E123	-1.93838	0.040847
ENSMMUG00000022740	E130_P0	1.83863	0.0115482		ENSMMUG00000010818	E130_P0	-0.0254141	0.000385426		ENSMMUG00000014383	E130_P0	-4.32597	0.0156666		ENSMMUG00000013945	E130_P0	-1.71057	0.0229504		ENSMMUG00000010002	E123_E130	0.401687	1.38284e-05		ENSMMUG00000020320	E112_E123	1.56259	0.0222538
ENSMMUG00000022873	E130_P0	0.654657	0.0141439		ENSMMUG00000010839	E130_P0	1.35023	0.0217017		ENSMMUG00000014391	E130_P0	0.778841	0.0111188		ENSMMUG00000013997	E130_P0	1.82691	0.0260797		ENSMMUG00000010009	E123_E130	0.406682	0.0499475		ENSMMUG00000020332	E112_E123	-0.382701	5.16254e-14
ENSMMUG00000022922	E130_P0	3.96432	0.0409767		ENSMMUG00000010842	E130_P0	-0.567682	0.00284502		ENSMMUG00000014403	E130_P0	0.890729	0.0160703		ENSMMUG00000013998	E130_P0	2.06694	0.000351512		ENSMMUG00000010012	E123_E130	1.21418	0.00380894		ENSMMUG00000020348	E112_E123	0.981589	0.0103141
ENSMMUG00000022947	E130_P0	1.18601	0.0447812		ENSMMUG00000010853	E130_P0	-0.947153	0.01644		ENSMMUG00000014414	E130_P0	2.32025	0.00211616		ENSMMUG00000014011	E130_P0	0.928808	0.0381641		ENSMMUG00000010054	E123_E130	-1.0711	0.0341333		ENSMMUG00000020363	E112_E123	-0.697936	0.0370459
ENSMMUG00000022994	E130_P0	-0.845349	0.00732992		ENSMMUG00000010857	E130_P0	-0.532851	0.0493315		ENSMMUG00000014451	E130_P0	-0.179419	0.00403694		ENSMMUG00000014013	E130_P0	1.73824	0.0128231		ENSMMUG00000010071	E123_E130	-1.50611	0.000247775		ENSMMUG00000020375	E112_E123	-1.87454	4.17873e-05
ENSMMUG00000023013	E130_P0	0.765581	0.0346583		ENSMMUG00000010903	E130_P0	2.35092	0.0172586		ENSMMUG00000014452	E130_P0	1.30097	0.000647568		ENSMMUG00000014024	E130_P0	-0.536219	0.0310207		ENSMMUG00000010079	E123_E130	1.18711	0.0365873		ENSMMUG00000020422	E112_E123	-4.01969	0.000879128
ENSMMUG00000023016	E130_P0	-0.892404	0.0377931		ENSMMUG00000010938	E130_P0	-1.75561	5.24549e-11		ENSMMUG00000014471	E130_P0	-0.384066	0.003514		ENSMMUG00000014072	E130_P0	2.25082	0.00133631		ENSMMUG00000010109	E123_E130	1.66615	0.00690202		ENSMMUG00000020432	E112_E123	-2.14133	0.00094629
ENSMMUG00000023030	E130_P0	2.00944	0.0358668		ENSMMUG00000010940	E130_P0	-0.89188	0.0111211		ENSMMUG00000014484	E130_P0	0.432203	0.0456274		ENSMMUG00000014082	E130_P0	0.422233	0.0470122		ENSMMUG00000010117	E123_E130	-1.60651	0.00862536		ENSMMUG00000020438	E112_E123	-1.43402	0.00392734
ENSMMUG00000023047	E130_P0	-0.0465925	0.00902436		ENSMMUG00000010942	E130_P0	-0.451152	0.0472521		ENSMMUG00000014508	E130_P0	-0.588874	0.0306418		ENSMMUG00000014145	E130_P0	-0.0882522	0.0483605		ENSMMUG00000010147	E123_E130	0.870755	0.029713		ENSMMUG00000020484	E112_E123	-0.502692	0.000790059
ENSMMUG00000023061	E130_P0	-0.162775	0.0440771		ENSMMUG00000010961	E130_P0	-0.692636	0.0309713		ENSMMUG00000014522	E130_P0	1.80718	0.0029116		ENSMMUG00000014172	E130_P0	1.19496	0.000545348		ENSMMUG00000010162	E123_E130	-0.852409	0.0214378		ENSMMUG00000020515	E112_E123	-6.16523	0.00264182
ENSMMUG00000023078	E130_P0	-0.881357	0.0430205		ENSMMUG00000010969	E130_P0	0.980382	0.0420289		ENSMMUG00000014523	E130_P0	1.95549	0.00941833		ENSMMUG00000014187	E130_P0	-0.812749	0.0438685		ENSMMUG00000010165	E123_E130	0.389086	1.88243e-06		ENSMMUG00000020537	E112_E123	-1.3859	0.00393821
ENSMMUG00000023081	E130_P0	1.08455	0.022109		ENSMMUG00000010999	E130_P0	0.35376	0.00909321		ENSMMUG00000014530	E130_P0	0.535662	0.0470769		ENSMMUG00000014208	E130_P0	-1.71323	0.0122397		ENSMMUG00000010194	E123_E130	1.58439	0.00236714		ENSMMUG00000020661	E112_E123	-2.4365	0.00103325
ENSMMUG00000023382	E130_P0	-1.29522	0.0453315		ENSMMUG00000011027	E130_P0	0.850856	0.0233009		ENSMMUG00000014547	E130_P0	1.155	0.0463482		ENSMMUG00000014219	E130_P0	3.13556	0.00459366		ENSMMUG00000010236	E123_E130	1.20553	0.045941		ENSMMUG00000020665	E112_E123	-2.2012	0.00428021
ENSMMUG00000023438	E130_P0	-0.796249	0.0192682		ENSMMUG00000011037	E130_P0	1.0066	0.00514278		ENSMMUG00000014633	E130_P0	-2.52612	0.0150776		ENSMMUG00000014228	E130_P0	-1.64451	1.17851e-05		ENSMMUG00000010240	E123_E130	-2.49942	0.0352955		ENSMMUG00000020697	E112_E123	-1.10656	0.00853589
ENSMMUG00000023488	E130_P0	-1.0181	0.0487124		ENSMMUG00000011040	E130_P0	0.607187	0.0293364		ENSMMUG00000014635	E130_P0	1.97463	0.00169583		ENSMMUG00000014230	E130_P0	2.36698	0.00165854		ENSMMUG00000010307	E123_E130	-1.72076	0.0228383		ENSMMUG00000020726	E112_E123	-1.44672	0.022129
ENSMMUG00000023495	E130_P0	-1.22058	0.0336584		ENSMMUG00000011044	E130_P0	1.77228	0.0122693		ENSMMUG00000014636	E130_P0	-1.47281	0.00063815		ENSMMUG00000014263	E130_P0	2.27464	0.000151018		ENSMMUG00000010311	E123_E130	0.588138	0.0243018		ENSMMUG00000020739	E112_E123	-4.02573	0.0434896
ENSMMUG00000023530	E130_P0	-0.961078	0.010945		ENSMMUG00000011048	E130_P0	0.525509	0.0413969		ENSMMUG00000014652	E130_P0	1.19499	0.0451587		ENSMMUG00000014295	E130_P0	0.411097	0.0071847		ENSMMUG00000010344	E123_E130	-0.497112	0.0478189		ENSMMUG00000020760	E112_E123	-1.45318	0.0258051
ENSMMUG00000023533	E130_P0	-1.78667	0.0172241		ENSMMUG00000011064	E130_P0	2.82295	0.00168506		ENSMMUG00000014664	E130_P0	0.765545	0.0261548		ENSMMUG00000014330	E130_P0	-0.840789	0.0297027		ENSMMUG00000010356	E123_E130	1.45527	0.00213599		ENSMMUG00000020771	E112_E123	-2.90373	0.00925138
ENSMMUG00000023597	E130_P0	0.335961	0.0143345		ENSMMUG00000011069	E130_P0	0.55265	0.0405066		ENSMMUG00000014670	E130_P0	1.10862	0.0435909		ENSMMUG00000014410	E130_P0	-1.62944	0.00204919		ENSMMUG00000010382	E123_E130	1.53312	0.0112313		ENSMMUG00000020775	E112_E123	-4.6269	0.000858649
ENSMMUG00000023600	E130_P0	-0.985264	0.0196108		ENSMMUG00000011075	E130_P0	1.05045	0.0411212		ENSMMUG00000014680	E130_P0	1.17064	0.0120264		ENSMMUG00000014426	E130_P0	-1.19689	0.0132851		ENSMMUG00000010387	E123_E130	2.66977	0.0244215		ENSMMUG00000020777	E112_E123	-2.96692	0.0132523
ENSMMUG00000023647	E130_P0	-0.718595	0.0424451		ENSMMUG00000011092	E130_P0	0.767231	0.000715682		ENSMMUG00000014685	E130_P0	2.35075	0.0286368		ENSMMUG00000014451	E130_P0	-1.11857	0.0489116		ENSMMUG00000010389	E123_E130	0.721134	0.0193046		ENSMMUG00000020787	E112_E123	-4.30231	0.00247856
ENSMMUG00000023785	E130_P0	-2.03189	0.0311574		ENSMMUG00000011095	E130_P0	-0.662455	0.0414478		ENSMMUG00000014689	E130_P0	-0.861594	0.0314187		ENSMMUG00000014461	E130_P0	0.88794	0.0115079		ENSMMUG00000010417	E123_E130	1.66092	0.000484011		ENSMMUG00000020825	E112_E123	0.59878	0.0265258
ENSMMUG00000023789	E130_P0	-0.204366	0.0391642		ENSMMUG00000011116	E130_P0	-0.505261	0.0217016		ENSMMUG00000014699	E130_P0	-1.22521	0.00997416		ENSMMUG00000014498	E130_P0	-1.26613	0.0377721		ENSMMUG00000010423	E123_E130	-1.06288	0.0145404		ENSMMUG00000020831	E112_E123	-1.19039	0.0259043
ENSMMUG00000024425	E130_P0	-0.37232	2.26094e-06		ENSMMUG00000011130	E130_P0	-1.42574	0.00283413		ENSMMUG00000014711	E130_P0	1.77721	0.0098301		ENSMMUG00000014529	E130_P0	-0.659425	0.0462395		ENSMMUG00000010458	E123_E130	0.0459534	0.00309721		ENSMMUG00000020865	E112_E123	-2.34008	0.0321695
ENSMMUG00000024709	E130_P0	-2.16991	0.025754		ENSMMUG00000011134	E130_P0	-0.841179	0.0212135		ENSMMUG00000014726	E130_P0	-5.04618	0.00221185		ENSMMUG00000014540	E130_P0	0.969931	0.00783718		ENSMMUG00000010481	E123_E130	-0.607914	0.0179263		ENSMMUG00000020866	E112_E123	-3.14873	0.034973
ENSMMUG00000024849	E130_P0	-0.481064	0.000505473		ENSMMUG00000011155	E130_P0	-0.822844	0.0104706		ENSMMUG00000014796	E130_P0	-0.966791	0.0390428		ENSMMUG00000014556	E130_P0	1.20375	0.00575726		ENSMMUG00000010495	E123_E130	1.30919	0.0159199		ENSMMUG00000020867	E112_E123	-2.04905	0.0454604
ENSMMUG00000025184	E130_P0	-1.84379	0.0218945		ENSMMUG00000011169	E130_P0	-1.08346	0.00464692		ENSMMUG00000014802	E130_P0	1.07951	0.0459534		ENSMMUG00000014590	E130_P0	-0.0897758	3.33732e-06		ENSMMUG00000010496	E123_E130	0.864451	0.0275939		ENSMMUG00000020868	E112_E123	-4.44527	0.0188103
ENSMMUG00000026568	E130_P0	-2.79724	0.0487277		ENSMMUG00000011191	E130_P0	-1.54584	0.0373429		ENSMMUG00000014808	E130_P0	1.62331	0.0007716		ENSMMUG00000014613	E130_P0	0.466951	0.0283366		ENSMMUG00000010498	E123_E130	-1.18464	0.0150867		ENSMMUG00000020869	E112_E123	-3.29059	0.0242061
ENSMMUG00000026686	E130_P0	1.56725	0.0320674		ENSMMUG00000011220	E130_P0	-0.0267409	0.001466		ENSMMUG00000014820	E130_P0	1.06052	0.0142453		ENSMMUG00000014633	E130_P0	-2.52167	0.0027836		ENSMMUG00000010507	E123_E130	2.45075	0.000241353		ENSMMUG00000020914	E112_E123	-1.41136	0.0156023
ENSMMUG00000026957	E130_P0	1.10484	0.0413147		ENSMMUG00000011251	E130_P0	-1.278	0.0292341		ENSMMUG00000014867	E130_P0	-1.02162	0.000416518		ENSMMUG00000014660	E130_P0	0.495333	0.0117818		ENSMMUG00000010714	E123_E130	2.23469	0.0219814		ENSMMUG00000020928	E112_E123	0.851093	0.0359086
ENSMMUG00000027027	E130_P0	-1.42817	0.0406556		ENSMMUG00000011266	E130_P0	0.23505	0.0458215		ENSMMUG00000014872	E130_P0	0.837661	0.0424522		ENSMMUG00000014673	E130_P0	-0.691297	0.00149829		ENSMMUG00000010750	E123_E130	-0.579798	0.00742765		ENSMMUG00000020947	E112_E123	-1.79995	0.00314326
ENSMMUG00000027654	E130_P0	-0.41717	0.0301947		ENSMMUG00000011283	E130_P0	0.288457	6.79456e-13		ENSMMUG00000014905	E130_P0	1.06679	0.0497945		ENSMMUG00000014705	E130_P0	1.14068	0.0345475		ENSMMUG00000010785	E123_E130	-1.57261	0.0220482		ENSMMUG00000020974	E112_E123	-1.78241	0.00142812
ENSMMUG00000027725	E130_P0	-0.363117	0.0038285		ENSMMUG00000011303	E130_P0	-0.647417	0.0228118		ENSMMUG00000014927	E130_P0	2.17395	0.000361756		ENSMMUG00000014714	E130_P0	1.47558	0.00774473		ENSMMUG00000010797	E123_E130	-1.05834	0.00056839		ENSMMUG00000020975	E112_E123	-2.60995	0.0232101
ENSMMUG00000028705	E130_P0	-0.110547	0.0263554		ENSMMUG00000011333	E130_P0	4.49015	0.0343784		ENSMMUG00000015020	E130_P0	-0.630094	0.00212434		ENSMMUG00000014750	E130_P0	-1.74039	0.0237946		ENSMMUG00000010809	E123_E130	-2.0456	0.0278838		ENSMMUG00000021011	E112_E123	-0.743471	0.0449384
ENSMMUG00000028799	E130_P0	-0.288677	9.50431e-07		ENSMMUG00000011340	E130_P0	0.68164	0.0464639		ENSMMUG00000015031	E130_P0	-0.453472	0.0195878		ENSMMUG00000014764	E130_P0	-1.48508	0.0116098		ENSMMUG00000010811	E123_E130	0.988167	0.0209999		ENSMMUG00000021039	E112_E123	-0.845571	0.0126075
ENSMMUG00000028818	E130_P0	-0.24257	0.0142056		ENSMMUG00000011370	E130_P0	0.669679	0.0192131		ENSMMUG00000015054	E130_P0	1.26819	0.0303233		ENSMMUG00000014791	E130_P0	-1.44435	0.00685841		ENSMMUG00000010823	E123_E130	1.01187	0.0174792		ENSMMUG00000021095	E112_E123	-3.1372	0.0406734
ENSMMUG00000028824	E130_P0	-0.951197	0.0062943		ENSMMUG00000011404	E130_P0	-1.28928	0.0263031		ENSMMUG00000015058	E130_P0	1.15173	0.00370513		ENSMMUG00000014794	E130_P0	-0.939492	0.0216537		ENSMMUG00000010836	E123_E130	0.802732	0.0372858		ENSMMUG00000021112	E112_E123	-3.28976	0.0235685
ENSMMUG00000028906	E130_P0	-0.43061	0.0162622		ENSMMUG00000011428	E130_P0	-0.408264	0.0176251		ENSMMUG00000015064	E130_P0	0.583057	0.00667019		ENSMMUG00000014808	E130_P0	1.76459	0.00654875		ENSMMUG00000010842	E123_E130	-1.61465	0.021253		ENSMMUG00000021135	E112_E123	-5.27485	0.0104419
ENSMMUG00000029039	E130_P0	-0.773721	0.0333118		ENSMMUG00000011429	E130_P0	-0.882547	0.0242046		ENSMMUG00000015089	E130_P0	2.27894	0.0143477		ENSMMUG00000014858	E130_P0	-1.36929	0.00177851		ENSMMUG00000010971	E123_E130	-1.70138	0.009227		ENSMMUG00000021158	E112_E123	-2.34348	0.0279431
ENSMMUG00000029197	E130_P0	-0.301877	0.00559965		ENSMMUG00000011447	E130_P0	-1.73274	0.0145178		ENSMMUG00000015124	E130_P0	-0.791801	0.0124871		ENSMMUG00000014887	E130_P0	-1.67986	0.00423967		ENSMMUG00000010987	E123_E130	-0.35076	0.00629031		ENSMMUG00000021162	E112_E123	-3.40423	0.0190796
ENSMMUG00000029228	E130_P0	0.286275	0.0362542		ENSMMUG00000011513	E130_P0	-2.30056	0.0100704		ENSMMUG00000015128	E130_P0	0.503416	0.0146962		ENSMMUG00000014892	E130_P0	1.47696	0.0228011		ENSMMUG00000011027	E123_E130	2.45493	0.0118767		ENSMMUG00000021168	E112_E123	-1.57054	0.00407955
ENSMMUG00000029358	E130_P0	-0.425897	0.0422264		ENSMMUG00000011519	E130_P0	-0.540505	0.0462778		ENSMMUG00000015153	E130_P0	1.48617	0.0322457		ENSMMUG00000014927	E130_P0	1.30839	0.0350591		ENSMMUG00000011031	E123_E130	1.12287	0.00362791		ENSMMUG00000021169	E112_E123	-0.772434	0.028617
ENSMMUG00000029409	E130_P0	0.395614	0.0498304		ENSMMUG00000011536	E130_P0	-0.877888	0.000246588		ENSMMUG00000015158	E130_P0	-3.02795	0.0259483		ENSMMUG00000014941	E130_P0	-1.18387	0.019415		ENSMMUG00000011046	E123_E130	1.77972	0.0202952		ENSMMUG00000021185	E112_E123	-1.6283	0.0322068
ENSMMUG00000029628	E130_P0	-1.50811	0.0496694		ENSMMUG00000011555	E130_P0	2.72152	0.00181271		ENSMMUG00000015165	E130_P0	1.03295	0.0039222		ENSMMUG00000014943	E130_P0	-0.857546	0.0147163		ENSMMUG00000011049	E123_E130	-0.949971	0.049399		ENSMMUG00000021191	E112_E123	-1.82265	0.0127471
ENSMMUG00000029795	E130_P0	-0.0490673	0.00364369		ENSMMUG00000011557	E130_P0	-0.933443	7.91104e-05		ENSMMUG00000015173	E130_P0	0.625856	0.00493118		ENSMMUG00000015038	E130_P0	-0.565032	0.000516031		ENSMMUG00000011050	E123_E130	0.127975	0.0179056		ENSMMUG00000021192	E112_E123	-1.78244	0.0330273
ENSMMUG00000029894	E130_P0	-0.590732	0.00302628		ENSMMUG00000011559	E130_P0	0.836205	0.0183877		ENSMMUG00000015221	E130_P0	1.58455	0.015265		ENSMMUG00000015074	E130_P0	-0.678328	0.00890377		ENSMMUG00000011071	E123_E130	-0.392951	0.0353466		ENSMMUG00000021205	E112_E123	-1.57656	0.00377789
ENSMMUG00000029929	E130_P0	-0.250641	0.0304772		ENSMMUG00000011564	E130_P0	1.39294	0.00418354		ENSMMUG00000015224	E130_P0	1.28148	0.00241487		ENSMMUG00000015089	E130_P0	4.72855	0.000157278		ENSMMUG00000011091	E123_E130	-0.874388	0.0441551		ENSMMUG00000021226	E112_E123	-3.09508	0.00799723
ENSMMUG00000029936	E130_P0	-0.612742	0.0269315		ENSMMUG00000011582	E130_P0	-1.43852	0.0388248		ENSMMUG00000015241	E130_P0	-0.97203	0.0405339		ENSMMUG00000015139	E130_P0	-1.77914	0.00133851		ENSMMUG00000011098	E123_E130	0.651105	0.00936847		ENSMMUG00000021280	E112_E123	-1.7641	0.0211838
ENSMMUG00000029939	E130_P0	0.606748	0.00726953		ENSMMUG00000011604	E130_P0	-0.36958	0.00760918		ENSMMUG00000015254	E130_P0	1.18284	0.0268091		ENSMMUG00000015154	E130_P0	1.38994	0.0423624		ENSMMUG00000011117	E123_E130	0.845185	0.020178		ENSMMUG00000021291	E112_E123	0.864982	0.0191656
ENSMMUG00000029977	E130_P0	-0.163918	4.00366e-06		ENSMMUG00000011607	E130_P0	3.31377	0.000644945		ENSMMUG00000015277	E130_P0	-1.33453	0.00372482		ENSMMUG00000015160	E130_P0	-0.931472	0.0273057		ENSMMUG00000011158	E123_E130	1.36496	0.00213695		ENSMMUG00000021292	E112_E123	1.87197	0.0017375
ENSMMUG00000030017	E130_P0	-1.39024	0.0306388		ENSMMUG00000011622	E130_P0	0.376265	0.000501173		ENSMMUG00000015286	E130_P0	-0.833184	0.0293203		ENSMMUG00000015189	E130_P0	-1.37614	0.0273161		ENSMMUG00000011210	E123_E130	0.792659	0.00516639		ENSMMUG00000021353	E112_E123	-3.4598	0.0353023
ENSMMUG00000030337	E130_P0	-1.02203	0.0300353		ENSMMUG00000011624	E130_P0	1.5321	0.00212382		ENSMMUG00000015291	E130_P0	0.772467	0.0257878		ENSMMUG00000015195	E130_P0	-0.0946531	3.29228e-06		ENSMMUG00000011216	E123_E130	-1.97811	0.0401171		ENSMMUG00000021371	E112_E123	-2.78839	0.0023076
ENSMMUG00000030372	E130_P0	-0.559726	0.0124764		ENSMMUG00000011638	E130_P0	0.73552	0.0384536		ENSMMUG00000015302	E130_P0	-2.91613	0.0363624		ENSMMUG00000015200	E130_P0	-0.0503482	3.72659e-06		ENSMMUG00000011251	E123_E130	2.35924	0.00698781		ENSMMUG00000021388	E112_E123	1.08251	0.0422655
ENSMMUG00000030401	E130_P0	-0.474708	0.0337287		ENSMMUG00000011694	E130_P0	-1.03091	0.00602038		ENSMMUG00000015325	E130_P0	2.07074	0.00749347		ENSMMUG00000015225	E130_P0	-1.41652	0.00549951		ENSMMUG00000011284	E123_E130	0.936741	0.00418869		ENSMMUG00000021412	E112_E123	-2.37691	0.000898479
ENSMMUG00000030459	E130_P0	-0.141869	4.2582e-06		ENSMMUG00000011716	E130_P0	-0.647428	0.0163177		ENSMMUG00000015327	E130_P0	-1.27811	0.0472676		ENSMMUG00000015233	E130_P0	-0.858501	0.046028		ENSMMUG00000011285	E123_E130	-0.772835	0.00145297		ENSMMUG00000021414	E112_E123	-1.33047	0.0207227
ENSMMUG00000030472	E130_P0	-0.194096	3.681e-06		ENSMMUG00000011719	E130_P0	-0.516663	0.040472		ENSMMUG00000015330	E130_P0	0.602996	0.0204799		ENSMMUG00000015241	E130_P0	-1.59031	0.0158582		ENSMMUG00000011309	E123_E130	-0.844689	0.000466912		ENSMMUG00000021415	E112_E123	-1.84355	0.048693
ENSMMUG00000030594	E130_P0	-0.702254	0.0236798		ENSMMUG00000011741	E130_P0	3.16895	0.0127638		ENSMMUG00000015332	E130_P0	2.74346	0.00467736		ENSMMUG00000015257	E130_P0	-1.06291	0.0288435		ENSMMUG00000011318	E123_E130	0.920613	0.0413403		ENSMMUG00000021420	E112_E123	-2.73181	0.0374602
ENSMMUG00000030678	E130_P0	-0.201087	0.00169772		ENSMMUG00000011762	E130_P0	-1.03589	0.0253255		ENSMMUG00000015381	E130_P0	-1.69011	0.00483466		ENSMMUG00000015260	E130_P0	-2.46955	0.0449409		ENSMMUG00000011341	E123_E130	1.28363	0.0446623		ENSMMUG00000021439	E112_E123	-3.79528	0.0492213
ENSMMUG00000030702	E130_P0	-0.368009	0.0135087		ENSMMUG00000011805	E130_P0	0.273859	8.10019e-13		ENSMMUG00000015391	E130_P0	2.29412	0.000754985		ENSMMUG00000015266	E130_P0	-0.0462257	0.011461		ENSMMUG00000011350	E123_E130	0.935436	0.00281645		ENSMMUG00000021491	E112_E123	-0.68283	0.000145201
ENSMMUG00000030709	E130_P0	-0.448303	0.0141331		ENSMMUG00000011809	E130_P0	-0.93246	0.0227553		ENSMMUG00000015404	E130_P0	-1.48835	0.0347648		ENSMMUG00000015308	E130_P0	-2.33272	0.0231934		ENSMMUG00000011450	E123_E130	0.953092	0.0253147		ENSMMUG00000021516	E112_E123	-3.31313	0.0387922
ENSMMUG00000030777	E130_P0	-0.824717	0.0433852		ENSMMUG00000011819	E130_P0	-0.876815	0.0241826		ENSMMUG00000015418	E130_P0	1.72935	0.00179764		ENSMMUG00000015360	E130_P0	-0.854912	0.00808532		ENSMMUG00000011503	E123_E130	1.23622	0.000192779		ENSMMUG00000021519	E112_E123	-5.33566	0.00142398
ENSMMUG00000030799	E130_P0	-0.875978	0.0123617		ENSMMUG00000011832	E130_P0	-1.02623	0.00191458		ENSMMUG00000015446	E130_P0	1.67882	0.00811591		ENSMMUG00000015372	E130_P0	3.70222	0.0336847		ENSMMUG00000011523	E123_E130	-0.886965	0.047754		ENSMMUG00000021538	E112_E123	1.93633	0.0144163
ENSMMUG00000030815	E130_P0	0.0433724	0.00268792		ENSMMUG00000011833	E130_P0	0.732863	0.031644		ENSMMUG00000015472	E130_P0	1.25409	0.0417963		ENSMMUG00000015380	E130_P0	-1.37761	0.0222219		ENSMMUG00000011569	E123_E130	0.843925	0.0384403		ENSMMUG00000021553	E112_E123	-1.22274	0.0318911
ENSMMUG00000030820	E130_P0	-0.155297	4.10122e-06		ENSMMUG00000011838	E130_P0	0.853755	0.0391104		ENSMMUG00000015474	E130_P0	-1.68634	0.0127832		ENSMMUG00000015388	E130_P0	-0.548478	0.0210869		ENSMMUG00000011644	E123_E130	0.976962	0.0423069		ENSMMUG00000021560	E112_E123	-1.856	0.0164616
ENSMMUG00000030871	E130_P0	-1.10039	0.034532		ENSMMUG00000011844	E130_P0	-0.124545	0.00224649		ENSMMUG00000015483	E130_P0	1.07705	0.0052529		ENSMMUG00000015391	E130_P0	1.81111	0.00178588		ENSMMUG00000011677	E123_E130	1.742	0.00554387		ENSMMUG00000021565	E112_E123	-0.943697	0.0455724
ENSMMUG00000030906	E130_P0	1.03851	0.0438908		ENSMMUG00000011868	E130_P0	-0.61464	0.00356679		ENSMMUG00000015516	E130_P0	1.01644	0.0242292		ENSMMUG00000015397	E130_P0	-0.145863	0.00963122		ENSMMUG00000011703	E123_E130	0.806462	0.0259365		ENSMMUG00000021574	E112_E123	-0.658644	0.0223006
ENSMMUG00000030932	E130_P0	-0.649448	0.00783052		ENSMMUG00000011869	E130_P0	0.0625981	0.046531		ENSMMUG00000015540	E130_P0	-0.788551	0.00631007		ENSMMUG00000015400	E130_P0	-2.51483	0.00750715		ENSMMUG00000011769	E123_E130	0.811343	0.0245775		ENSMMUG00000021579	E112_E123	1.06331	0.0343261
ENSMMUG00000030969	E130_P0	-1.86901	0.0227834		ENSMMUG00000011874	E130_P0	0.885845	0.0096726		ENSMMUG00000015541	E130_P0	6.47079	0.00019993		ENSMMUG00000015418	E130_P0	2.44757	0.00257358		ENSMMUG00000011773	E123_E130	-0.737958	0.0281046		ENSMMUG00000021661	E112_E123	-1.63526	0.0220242
ENSMMUG00000030998	E130_P0	-0.575647	0.0419356		ENSMMUG00000011918	E130_P0	-1.93289	0.00769894		ENSMMUG00000015542	E130_P0	4.12877	0.00580796		ENSMMUG00000015434	E130_P0	-0.829724	0.018219		ENSMMUG00000011774	E123_E130	-1.15033	0.0116279		ENSMMUG00000021668	E112_E123	-4.06861	0.0416082
ENSMMUG00000031012	E130_P0	-0.143885	0.0167217		ENSMMUG00000011933	E130_P0	0.564063	0.00662308		ENSMMUG00000015589	E130_P0	-1.08675	0.0234789		ENSMMUG00000015436	E130_P0	-1.30673	0.0089238		ENSMMUG00000011864	E123_E130	0.755239	0.0349887		ENSMMUG00000021669	E112_E123	-0.671847	0.00169778
ENSMMUG00000031030	E130_P0	1.67164	0.0158998		ENSMMUG00000011966	E130_P0	0.779955	0.0178406		ENSMMUG00000015634	E130_P0	-3.36096	0.0136141		ENSMMUG00000015463	E130_P0	-1.26189	0.00460645		ENSMMUG00000011896	E123_E130	1.92266	0.0117006		ENSMMUG00000021676	E112_E123	-1.27655	0.0480113
ENSMMUG00000031041	E130_P0	-0.817841	0.0487463		ENSMMUG00000012008	E130_P0	0.878127	0.0183813		ENSMMUG00000015635	E130_P0	2.27882	0.0195348		ENSMMUG00000015464	E130_P0	1.42896	0.00177926		ENSMMUG00000011898	E123_E130	1.96482	0.00484211		ENSMMUG00000021708	E112_E123	-4.78076	0.00536193
ENSMMUG00000031105	E130_P0	0.689132	0.00536872		ENSMMUG00000012009	E130_P0	-0.571572	0.0273036		ENSMMUG00000015638	E130_P0	3.08896	0.0163635		ENSMMUG00000015472	E130_P0	1.13775	0.00590332		ENSMMUG00000011949	E123_E130	0.85211	0.00933093		ENSMMUG00000021753	E112_E123	-2.64544	0.00693764
ENSMMUG00000031121	E130_P0	2.53082	0.0283765		ENSMMUG00000012048	E130_P0	-0.665472	0.0494734		ENSMMUG00000015640	E130_P0	-1.0642	0.0252109		ENSMMUG00000015483	E130_P0	1.04306	0.042496		ENSMMUG00000011956	E123_E130	-3.1966	0.0482692		ENSMMUG00000021762	E112_E123	-1.08518	0.0397761
ENSMMUG00000031225	E130_P0	1.47234	0.0349534		ENSMMUG00000012058	E130_P0	-1.21499	0.0276774		ENSMMUG00000015660	E130_P0	-1.55519	0.0148547		ENSMMUG00000015484	E130_P0	-1.06922	0.00014223		ENSMMUG00000011972	E123_E130	-1.00654	0.00177329		ENSMMUG00000021773	E112_E123	-2.4537	4.87789e-05
ENSMMUG00000031257	E130_P0	-0.0639223	6.89046e-06		ENSMMUG00000012100	E130_P0	3.00023	0.0172991		ENSMMUG00000015662	E130_P0	3.16308	0.00705392		ENSMMUG00000015493	E130_P0	1.11623	0.0100463		ENSMMUG00000012010	E123_E130	-0.942115	0.00680709		ENSMMUG00000021774	E112_E123	-4.2686	0.00384006
ENSMMUG00000031312	E130_P0	-2.30519	0.0173064		ENSMMUG00000012101	E130_P0	1.09378	0.01702		ENSMMUG00000015708	E130_P0	0.772076	0.0303924		ENSMMUG00000015533	E130_P0	-1.08999	0.0335513		ENSMMUG00000012033	E123_E130	1.03153	0.00168048		ENSMMUG00000021794	E112_E123	-2.89383	0.00287674
ENSMMUG00000031415	E130_P0	2.22723	0.0195136		ENSMMUG00000012102	E130_P0	0.484735	0.0166162		ENSMMUG00000015711	E130_P0	-1.67947	0.000904931		ENSMMUG00000015588	E130_P0	-1.27569	0.00426861		ENSMMUG00000012038	E123_E130	1.58752	0.0272057		ENSMMUG00000021797	E112_E123	1.28935	0.0449593
ENSMMUG00000031493	E130_P0	1.49297	0.0152038		ENSMMUG00000012123	E130_P0	1.54194	0.000468993		ENSMMUG00000015720	E130_P0	-1.26365	0.00674833		ENSMMUG00000015589	E130_P0	-0.646261	0.0260341		ENSMMUG00000012043	E123_E130	-1.3572	0.0101295		ENSMMUG00000021819	E112_E123	0.31893	0.0418223
ENSMMUG00000031549	E130_P0	0.627704	0.01525		ENSMMUG00000012137	E130_P0	2.21704	0.00948699		ENSMMUG00000015721	E130_P0	-0.623643	0.025723		ENSMMUG00000015618	E130_P0	1.94796	0.00505468		ENSMMUG00000012073	E123_E130	0.421549	0.002327		ENSMMUG00000021870	E112_E123	-4.07047	0.0272988
ENSMMUG00000031572	E130_P0	2.35987	0.00600566		ENSMMUG00000012138	E130_P0	-0.180372	0.0459841		ENSMMUG00000015766	E130_P0	1.64634	0.0350795		ENSMMUG00000015633	E130_P0	-0.0206623	4.0516e-06		ENSMMUG00000012164	E123_E130	1.68315	0.0494993		ENSMMUG00000021907	E112_E123	3.0606	0.00383479
ENSMMUG00000031574	E130_P0	-0.539133	0.0345428		ENSMMUG00000012141	E130_P0	-1.04793	0.0311776		ENSMMUG00000015804	E130_P0	0.226352	0.0304696		ENSMMUG00000015634	E130_P0	-1.94974	0.0144665		ENSMMUG00000012189	E123_E130	1.76043	0.0273098		ENSMMUG00000021931	E112_E123	-2.41882	0.0100563
ENSMMUG00000031605	E130_P0	-1.85561	0.0172374		ENSMMUG00000012144	E130_P0	-0.669332	0.00205548		ENSMMUG00000015810	E130_P0	-2.66955	0.0207224		ENSMMUG00000015681	E130_P0	-1.02419	0.0228485		ENSMMUG00000012203	E123_E130	1.48562	0.0120984		ENSMMUG00000022068	E112_E123	-1.65878	0.00533811
ENSMMUG00000031617	E130_P0	-2.04439	0.0178249		ENSMMUG00000012145	E130_P0	-0.645573	0.0268182		ENSMMUG00000015824	E130_P0	0.975871	0.0445346		ENSMMUG00000015701	E130_P0	1.0359	0.0151545		ENSMMUG00000012237	E123_E130	-1.00028	0.0361671		ENSMMUG00000022080	E112_E123	-1.20108	0.0128773
ENSMMUG00000031618	E130_P0	2.12644	0.0401137		ENSMMUG00000012147	E130_P0	-1.33574	0.0457886		ENSMMUG00000015876	E130_P0	1.40585	0.0210353		ENSMMUG00000015713	E130_P0	0.44	0.0229427		ENSMMUG00000012257	E123_E130	1.40868	0.0165292		ENSMMUG00000022084	E112_E123	0.719135	0.0386476
ENSMMUG00000031640	E130_P0	-0.108517	4.67608e-06		ENSMMUG00000012207	E130_P0	-0.678569	0.0318507		ENSMMUG00000015884	E130_P0	1.81964	0.0186136		ENSMMUG00000015719	E130_P0	0.434083	0.0231354		ENSMMUG00000012261	E123_E130	-0.697271	0.019608		ENSMMUG00000022205	E112_E123	1.50253	0.00441062
ENSMMUG00000031716	E130_P0	-3.57814	0.00105524		ENSMMUG00000012212	E130_P0	1.6456	0.000172575		ENSMMUG00000015891	E130_P0	1.14624	0.00974989		ENSMMUG00000015722	E130_P0	-0.311738	0.0190747		ENSMMUG00000012275	E123_E130	-0.901031	0.0115205		ENSMMUG00000022214	E112_E123	-2.6944	0.0196727
ENSMMUG00000031741	E130_P0	-1.501	0.0225762		ENSMMUG00000012249	E130_P0	-0.367302	0.0103102		ENSMMUG00000015906	E130_P0	-0.796089	0.00434786		ENSMMUG00000015735	E130_P0	-1.93895	0.0224079		ENSMMUG00000012283	E123_E130	-2.02376	0.0487321		ENSMMUG00000022251	E112_E123	-0.750301	0.0118118
ENSMMUG00000031767	E130_P0	-0.305698	0.00119897		ENSMMUG00000012251	E130_P0	-0.0330896	0.000381543		ENSMMUG00000015924	E130_P0	1.57516	0.00897055		ENSMMUG00000015740	E130_P0	1.07501	0.0251548		ENSMMUG00000012288	E123_E130	0.256039	0.0026983		ENSMMUG00000022276	E112_E123	-2.06065	0.027404
ENSMMUG00000032033	E130_P0	-0.13662	0.0130581		ENSMMUG00000012265	E130_P0	-0.992105	0.0196139		ENSMMUG00000015950	E130_P0	2.02678	0.00125537		ENSMMUG00000015762	E130_P0	-1.44532	0.00423898		ENSMMUG00000012293	E123_E130	0.952311	0.0183031		ENSMMUG00000022279	E112_E123	1.44474	0.0135414
ENSMMUG00000032040	E130_P0	-0.15604	0.00888824		ENSMMUG00000012267	E130_P0	0.0364232	1.53897e-11		ENSMMUG00000015968	E130_P0	-2.11872	0.0472809		ENSMMUG00000015764	E130_P0	1.71644	0.022727		ENSMMUG00000012303	E123_E130	0.748413	0.0237742		ENSMMUG00000022292	E112_E123	-1.68129	0.0268641
ENSMMUG00000032147	E130_P0	-0.431004	0.0214187		ENSMMUG00000012276	E130_P0	-1.51781	0.00305375		ENSMMUG00000016000	E130_P0	1.72607	0.00802916		ENSMMUG00000015771	E130_P0	-3.10909	0.000977289		ENSMMUG00000012317	E123_E130	0.740956	0.0363347		ENSMMUG00000022318	E112_E123	-0.855528	0.000116668
ENSMMUG00000032243	E130_P0	-1.87123	0.0492267		ENSMMUG00000012278	E130_P0	1.54209	0.0463787		ENSMMUG00000016006	E130_P0	-0.992287	0.00643409		ENSMMUG00000015782	E130_P0	-0.643838	0.0334286		ENSMMUG00000012338	E123_E130	-2.34996	0.0145786		ENSMMUG00000022337	E112_E123	-3.16807	0.012144
ENSMMUG00000032303	E130_P0	-0.489203	0.0457222		ENSMMUG00000012282	E130_P0	0.932971	0.020724		ENSMMUG00000016018	E130_P0	-1.96539	0.0275325		ENSMMUG00000015794	E130_P0	-1.71733	0.0123572		ENSMMUG00000012364	E123_E130	-3.23914	0.0106368		ENSMMUG00000022363	E112_E123	-2.03199	0.00717164
ENSMMUG00000032389	E130_P0	-0.0501299	1.82442e-06		ENSMMUG00000012314	E130_P0	-1.75432	0.00407213		ENSMMUG00000016031	E130_P0	2.29393	0.00625161		ENSMMUG00000015798	E130_P0	0.981496	0.0270102		ENSMMUG00000012374	E123_E130	1.29341	0.000797716		ENSMMUG00000022366	E112_E123	-1.70793	0.032509
ENSMMUG00000032394	E130_P0	-1.46188	0.0490819		ENSMMUG00000012316	E130_P0	0.996275	0.0388188		ENSMMUG00000016047	E130_P0	1.47433	0.00252173		ENSMMUG00000015849	E130_P0	-1.12971	9.29185e-05		ENSMMUG00000012428	E123_E130	-0.889572	0.0249419		ENSMMUG00000022407	E112_E123	0.697544	0.0308665
ENSMMUG00000032531	E130_P0	-0.385347	0.00264833		ENSMMUG00000012321	E130_P0	-1.65579	0.0249467		ENSMMUG00000016054	E130_P0	1.05053	0.030386		ENSMMUG00000015877	E130_P0	1.00993	0.048662		ENSMMUG00000012432	E123_E130	-2.00513	0.0450256		ENSMMUG00000022430	E112_E123	0.521581	0.0236077
ENSMMUG00000032544	E130_P0	0.85612	0.0446584		ENSMMUG00000012322	E130_P0	-0.447803	0.0433245		ENSMMUG00000016126	E130_P0	2.49202	0.011218		ENSMMUG00000015924	E130_P0	1.31421	0.000447499		ENSMMUG00000012446	E123_E130	1.14841	0.012735		ENSMMUG00000022481	E112_E123	2.74349	0.042261
ENSMMUG00000032551	E130_P0	2.86104	0.0346381		ENSMMUG00000012323	E130_P0	-0.997818	0.0484965		ENSMMUG00000016171	E130_P0	1.98781	0.00377529		ENSMMUG00000015946	E130_P0	1.26107	0.0280008		ENSMMUG00000012448	E123_E130	0.823908	0.0115476		ENSMMUG00000022485	E112_E123	0.732788	0.000123828
ENSMMUG00000032563	E130_P0	-1.48125	0.00706184		ENSMMUG00000012330	E130_P0	-0.321233	0.0288949		ENSMMUG00000016182	E130_P0	-1.47123	0.0483965		ENSMMUG00000015948	E130_P0	1.91079	0.00193574		ENSMMUG00000012449	E123_E130	-1.15773	0.0201243		ENSMMUG00000022521	E112_E123	-1.93042	0.0269059
ENSMMUG00000032884	E130_P0	-1.38217	0.0253457		ENSMMUG00000012341	E130_P0	0.478378	0.0453415		ENSMMUG00000016190	E130_P0	-0.681487	0.0118441		ENSMMUG00000016000	E130_P0	1.30141	0.0479499		ENSMMUG00000012505	E123_E130	0.768712	0.0395325		ENSMMUG00000022534	E112_E123	-2.07075	0.000342376
ENSMMUG00000033085	E130_P0	-1.1565	0.0393051		ENSMMUG00000012366	E130_P0	-0.41113	9.89019e-05		ENSMMUG00000016192	E130_P0	1.45199	0.0150754		ENSMMUG00000016014	E130_P0	-0.685836	0.00118402		ENSMMUG00000012592	E123_E130	-2.64074	0.00261493		ENSMMUG00000022607	E112_E123	1.38902	0.00183209
ENSMMUG00000033195	E130_P0	-1.10185	0.0305637		ENSMMUG00000012367	E130_P0	0.257571	9.88987e-13		ENSMMUG00000016203	E130_P0	-3.35649	0.0428952		ENSMMUG00000016055	E130_P0	0	0.000150837		ENSMMUG00000012594	E123_E130	0.342224	0.0155314		ENSMMUG00000022668	E112_E123	-1.11015	0.02093
ENSMMUG00000033252	E130_P0	-0.863874	0.0141057		ENSMMUG00000012376	E130_P0	-1.07277	0.00818768		ENSMMUG00000016223	E130_P0	2.81673	0.000579548		ENSMMUG00000016064	E130_P0	-0.334742	0.0259725		ENSMMUG00000012628	E123_E130	1.05035	0.0367221		ENSMMUG00000022671	E112_E123	-2.76571	0.00428685
ENSMMUG00000033445	E130_P0	-0.472248	1.73203e-06		ENSMMUG00000012386	E130_P0	-0.404116	0.0205921		ENSMMUG00000016228	E130_P0	-3.38185	0.00694344		ENSMMUG00000016116	E130_P0	-3.72626	0.000940017		ENSMMUG00000012716	E123_E130	1.48598	0.00290861		ENSMMUG00000022677	E112_E123	-1.10905	9.66607e-05
ENSMMUG00000033653	E130_P0	-0.266624	3.01307e-06		ENSMMUG00000012412	E130_P0	-0.866054	0.0157333		ENSMMUG00000016229	E130_P0	1.89379	0.00245207		ENSMMUG00000016189	E130_P0	-0.648397	0.0472388		ENSMMUG00000012727	E123_E130	-1.11534	0.0312889		ENSMMUG00000022686	E112_E123	-0.843924	0.0113721
ENSMMUG00000034204	E130_P0	-0.92432	0.00172401		ENSMMUG00000012424	E130_P0	-0.198394	0.0142423		ENSMMUG00000016239	E130_P0	1.21169	0.0197625		ENSMMUG00000016195	E130_P0	-1.68513	0.03275		ENSMMUG00000012742	E123_E130	1.9171	0.0181605		ENSMMUG00000022716	E112_E123	-2.14589	0.00378382
ENSMMUG00000035101	E130_P0	-0.934757	0.033471		ENSMMUG00000012499	E130_P0	-0.642027	0.00917165		ENSMMUG00000016251	E130_P0	-1.17468	0.00322451		ENSMMUG00000016198	E130_P0	-0.366285	0.00174615		ENSMMUG00000012744	E123_E130	0.982548	0.0392708		ENSMMUG00000022764	E112_E123	-2.22626	0.00304622
ENSMMUG00000035231	E130_P0	-1.4586	0.00880128		ENSMMUG00000012504	E130_P0	0.844543	0.0116335		ENSMMUG00000016313	E130_P0	1.52449	0.00594553		ENSMMUG00000016223	E130_P0	-1.64797	0.0236398		ENSMMUG00000012764	E123_E130	-1.28761	0.023774		ENSMMUG00000022802	E112_E123	-0.846636	0.0417074
ENSMMUG00000035608	E130_P0	-1.7174	0.0109647		ENSMMUG00000012505	E130_P0	0.507815	0.00828274		ENSMMUG00000016315	E130_P0	0.562673	0.0291983		ENSMMUG00000016225	E130_P0	4.26965	0.00684098		ENSMMUG00000012841	E123_E130	-0.634659	0.024007		ENSMMUG00000022858	E112_E123	-2.72849	0.00296613
ENSMMUG00000035645	E130_P0	-1.15437	0.0331363		ENSMMUG00000012507	E130_P0	-1.8056	0.000617691		ENSMMUG00000016331	E130_P0	0.721266	0.0329996		ENSMMUG00000016227	E130_P0	6.19692	0.000481584		ENSMMUG00000012882	E123_E130	1.22685	0.0499806		ENSMMUG00000022878	E112_E123	-3.84437	0.00269049
ENSMMUG00000035774	E130_P0	-1.09689	0.0343009		ENSMMUG00000012509	E130_P0	0.194202	0.016781		ENSMMUG00000016337	E130_P0	1.57735	0.0421055		ENSMMUG00000016235	E130_P0	0.815214	0.0227667		ENSMMUG00000012894	E123_E130	-1.75481	0.0407962		ENSMMUG00000022882	E112_E123	-1.54559	4.03978e-05
ENSMMUG00000036261	E130_P0	-1.17747	0.0212009		ENSMMUG00000012525	E130_P0	1.20663	0.046314		ENSMMUG00000016343	E130_P0	-1.02461	0.0292616		ENSMMUG00000016307	E130_P0	2.00461	0.00255982		ENSMMUG00000012959	E123_E130	0.836355	0.0472087		ENSMMUG00000022884	E112_E123	-3.88567	0.000590046
[truncated: 3,616 more rows]
